# Supplementary material for: The global distribution of Paragonimus species
Source: Infect Dis Poverty. 2026 Feb 27;15:27. doi: 10.1186/s40249-026-01428-7 (PMC12947493; doi:10.1186/s40249-026-01428-7)
Supplement: Supplementary file 1 — Supplementary Material 1. Table S1. Search terms for literature in eight databases [file 40249_2026_1428_MOESM1_ESM.xlsx]

## Sheet: Sheet1
database	search terms
Google Scholar	intitle:(paragonimus OR "lung fluke")
Web of Science	paragonimus (Topic) or lung fluke (Topic)
PubMed	(paragonimus[Title/Abstract]) OR (lung fluke[Title/Abstract])
ScienceDirect	Title, abstract, keywords: paragonimus OR "lung fluke"
African Journals Online	paragonimus|"lung fluke"
CNKI	（主题：并殖吸虫）OR（主题：肺吸虫）
Chinese Wanfang database	主题:("并殖吸虫") or 主题:("肺吸虫")
CQVIP	(题名或关键词=并殖吸虫 OR 题名或关键词=肺吸虫)
