# Supplementary material for: The global distribution of Paragonimus species
Source: Infect Dis Poverty. 2026 Feb 27;15:27. doi: 10.1186/s40249-026-01428-7 (PMC12947493; doi:10.1186/s40249-026-01428-7)
Supplement: Supplementary file 2 — Supplementary Material 2. Data recording OPSs extracted from eligible studies [file 40249_2026_1428_MOESM2_ESM.xlsx]

## Sheet: Asia
no.	paragonimus_species	second host	longitude	latitude	sites	Country	pub_year	decades	language	notes	literature
1	P. westermani	Eriocheir japonicus	127.341	34.5715	Podu, Kohung·kun, Korea	Korea	1964	1960s	English		Soh C T, Lee K T, Ahn Y K, et al. A new second intermediat host of genus Paragonimus[J]. The Korean Journal of Parasitology, 1964, 2(1): 35-40.
		Astacus similis
		Potamon dehaani
		Palaemon nipponensis
2	P. pseudoheterotremus	Larnaudia larnaudii	98.9304	14.6045	Kanchanaburi Province, west-central Thailand	Thailand	2007	2000s	English	new species report	Waikagul J. A new species of Paragonimus (Trematoda: Troglotrematidae) from a cat infected with metacercariae from mountain crabs Larnaudia larnaudii[J]. Journal of Parasitology, 2007, 93(6): 1496-1500.
3	P. skrjabini miyazakii		135.81	35.1739	Kuta-Shimonocho, Sakyo-ku, Kyoto, Japan	Japan	2022	2020s	English	paratenic host: the Japanese toad, Bufo japonicus formosus	Urabe M, Marcaida A J B. A record of juvenile Paragonimus skrjabini miyazakii from the urinary bladder of the Japanese toad, Bufo japonicus formosus[J]. Parasitology International, 2022, 86: 102474.
4	P. westermani		130.966	32.0765	the mountainous areas of central and southern Kyushu, Japan	Japan	2009	2000s	English	definitive host: boar-hunting dogs	Kirino Y, Nakano N, Doanh P N, et al. A seroepidemiological survey for paragonimosis among boar-hunting dogs in central and southern Kyushu, Japan[J]. Veterinary parasitology, 2009, 161(3-4): 335-338.
5	P. westermani	Barythelphusa lugubris masoniana	94.119	24.9084	Yeingangpokpi, Manipur, India	India	2015	2010s	English		Athokpam V D, Tandon V. A survey of metacercarial infections in commonly edible fish and crab hosts prevailing in Manipur, Northeast India[J]. Journal of parasitic diseases, 2015, 39: 429-440.
	P. heterotremus	Potamiscus manipuriensis	94.3513	25.0901	Ukhrul
6	P. westermani	Parathelphusa maculata	101.898	3.1743	Lui river	Malaysia	1978	1970s	English		Kim J S. An Ecological Study of Paragom'mus in Malaysia[J]. The Korean Journal of Parasitology, 1978, 16(1): 47-53.
			101.606	3.24571	Jinjiang river in Langong Mountain
		Potamon jahorense	101.721	3.25122	Gombak river
7	P. westermani	-	80.5593	7.34089	Hedeniya	Sri Lanka	2008	2000s	English		Iwagami M, Rajapakse R, Paranagama W, et al. Ancient divergence of Paragonimus westermani in Sri Lanka[J]. Parasitology research, 2008, 102: 845-852.
			80.8696	7.91727	Minneriya canal
			80.6036	7.26508	Peradeniya
8	P. heterotremus	-	98.1974	17.3989	Ban Maelah, Tha Song Yang District, Tak Province, northern Thailand	Thailand	2020	2020s	English	egg	Kusolsuk T, Phuphisut O, Maipanich W, et al. Asymptomatic human paragonimiasis among the Karen people in Tak Province, Thailand: a case report[J]. The Korean journal of parasitology, 2020, 58(1): 57.
9	P. heterotremus	-	98.9843	15.7424	Loy Tong Ku’s waterfall, Umphang District, Tak Province	Thailand	2023	2020s	English		Hanprom J, Lapphra K, Tontiwattanasap W, et al. Case Report: Reemerging Paragonimiasis in Umphang District, Thailand[J]. The American Journal of Tropical Medicine and Hygiene, 2023, 108(4): 738.
10	P. westermani	Geothelphusa dehaani	131.584	33.1585	Innai-cho, Oita-ken	Japan	1985	1980s	English		Hirai H, Sakaguchi Y, Habe S, et al. C-banding analysis of six species of lung flukes, Paragonimus spp.(Trematoda: Platyhelminthes), from Japan and Korea[J]. Zeitschrift für Parasitenkunde, 1985, 71: 617-629.
	P. westermani	Eriocheir Eriocheir	130.154	32.3845	Amakusa-cho, Kumamoto-ken	Japan
	P. westermani	Cambaroides similis	128.193	37.831	Gang Weon Do, South Korea	Korea
	P. miyazakii	Geothelphusa dehaani	132.014	34.1776	Iwakuni-shi, Yamaguchi-ken	Japan
	P. ohirai	Sesarma dehaani	134.802	35.6343	Kinosaki-cho, Hyogo-ken	Japan
	P. iloktsuenensis	Sesarma dehaani	130.244	31.8114	Sendai-shi, Kagoshima-ken	Japan
	P. sadoensis	Geothelphusa dehaani	138.419	37.9804	Sadogashima, Niigata-ken	Japan
11	P. proliferus	Potamiscus tannant	106.158	17.5401	Bo Trach, Quang Binh	Vietnam	2012	2010s	English		Doanh P N, Van Hien H, Nonaka N, et al. Co-existence of Paragonimus harinasutai and Paragonimus bangkokensis metacercariae in fresh water crab hosts in central Viet Nam with special emphasis on their close phylogenetic relationship[J]. Parasitology international, 2012, 61(3): 399-404.
	P. harinasutai		106.215	17.5148
	P. proliferus		105.824	17.7398	Minh Hoa, Quang Binh
	P. harinasutai		105.815	17.6547
	P. westermani	Vietopotamon aluoiensis	106.933	16.5253	Dakrong, Quang Tri
	P. bangkokensis		106.707	16.7332	Huong Hoa, Quang Tri
	P. westermani		107.265	16.4737	Phong Dien, Thua Thien Hue
	P. bangkokensis		107.214	16.3451
12	P. westermani	Vietopotamon aluoiensis	106.827	16.6571	Dackrong district of Quangtri province	Vietnam	2009	2000s	English		Doanh P N, Shinohara A, Horii Y, et al. Discovery of Paragonimus westermani in Vietnam and its molecular phylogenetic status in P. westermani complex[J]. Parasitology Research, 2009, 104: 1149-1155.
13	P. westermani	Geothelphusa dehaani	140.15	35.3157	Chiba Prefecture	Japan	2016	2010s	English		Tsubokawa D, Sugiyama H, Mikami F, et al. Collection methods of trematode eggs using experimental animal models[J]. Parasitology international, 2016, 65(5): 584-587.
			136.299	34.364	Mie Prefecture
14	P. miyazakii	Geothelphusa dehaani	138.07	35.0454	Kawane area, Shizuoka Prefecture	Japan	2013	2010s	English		Sugiyama H, Shibata K, Morishima Y, et al. Current status of lung fluke metacercarial infection in freshwater crabs in the Kawane area of Shizuoka Prefecture, Japan[J]. Journal of Veterinary Medical Science, 2013, 75(3): 249-253.
15	P. vietnamensis	Potamiscus tannanti	104.564	22.1216	Longkhanh, Laocai	Vietnam	2007	2000s	English	new species report	Doanh P N, Shinohara A, Horii Y, et al. Description of a new lung fluke species, Paragonimus vietnamensis sp. nov.(Trematoda, Paragonimidae), found in northern Vietnam[J]. Parasitology Research, 2007, 101: 1495-1501.
		Potamiscus tannanti	104.605	22.1293	Anlac, Yenbai	Vietnam
		Potamiscus tannanti	104.591	22.0697	Khanhhoa, Yenbai	Vietnam
		Potamiscus tannanti	104.693	22.0862	Dongquan, Yenbai	Vietnam
		Potamiscus mieni	106.73	21.0711	Uongbi, Quangninh	Vietnam
16	P. heterotremus	Potamiscus tannanti	104.608	22.1738	An Lac commune, Luc Yen district, Yen Bai province	Vietnam	2015	2010s	English
		Potamiscus tannanti	105.374	20.2425	Cam Ngoc commune, Cam Thuy district, Thanh Hoa province	Vietnam
17	P. proliferus	Potamiscus mieni	103.257	22.3527	Sinho district, Laichau province, Vietnam	Vietnam	2007	2000s	English		Doanh P N, Shinohara A, Horii Y, et al. Discovery of Paragonimus proliferus in Northern Vietnam and their molecular phylogenetic status among genus Paragonimus[J]. Parasitology Research, 2008, 102: 677-683.
18	P. vietnamensis	Indochinamon tannanti (Potamiscus tannanti)	105.676	20.1685	Thach Lam commune, Thach Thanh district, Thanh Hoa province, Vietnam	Vietnam	2012	2010s	English		Doanh P N, Hien H V, Nonaka N, et al. Discovery of Paragonimus skrjabini in Vietnam and its phylogenetic status in the Paragonimus skrjabini complex[J]. Journal of helminthology, 2013, 87(4): 450-456.
	P. heterotremus		105.445	20.3508		Vietnam
	P. bangkokensis		105.571	20.2941		Vietnam
	P. skrjabini		105.711	20.0666		Vietnam
19	P. heterotremus		101.109	14.8506	Jet Cod Waterfall, Saraburi	Thailand	1992	1990s	English		Agatsuma T, Ketudat P, Thaithong S, et al. Electrophoretic analysis of a natural population of the Thai Paragonimus heterotremus and its genetic relationship to the three Japanese species P. miyazakii, P. ohirai and P. westermani[J]. Parasitology Research, 1992, 78(6): 463-468.
	P. miyazakii		132.164	34.0848	Rokuroshi, Yamaguchi	Japan
	P. ohirai		134.825	35.6312	Kinosaki, Hyogo	Japan
	P. westermani		131.319	33.4234	Innai, Ohita	Japan
20	P. heterotremus	Larnaudia larnaudii	101.333	14.2908	Nakon Nayok Province, central Thailand	Thailand	2017	2010s	English		Pothong K, Komalamisra C, Kalambaheti T, et al. ELISA based on a recombinant Paragonimus heterotremus protein for serodiagnosis of human paragonimiasis in Thailand[J]. Parasites & vectors, 2018, 11: 1-10.
21	P. westermani	Astacus similis	128.394	35.9852	Haksan first dong, Chilgok County, Kyungpook Province	Korea	1976	1970s	English	crayfish	Shon Y W, Choi D W. Endemic foci of Paragonimus westermani in Chilgok, Kyungpook Province, Korea[J]. The Korean Journal of Parasitology, 1977, 15(2): 133-138.
22	P. westermani	Astacus similis	128.445	36.2792	Sam-chun dong, Wiseong County, Kyungpook Province	Korea	1980	1980s	English		Choi D W, Hwang J T. Epidemiological study of Paragonimus westermani in Wiseong County, Kyungpook Province, Korea[J]. Korean J Parasitol, 1980, 18(2): 229-234.
23	P. westermani	Astacus similis	128.537	35.8909	Ulchin County, Kyungpook Province	Korea	1985	1980s	English		Joo C Y, Ahn S H, Park Y C. Epidemiological survey of Paragonimus westermani in Ulchin county, Kyungpook province, Korea[J]. Korean J Parasitol, 1985, 23(1): 102-110.
24	P. westermani	Maydelliathelphusa lugubris	93.544	24.2319	Churachanpur district, Manipur, India	India	2020	2020s	English		Tongbram B D, Singh T S, Tsering D C. Evaluation of paragonimus metacercariae isolated from Maydelliathelphusa Lugubris and morphological characterization of Paragonimus Westermani recovered from an experimental model[J]. Journal of Natural Science, Biology and Medicine, 2020, 11(2): 176.
	P. heterotremus		934714562	24.4159
25	P. heterotremus	Indochinamon manipurensis (Potamiscus manipurensis)	93.6154	24.4496	Churachandpur, Pashong Luwangsangbam Matai, and Motbung in the Manipur State of India	India	2011	2010s	English		Singh T S, Sugiyama H, Devi K R, et al. Experimental infection with Paragonimus heterotremus metacercariae in laboratory animals in Manipur, India[J]. Southeast Asian journal of tropical medicine and public health, 2011, 42(1): 34.
26	P. westermani		94.3036	24.2506	Moreh, Manipur	India	2014	2010s	English	egg	Singh T, Hiromu S, Devi K, et al. First case of Paragonimus westermani infection in a female patient in India[J]. Indian Journal of Medical Microbiology, 2015, 33: 156.
27	P. heterotremus		104.608	22.1759	An Lạc, Yen Bai	Vietnam	2016	2010s	English	cercariae	Doanh P N, Tu L A, Van Hien H, et al. First intermediate hosts of Paragonimus spp. in Vietnam and identification of intramolluscan stages of different Paragonimus species[J]. Parasites & vectors, 2018, 11: 1-8.
	P. westermani		106.674	16.8101	Huong Sơn, Quang Tri	Vietnam
	P. proliferus		106.474	16.7641
28	P. miyazakii	Geothelphusa dehaani	141.807	39.294	Kamaishi, Iwate Prefecture, Japan	Japan	2019	2010s	English		Ohari Y, Suzuki Y, Shibahara T, et al. First report of Paragonimus skrjabini miyazakii metacercariae in Geothelphusa dehaani (Sawagani) occurring in Iwate Prefecture, Japan[J]. Journal of Veterinary Medical Science, 2019, 81(8): 1109-1112.
29	P. westermani	Indochinamon tannanti	106.015	17.8495	Quang Binh province, central Vietnam	Vietnam	2013	2010s	English		Doanh P N, Hien H V, Nonaka N, et al. Genetically variant populations of Paragonimus proliferus Hsia & Chen, 1964 from central Vietnam[J]. Journal of helminthology, 2013, 87(2): 141-146.
	P. bangkokensis		106.242	17.4578
	P. harinasutai		106.155	17.5478
	P. proliferus		106.355	17.2944
30	P. heterotremus	Potamon spp.	100.408	16.8893	Banmug sub-district, Nuanmaprang district, Phitsanulok province	Thailand	2003	2000s	English		Intapan P M, Kosuwan T, Wongkham C, et al. Genomic characterization of lung flukes, Paragonimus heterotremus, P. siamensis, P. harinasutai, P. westermani and P. bangkokensis by RAPD markers[J]. Veterinary parasitology, 2004, 124(1-2): 55-64.
		Larnaudia spp.	101.108	14.5429	Chaom sub-district, Kaeng Khoi district, Saraburi province
	P. siamensis	Somanniathelphusa spp.	101.323	14.1706	Bungkae sub-district, Pakpli district, Nakorn Nayok province
	P. harinasutai	Larnaudia spp.	100.994	14.5954	Chaom sub-district, Kaeng Koi district, Saraburi province
	P. bangkokensis		100.748	14.4666
	P. westermani		100.467	14.5479
31	P. miyazakii	Geothelphusa dehaani	135.55	33.8956	the central part of Wakayama Prefecture	Japan	1985	1980s	English		Sugiyama H,Matsumoto M, Tomimura T, et al. Geographical distribution of the lung fluke, Paragonimus miyazakii Kamo et al., 1961, in the southern prefectures of the Kinki district, Japan: Observations on the incidence of encysted larvae of P. miyazakii in Geothelphusa dehaani in the central part of Wakayama Prefecture[J]. The Japanese Journal of Veterinary Science, 1985, 47(4): 617-625.
32	P. westermani		134.687	35.257	Hyogo, Japan	Japan	1997	1990s	English		Blair D, Agatsuma T, Watanobe T, et al. Geographical genetic structure within the human lung fluke, Paragonimus westermani, detected from DNA sequences[J]. Parasitology, 1997, 115(4): 411-417.
			131.55	33.1573	Ohita, Japan
			140.071	35.6249	Chiba, Japan
			136.033	33.9002	Mie, Japan
			124.741	10.929	Leyte, Philippines	Philippines
			102.219	2.76338	Kuala Pilah, Malaysia	Malaysia
			101.619	3.08996	Sungai Wa, Malaysia	Malaysia
			129.381	34.5049	Tsushima, Japan	Japan
			130.105	32.2952	Amakusa, Japan	Japan
			126.531	34.1442	Bogil Island, Korea	Korea
	P. ohirai		131.007	30.6623	Tanegashima, Japan	Japan
	P. miyazakii		131.368	31.7968	Miyazaki, Japan	Japan
33	P. heterotremus		103.256	22.3693	Sinho district of Laichau province	Vietnam	2012	2010s	English	egg	Doanh P N, Thach D T C, Horii Y, et al. Human paragonimiasis in Viet Nam: Epidemiological survey and identification of the responsible species by DNA sequencing of eggs in patients' sputum[J]. Parasitology International, 2011, 60(4): 534-537.
			104.752	22.0189	Lucyen district of Yenbai province
34	P. sp.		122.499	7.89283	Kalawit, Zamboanga Del Norte	Philippines	2020	2020s	English	egg	delos Trinos J P C, Sison O T, Anino M R C, et al. Identification of suspected paragonimiasis-endemic foci using a questionnaire and detection of Paragonimus ova using the Ziehl–Neelsen technique in Zamboanga Region, the Philippines[J]. Pathogens and Global Health, 2020, 114(3): 136-144.
			122.671	7.99251	Tampilisan, Zamboanga Del Norte
			123.636	8.01307	Tambulig, Zamboanga Del Sur
35	P. heterotremus		102.351	18.6384	Naphon Village, Hinheub District, Lao PDR	Lao PDR	2008	2000s	English	egg	Yahiro S, Habe S, Duong V, et al. Identification of the human paragonimiasis causative agent in Lao People's Democratic Republic[J]. Journal of Parasitology, 2008, 94(5): 1176-1177.
36	P. westermani	Parathelphusa ceylonensis, Parathelphusa rugosa	80.9052	8.04029	Minneriya	Sri Lanka	2003	2000s	English		Iwagami M, Rajapakse R, Paranagama W, et al. Identities of two Paragonimus species from Sri Lanka inferred from molecular sequences[J]. Journal of helminthology, 2003, 77(3): 239-245.
			80.5627	7.34085	Hedeniya
	P. siamensis		79.9373	7.95813	Minneriya, Kottukachchiya
37	P. heterotremus	Potamon spp.				Thailand	2002	2000s	English		Intapan P M, Maleewong W. In vitro excystation of Paragonimus heterotremus metacercariae[J]. Journal of Parasitology, 2001, 87(5): 1184-1186.
38					Rukum district of Nepal	Nepal	2021	2020s	English		Karki P, Jha P, Mainali G, et al. Incidental diagnosis of paragonimiasis after histopathological examination of cholecystectomy specimen in Nepal: A case report[J]. Annals of Medicine and Surgery, 2021, 63.
39	P. harinasutai	Indochinamon ou	102.469	20.6287	Namback District, Luang Prabang Province	Lao PDR	2009	2000s	English		Lao P D R. Indochinamon ou (Crustacea: Potamidae) as a New Second Intermediate Host for Paragonimus harinasutai in[J]. Korean J Parasitol, 2009, 47(1): 25-29.
40	P. westermani	crayfish	126.568	34.5723	Haenam, Jeollanam-do	Korea	2009	2000s	English		Kim E M, Kim J L, Choi S I, et al. Infection status of freshwater crabs and crayfish with metacercariae of Paragonimus westermani in Korea[J]. The Korean journal of parasitology, 2009, 47(4): 425.
41	P. westermani		131.517	32.7105	Miyazaki Prefecture	Japan	2008	2000s	English	boar-hunting dogs	Kirino Y, Nakano N, Hagio M, et al. Infection of a group of boar-hunting dogs with Paragonimus westermani in Miyazaki Prefecture, Japan[J]. Veterinary parasitology, 2008, 158(4): 376-379.
42	P. westermani	Cambaroides similis	126.516	34.1612	Bogildo, Wando-gun, Chollanam-do	Korea	1999	1990s	English		Shin M H, Min D Y. Infection status of Paragonimus westermani metacercariae in crayfish (Cambaroides similis) collected from Bogildo (Islet), Wando-gun, Chollanam-do, Korea[J]. The Korean journal of parasitology, 1999, 37(1): 55.
43	P. westermani		135.714	34.9803	Kinki and Chugoku district	Japan	2017	2010s	English	boar-hunting dogs	Irie T, Yamaguchi Y, Doanh P N, et al. Infection with Paragonimus westermani of boar-hunting dogs in Western Japan maintained via artificial feeding with wild boar meat by hunters[J]. Journal of Veterinary Medical Science, 2017, 79(8): 1419-1425.
44	P. westermani	Cambaroides similis	128.704	35.8585	Ulchin County, Kyungpook Province	Korea	1986	1980s	English	concluding prevalence in some literature previously published	Hong Y, Joo C Y, Pyun Y S. Infestation status of Paragonimus westermani metacercariae in the second intermediate host in Ulchin county, Kyungpook Province[J]. Parasites, Hosts and Diseases, 1986, 24(2): 194-200.
45	P. westermani		140.192	35.5665	Chiba	Japan	2016	2010s	English		Saijuntha W, Tantrawatpan C, Jarilla B R, et al. Intron sequence of the taurocyamine kinase gene as a marker to investigate genetic variation of Paragonimus species in Japan and the origins of triploidy in P. westermani[J]. Transactions of the Royal Society of Tropical Medicine and Hygiene, 2016, 110(1): 67-73.
			131.826	33.2314	Oita
			130.298	32.4321	Amakusa
			129.328	34.5976	Tsushima
	P. westermani		133.801	33.6943	Kochi
			131.421	31.7901	Miyazaki
			139.344	35.4625	Oigawa
			139.439	35.7778	Yamaguchi
	P. ohirai		135.234	35.1044	Hyogo
			136.941	35.077	Nagoya
			129.394	28.2929	Amami
46	P. westermani	Geothelphusa dehaani	135.974	34.3903	Higashi-Yoshino area, Nara Prefecture	Japan	1983	1980s	English		Sugiyama, H, Sonoda J, Tomimura, T, et al. Studies on the geographical distribution of the lung fluke, Paragonimus westermani (Kerbert, 1878) in the southern prefectures of the Kinki district, Japan: Observations on the incidence of encysted larvae of P. westermani in Geothelphusa dehaani in Higashi-Yoshino area, Nara Prefecture[J]. The Japanese Journal of Veterinary Science, 1983, 45(2): 227-236.
47	P. westermani		128.439	35.7166	Kachang, myun, Dalseong county, Kyungpook Province	Korea	1982	1980s	English	cercariae	Choi D W, Ahn D H, Kim H S. Larval trematodes from Semisulcospira snails in Kyungpook province, Korea[J]. The Korean Journal of Parasitology, 1982, 20(2): 147-159.
48	P. heterotremus	Indochinamon tannanti	104.76	22.0196	Luc Yen district, Yen Bai province	Vietnam	2013	2010s	English		Doanh P N, Thaenkham U, An P T, et al. Metacercarial polymorphism and genetic variation of Paragonimus heterotremus (Digenea: Paragonimidae), and a re-appraisal of the taxonomic status of Paragonimus pseudoheterotremus[J]. Journal of helminthology, 2015, 89(2): 182-188.
			105.392	20.2477	Cam Thuy district, Thanh Hoa province
49	P. heterotremus	Indochinamon tannanti	104.506	22.1738	Luong Son, Bao Yen, Lao Cai	Vietnam	2016	2010s	English		Doanh N P, Tu A L, Bui T D, et al. Molecular and morphological variation of Paragonimus westermani in Vietnam with records of new second intermediate crab hosts and a new locality in a northern province[J]. Parasitology, 2016, 143(12): 1639-1646.
			104.584	22.1151	An Lac, Luc Yen, Yen Bai
	P. vietnamensis	Indochinamon tannanti	104.481	22.2037	Luong Son, Bao Yen, Lao Cai
			104.588	22.1704	An Lac, Luc Yen, Yen Bai
	P. westermani	Indochinamon tannanti	104.607	22.1655	An Lac, Luc Yen, Yen Bai
		Vietopotamon aluoiense	106.714	16.7082	Huong Hoa, Quang Tri
		Donopotamon haii
	P. bangkokensis	Indochinamon tannanti	104.627	22.1503	An Lac, Luc Yen, Yen Bai
		Vietopotamon aluoiense	106.762	16.5135	Huong Hoa, Quang Tri
	P. proliferus	Vietopotamon aluoiense	106.662	16.7819	Huong Hoa, Quang Tri
50	P. pseudoheterotremus		101.755	17.1817	Loei Province in northeastern Thailand	Thailand	2012	2010s	English	egg, case report	Intapan P M, Sanpool O, Thanchomnang T, et al. Molecular identification of a case of Paragonimus pseudoheterotremus infection in Thailand[J]. The American journal of tropical medicine and hygiene, 2012, 87(4): 706.
51	P. proliferus		106.716	16.8141	Huong Son Commune, Huong Hoa District, Quang Tri Province	Vietnam	2020	2020s	English	cercariae	Doanh P N, Van Hien H, Dung B T. Molecular identification of morphologically similar microcercous cercariae of two trematode families, Paragonimidae and Troglotrematidae, concurrently found in the same snail species of the subfamily Triculinae[J]. Folia Parasitologica, 2020, 67: 1-6.
52	P. westermani		106.9	16.6171	Da Krong Nature Reserve, Da Krong district, Quang Tri province	Vietnam	2016	2010s	English	egg	Doanh P N, Hien H V, Tu L A, et al. Molecular identification of the trematode Paragonimus in faecal samples from the wild cat Prionailurus bengalensis in the Da Krong Nature Reserve, Vietnam[J]. Journal of helminthology, 2016, 90(6): 658-662.
	P. skrjabini		107.026	16.5802
	P. heterotremus		106.889	16.6441
53	P. heterotremus		101.266	16.3755	Phetchabun Province	Thailand	2013	2010s	English		Sanpool O, Intapan P M, Thanchomnang T, et al. Molecular variation in the Paragonimus heterotremus complex in Thailand and Myanmar[J]. The Korean journal of parasitology, 2013, 51(6): 677.
			101.167	14.5096	Saraburi Province
			99.3373	9.17164	Surat Thani Province
			98.4953	16.6907	Myawaddy Province, Myanmar	Myanmar
54	P. westermani	Barythelphusa lugubris	91.3596	25.7213	Meghalaya	India	2010	2010s	English		Devi K R, Narain K, Agatsuma T, et al. Morphological and molecular characterization of Paragonimus westermani in northeastern India[J]. Acta Tropica, 2010, 116(1): 31-38.
			94.5576	28.5528	Arunachal Pradesh	India
55	P. macrorchis	Pudaengon arnamicai	105.741	17.1797	Khammouane Province	Lao PDR	2015	2010s	English		Sanpool O, Intapan P M, Thanchomnang T, et al. Morphological and molecular identification of a lung fluke, Paragonimus macrorchis (Trematoda, Paragonimidae), found in central Lao PDR and its molecular phylogenetic status in the genus Paragonimus[J]. Parasitology international, 2015, 64(6): 513-518.
56	P. harinasutai	Potamon lipkei	102.373	18.6406	Hinheub district, Vientiane province	Lao PDR	2007	2000s	English		Odermatt P, Habe S, Manichanh S, et al. Paragonimiasis and its intermediate hosts in a transmission focus in Lao People's Democratic Republic[J]. Acta Tropica, 2007, 103(2): 108-115.
	P. bangkokensis		102.086	18.6
	P. heterotremus		102.486	18.5919
	P. westermani	Chulathelphusa brandti	102.344	18.4399
57	P. westermani		126.638	34.6476	Haenam, Haenam-gun Chollanam-do	Korea	2002	2000s	English	cercariae	Park G M, Lee K J, Im K I, et al. Occurrence of a diploid type and a new first intermediate host of a human lung fluke, Paragonimus westermani, in Korea[J]. Experimental parasitology, 2001, 99(4): 206-212.
		Cambaroides similis	126.495	34.7551	Youngam, Youngam-gun, Chollanam-do
58					Kathmandu valley	Nepal	2020	2020s	English	case report	Shrivastav S, Jha A. Paragonimiasis: A missed diagnosis from Nepal[J]. Respiratory Medicine Case Reports, 2020, 31: 101298.
59	P. westermani		130.862	31.5299	Kagoshima Prefecture	Japan	2015	2010s	English		Sugiyama H, Shibata K, Kawakami Y, et al. Paragonimiasis due to the consumption of wild boar meat in Japan: contamination levels of lung fluke larvae in muscle samples of wild boars caught in Kagoshima Prefecture[J]. Japanese Journal of Infectious Diseases, 2015, 68(6): 536-537.
60	P. ohirai	Geothelphusa dehaani	138.463	37.9821	Aikawa-machi, Sado-gun, Niigata Prefecture	Japan	1969	1960s	English		Yoshimura K. Paragonimus: electrophoretic fractionation of whole body proteins as an aid in specific identification of a species from Sado Island, Japan[J]. Experimental Parasitology, 1969, 25: 107-117.
61	P. heterotremus		105.229	20.7508	Hoa Binh province	Vietnam	2006	2000s	English		Le T H, Van De N, Blair D, et al. Paragonimus heterotremus Chen and Hsia (1964), in Vietnam: a molecular identification and relationships of isolates from different hosts and geographical origins[J]. Acta tropica, 2006, 98(1): 25-33.
			104.21	21.8534	Yen Bai province
			104.228	21.2596	Son La province
62	P. heterotremus	Potamiscus tannanti	104.717	22.0902	Luc Yen district, Yen Bai province	Vietnam	2020	2020s	English		Voronova A N, Besprozvannykh V V, Ngo H D, et al. Paragonimus heterotremus Chen et Hsia, 1964 (Digenea: Paragonimidae): species identification based on the biological and genetic criteria, and pathology of infection[J]. Parasitology Research, 2020, 119: 4073-4088.
63	P. heterotremus	Potamiscus manipurensis	94.3142	25.5716	Pfutsero, Phek District, Nagaland	India	2009	2000s	English		Singh T S, Sugiyama H, Umehara A, et al. Paragonimus heterotremus infection in Nagaland: a new focus of paragonimiasis in India[J]. Indian Journal of Medical Microbiology, 2009, 27(2): 123-127.
64	P. ohirai	Chiromantes dehaani	139.541	35.9207	Arakawa River, Tokyo	Japan	2004	2000s	English		Sugiyama H, Morishima Y, Kameoka Y, et al. Paragonimus ohirai metacercariae in crabs collected along the Arakawa River in Tokyo, Japan[J]. Journal of veterinary medical science, 2004, 66(8): 927-931.
65	P. harinasutai	Potamon lipkei	102.253	18.7441	Hinheub District, Vientiane, Lao PDR	Lao PDR	2013	2010s	English		Habe S, Doanh P N, Yahiro S, et al. Paragonimus paishuihoensis metacercariae in freshwater crabs, Potamon lipkei, in Vientiane Province, Lao PDR[J]. The Korean journal of parasitology, 2013, 51(6): 683.
	P. heterotremus		102.401	18.6609
	P. paishuihoensis		102.395	18.5932
	P. bangkokensis		102.362	18.8169
66	P. siamensis	Paratelphusa ceylonensis	80.4441	7.24869	Mawanella, Sabaragamuwa Province	Sri Lanka	1969	1960s	English		Kannangara D W W, Karunaratne G M S. Paragonimus siamensis-the fourth Lung fluke reported from Ceylon[J]. 1969.
			81.3379	6.67812	Uva Province
67	P. westermani		99.0809	10.6559	Choom-Porn Province	Thailand	1961	1960s	English	Leopards	Daengsvang S, Papasarathorn T, Tongkoom B. Paragonimus westermani (Kerbert, 1878) in Thai leopards[J]. Annals of Tropical Medicine & Parasitology, 1964, 58(3): 304-306.
68	P. westermani		130.549	30.3941	Yakushima Island	Japan	2006	2000s	English	definitive host	Sato H, Suzuki K, Osanai A, et al. Paragonimus westermani and some rare intestinal trematodes recovered from raccoon dogs (Nyctereutes procyonoides viverrinus) introduced recently on Yakushima Island, Japan[J]. Journal of veterinary medical science, 2006, 68(7): 681-687.
	P. ohirai		130.504	30.2803
69	P. westermani		101.373	3.52757	Selangor	Malaysia	1978	1970s	English		Liat L B, Betterton C. Paragonimus westermani in Malaysian Felidae and Viverridae: probable modes of transmission in relation to host feeding habits[J]. Journal of helminthology, 1977, 51(4): 295-299.
			102.291	2.52975	Negri Sembilan
70	P. harinasutai	Potamiscus tannanti	106.006	17.5512	Quang Binh province, Viet Nam	Vietnam	2013	2010s	English		Doanh P N, Guo Z, Nonaka N, et al. Natural hybridization between Paragonimus bangkokensis and Paragonimus harinasutai[J]. Parasitology international, 2013, 62(3): 240-245.
	P. bangkokensis		106.622	17.2
71	P. harinasutai	Potamon smithianus	101.3	14.3191	Sarika village, Nakorn-nayok province	Thailand	1968	1960s	English	new species report	Miyazaki I, Vajrasthira S. On a new lung fluke found in Thailand, Paragontmus harinasutai sp. nov.(Trematoda, Troglotrematidae)[J]. Annals of Tropical Medicine & Parasitology, 1968, 62(1): 81-87.
72	P. bangkokensis	Potamon smithianus	101.349	14.3352	Sarika village, Nakorn-nayok province	Thailand	1968	1960s	English	new species report	Miyazaki I, VAJRASTHIRA S. ON A NEW LUNG FLUKE, PARAGONIMUS BANGKOKENSIS sp. nov. IN THAILAND (TRAMATODA: TROGLOTREMATIDAE)[J]. Japanese Journal of Medical Science and Biology, 1967, 20(3): 243-249.
73	P. sp.		76.6717	12.3291	Mysuru	India	2019	2010s	English	definitive host	Dharanesha N K, Saminathan M, Mamta P, et al. Parasitic pneumonia caused by Paragonimus spp. in a wild Royal Bengal Tiger, Mysuru, South India[J]. Journal of parasitic diseases, 2019, 43: 528-533.
74	P. westermani		136.293	34.3388	Ayama County, Mie Prefecture	Japan	1989	1980s	English	cercariae	冨村保, 杉山広, 横田正春. Parasitological survey of the first intermediate host of Paragonimus westermani in Iga area of Mie prefecture, Japan[J]. 日本獸醫學雜誌 (The Japanese Journal of Veterinary Science), 1989, 51(2): 315-326.
75	P. westermani	Barytelphusa lugubris	96.2117	27.4792	Miao, Changlang District, Arunachal Pradesh	India	2012	2010s	English		Prasad P K, mohan Goswami L, Tandon V, et al. PCR-based molecular characterization and insilico analysis of food-borne trematode parasites Paragonimus westermani, Fasciolopsis buski and Fasciola gigantica from Northeast India using ITS2 rDNA[J]. Bioinformation, 2011, 6(2): 64.
76	P. westermani	Cambaroides similis	126.656	34.1495	Bogil-Island, Wando-gun	Korea	2003	2000s	English		Park G M, Im K I, Yong T S. Phylogenetic relationship of ribosomal ITS2 and mitochondrial COI among diploid and triploid Paragonimus westermani isolates[J]. The Korean journal of parasitology, 2003, 41(1): 47.
			126.483	34.4582	Haenam, Haenam-gun
			126.572	34.7952	Youngam, Youngam-gun, Chollanam-do
77	P. heterotremus		96.7786	27.4198	Changlang District, Arunachal Pradesh	India	2007	2000s	English	egg	Devi K R, Narain K, Bhattacharya S, et al. Pleuropulmonary paragonimiasis due to Paragonimus heterotremus: molecular diagnosis, prevalence of infection and clinicoradiological features in an endemic area of northeastern India[J]. Transactions of the Royal Society of Tropical Medicine and Hygiene, 2007, 101(8): 786-792.
78	P. westermani		80.4636	8.7197	Vavuniya	Sri Lanka	1962	1960s	English	definitive host	Dissanaike A S, Paramananthan D C. Paragonimus infection in wild carnivores in Ceylon[J]. 1962.
			80.749	8.02327	Habarana
			80.5973	8.03773	Kekirawa
			81.1314	7.90694	Manampitiya
			81.0918	8.82122	Kuchchaveli
			80.9405	8.67717	Gomarankadawela
79	P. westermani	Sundathelphusa philippina	124.032	12.7005	Cadacan River in Irosin, Sorsogon, Philippines	Philippines	2020	2020s	English		Paller V G, Samudio J A, Patagnan K L, et al. Paragonimus westermani infection of freshwater crab Sundathelphusa philippina and melaniid snails in Cadacan River in Irosin, Sorsogon, Philippines[J]. Journal of Parasitic Diseases, 2021: 1-9.
80	Paragonimus siamensis				the village of Awursingi of New Guinea	New Guinea	1927	1920s	English	paragonimiasis	Cilento R W, Backhouse T C. Paragonimiasis: its First Recorded Occurrence in the Territory of New Guinea[J]. Medical Journal of Australia, 1927, 1(3).
						New Guinea	2011	2010s	English	the species was revised	Wang W, Blair D, Min T, et al. Paragonimus worm from a New Guinea native in 1926[J]. Asian Pacific Journal of Tropical Medicine, 2011, 4(1): 76-78.
81	Paragonimus heterotremus		94.3708	26.1995	Nagaland	India	2012	2010s	English	case report	Lall M, Sahni A K, Rajput A K. Pleuropulmonary paragonimiasis: mimicker of tuberculosis[J]. Pathogens and global health, 2013, 107(1): 40-42
82	P. westermani				Ulchin county, Kyungpook Province	Korea	1990	1990s	English		Shin D. Prevalence of Paragonimus westermani in some Ulchin school children[J]. Pediatrics International, 1990, 32(3): 269-274.
83	P. westermani	Maydelliathelphusa lugubris	95.401	28.0857	East Siang district of Arunachal Pradesh	India	2013	2010s	English		Devi K R, Narain K, Mahanta J, et al. Presence of three distinct genotypes within the Paragonimus westermani complex in northeastern India[J]. Parasitology, 2013, 140(1): 76-86.
			92.8165	26.7743	Sonitpur district of Assam
	P. siamensis	Sartoriana spinigera	91.2208	26.0857	Kamrup district of Assam
84	P. westermani		80.6337	7.23958	Kandy district, Central Province	Sri Lanka	2009	2000s	English	cercariae	Iwagami M, Rajapakse R P V J, Yatawara L, et al. The first intermediate host of Paragonimus westermani in Sri Lanka[J]. Acta tropica, 2009, 109(1): 27-29
85	P. westermani	Cambaroides similis	126.566163,34.151593	34.209	Bogil-do (Island), Wando-gun	Korea	2015	2010s	English
			126.674	34.5104	a creek near Daeheung Temple in Haenam-gun
86	P. sp.	Indochinamon ou	102.273	20.6286	Namback District, Luangprabang Province	Lao PDR	2008	2000s	English		Song H O, Min D Y, Rim H J, et al. Skin test for paragonimiasis among schoolchildren and villagers in Namback District, Luangprabang Province, Lao PDR[J]. The Korean journal of parasitology, 2008, 46(3): 179.
87	P. westermani	Eriocheir japonica	131.226	32.1239	Miyazaki Prefecture	Japan	2022	2020s	English		Ishida M, Kaneko C, Irie T, et al. Sporadic endemicity of zoonotic Paragonimus in raccoon dogs and Japanese badgers from Miyazaki Prefecture, Japan[J]. Journal of Veterinary Medical Science, 2022, 84(3): 454-456.
	P. miyazakii	-	131.259	32.3075						Japanese badger
88	P. ohirai (P. iloktsuenensis)	Seasarma dehaani	127.748	35.0811	Ha-dong, Kyongsang Do	Korea	1972	1970s	English		Seo B S, Kwak J W. Studies on the lungfluke, Paragonimus iloktsuenensis. II. On the metacercaria, the second intermediate hosts and the development in mice[J]. 1972.
			127.856	35.2746	Hadan, Kyongsang Do
		Helice tridens tridens	127.599	35.0858	Ha-dong, Kyongsang Do
		Seasarma intermedia	127.753	35.083	Ha-dong, Kyongsang Do
89	P. skrjabini	Potamiscus manipurensis	93.9044	25.0049	Motbung, Senapati District, Manipur	India	2006	2000s	English		Singh S T, Singh D L, Sugiyama H. Possible discovery of Chinese lung fluke, Paragonimus skrjabini in Manipur, India[J]. Southeast Asian journal of tropical medicine and public health, 2006, 37: 53.
90	P. miyazakii	Geothelphusa dehaani	136.42	34.4093	Mie prefecture in Japan	Japan	2015	2010s	English	case report	Yatera K, Hanaka M, Hanaka T, et al. A rare case of paragonimiasis miyazakii with lung involvement diagnosed 7 years after infection: a case report and literature review[J]. Parasitology international, 2015, 64(5): 274-280.
91	P. westermani	Cambaroides similis	126.691	34.3693	Wando-Gun, Korea	Korea	2002	2000s	English		Park H, Kim S I, Hong K M, et al. Characterization and classification of five cysteine proteinases expressed by Paragonimus westermani adult worm[J]. Experimental parasitology, 2002, 102(3-4): 143-149.
92	P. westermani		130.906	32.735	Kyusyu Island	Japan	2001	2000s	English	paragonimiasis	Mukae H, Taniguchi H, Matsumoto N, et al. Clinicoradiologic features of pleuropulmonary Paragonimus westermani on Kyusyu Island, Japan[J]. Chest, 2001, 120(2): 514-520.
93	P. heterotremus		100.487	16.9773	Phitsanulok province	Thailand	1990	1990s	English		Maleewong W, Pariyanonda S, Wongkham C, et al. Comparison of adult somatic and excretory-secretory antigens in enzyme-linked immunosorbent assay for serodiagnosis of human infection with Paragonimus heterotremus[J]. Transactions of the Royal Society of Tropical Medicine and Hygiene, 1990, 84(6): 840-841.
94	P. westermani		126.578	34.1879	Bogil Island, Korea	Korea	2009	2000s	English		Jarilla B R, Tokuhiro S, Nagataki M, et al. Molecular characterization and kinetic properties of a novel two-domain taurocyamine kinase from the lung fluke Paragonimus westermani[J]. FEBS letters, 2009, 583(13): 2218-2224.
95	P. macrorchis		105.411	17.7692	Khammouane Province	Lao PDR	2013	2010s	English		Tantrawatpan C, Intapan P M, Janwan P, et al. Molecular identification of Paragonimus species by DNA pyrosequencing technology[J]. Parasitology international, 2013, 62(3): 341-345.
	P. siamensis		105.469	17.6828
	P. harinasutai		104.977	17.6331
	P. harinasutai		101.119	14.487	Saraburi	Thailand
	P. bangkokensis		100.869	14.6159
	P. westermani		101.012	14.4404
	P. heterotremus		101.081	14.5867
96	P. ohirai	Sesarma dehaani	134.828	35.6367	Kinosaki, Hyogo Prefecture	Japan	1985	1980s	English		Agatsuma T, Habe S. Paragonimus ohirai: genetic control of tetrazolium oxidase isozymes[J]. Experimental parasitology, 1985, 60(3): 309-313.
			131.626	32.6643	Nobeoka, Miyazaki Prefecture
97	P. ohirai	Geothelphusa dehaani	134.819	35.638	Kinosaki (Hyogo)	Japan	1988	1980s	English		Hirai H. Paragonimus ohirai: identification of Nucleolar Organizer Regions (NORs) and silver nitrate staining pattern in spermatogenesis[J]. Experimental parasitology, 1988, 67(2): 281-286.
			131.737	32.7163	Nobeoka (Miyazaki)
			136.523	34.922	Kiso River (Mie)
98	P. westermani	Cambaroides similis	126.578	34.1879	Wando-Gun, Korea	Korea	1990	1990s	English		Song C Y, Dresden M H. Partial purification and characterization of cysteine proteinases from various developmental stages of Paragonimus westermani[J]. Comparative Biochemistry and physiology. B, Comparative Biochemistry, 1990, 95(3): 473-476.
99	P. heterotremus		96.2512	27.4296	Changlang District, Arunachal Pradesh	India	2007	2000s	English	egg	Devi K R, Narain K, Bhattacharya S, et al. Pleuropulmonary paragonimiasis due to Paragonimus heterotremus: molecular diagnosis, prevalence of infection and clinicoradiological features in an endemic area of northeastern India[J]. Transactions of the Royal Society of Tropical Medicine and Hygiene, 2007, 101(8): 786-792.
100	P. westermani		93.5922	24.976	Manipur	India	1986	1980s	English		Singh T S, Mutum S S, Razaque M A. Pulmonary paragonimiasis: clinical features, diagnosis and treatment of 39 cases in Manipur[J]. Transactions of the Royal Society of Tropical Medicine and Hygiene, 1986, 80(6): 967-971.
101	P. macrorchis	Barytelphusa lugburis, Potamiscus manipurensis (don't know which harvest which)	93.7241	24.9362	Manipur	India	1998	1990s	English		Shibahara T, Kitagawa H, Singh T S, et al. The first record of Paragonimus macrorchis Chen, 1962 in India[J]. Parasitology International, 1998 (47): 289.
	P. heterotremus		93.5922	24.986
102	P. ohirai	Sesarma dehaani	134.799	35.9532	Kinosaki, Japan	Japan	1985	1980s	English		Agatsuma T, Habe S. The inheritance of enzyme variants of glutamic-oxaloacetic transaminase in Paragonimus ohirai[J]. Parasitology, 1985, 91(3): 483-488.
103	P. ohirai	Sesarma dehaani				Japan	1987	1980s	English		Orido Y, Hata H. Cytological and cytofluorometrical studies on gametogenesis of Paragonimus ohirai (Trematoda: Troglotrematidae)[J]. International journal for parasitology, 1988, 18(1): 95-101.
104	P. westermani	Eriocheir japonica				Japan	1981	1980s	English		Hamajima F, Fujino T, Yamagami K, et al. Mitochondria in the body wall of life cycle stages of lung flukes of the genus Paragonimus, and mitochondrial cytochrome components of the adult worm[J]. 1982.
	P. ohirai	Seasarma dehaani
	P. miyazakii	Geothelphusa dehaani
105	P. miyazakii	Geothelphusa dehaani	132.162	34.1044	Rokuroshi, Yamaguchi	Japan	1983	1980s	English		Yamakami K, Oguma T, Hamajima F, et al. Mitochondrial cytochrome components of Paragonimus adult worms[J]. International journal for parasitology, 1984, 14(6): 571-575.
	P. ohirai	Seasarma dehaani	134.815	36.0023	Kinosaki
106	P. ohirai	Sesarma dehaani				Japan	1991	1990s	English		Ikeda T, Oikawa Y. Paragonimus ohirai: immunobiochemical characterization on the tegumental glycocalyx of excysted juvenile recognized by a monoclonal antibody[J]. Experimental parasitology, 1991, 72(3): 252-261.
107	P. westermani	Eriocheir japonica	138.794	34.7299	Iwashina river, Matsuzaki, Izu Peninsula	Japan	1967	1960s	English		Yoshimura K. Paragonimus westermani, P. ohirai, and P. miyasakii: electrophoretic comparison of whole body proteins[J]. Experimental parasitology, 1969, 25(1/3): 118-130.
	P. ohirai	Seasarma dehaani	138.949	34.6865	Asahi river, Shimoda, Izu Peninsula
	P. miyazakii	Geothelphusa dehaani	132.113	34.2344	Iwakuni, Yamaguchi Prefecture
			135.018	35.0672	Kurodasho, Hyogo Prefecture
108	P. ohirai	Chiromantes dehaani				Japan	1985	1980s	English		Yamakami K. Purification and properties of a thiol protease from lung fluke adult Paragonimus ohirai[J]. Comparative Biochemistry and physiology. B, Comparative Biochemistry, 1986, 83(3): 501-506.
109	P. ohirai	Seasarma dehaani	134.871	35.1516	Hyogo Prefecture	Japan	1976	1970s	English		Masashi K, Muneo Y, Masataka M, et al. Pyrimidine nucleotide biosynthesis in Clonorchis sinensis and Paragonimus ohirai[J]. International Journal for Parasitology, 1978, 8(6): 471-477.
110	P. ohirai	Seasarma dehaani	140.439	35.5534	Kujukuri, Chiba prefecture	Japan	1988	1980s	English		Hata H, Orido Y, Yokogawa M, et al. Schistosoma japonicum and Paragonimus ohirai: Antagonism between S. japonicum and P. ohirai in Oncomelania nosophora[J]. Experimental parasitology, 1988, 65(1): 125-130.
111	P. westermani	Eriocheir japonica	129.341	34.4443	Tsushima Islands	Japan	1993	1990s	English		Fukuda K, Fujino T, Oguma T, et al. Studies on host specificity in Paragonimus westermani: ultrastructural study of inflammatory reactions to the parasite in rat muscles[J]. International journal for parasitology, 1993, 23(6): 757-763.
112	P. westermani	Barytelphusa lugubris	96.2206	27.4839	Miao, Changlang District, Arunachal Pradesh	India	2007	2000s	English		Tandon V, Prasad P K, Chatterjee A, et al. Surface fine topography and PCR-based determination of metacercaria of Paragonimus sp. from edible crabs in Arunachal Pradesh, Northeast India[J]. Parasitology research, 2007, 102: 21-28.
113	P. westermani	Barytelphusa lugubris lugubris	96.5973	27.5319	Changlang District, Arunachal Pradesh	India	2014	2010s	English		Biswal D K, Chatterjee A, Bhattacharya A, et al. The mitochondrial genome of Paragonimus westermani (Kerbert, 1878), the Indian isolate of the lung fluke representative of the family Paragonimidae (Trematoda)[J]. PeerJ, 2014, 2: e484.
114	P. westermani		128.076	37.5204	Hoengsung-gun, Kang_x005f_x005f_x005f_x005f_x005f_x005f_x005f_x005f_x005f_x0002_won-do, Korea	Korea	1982	1980s	English	case report	Kang S Y, Kim T K, Kim T Y, et al. A case of chronic cerebral paragonimiasis westermani[J]. The Korean journal of parasitology, 2000, 38(3): 167.
115	P. westermani		134.014	33.4368	Tano-Cho	Japan	1996	1990s	English	case report	Tomita M, Ichinari, H, Matsuzaki Y, et al. A Case of Chronic Pleural Empyema by Paragonimus westermanii Infection Resistant to Chemotherapy and Cured by Surgical Decortication[J].Japanese journal of parasitology, 1996, 45(3): 242-246.
116	P. westermani		134.83	35.5345	Tajima province of Hyogo Prefecture	Japan	1985	1980s	English	host: Raccoon Dog	Toshiyuki SHIBAHARA H N, SASAKI N. A case of multiple lung fluke (Paragonimus westermani) infection of a raccoon dog in Japan[J]. Jpn. J. Parasitol, 1985, 34(6): 513-516.
117	P. sp.		93.6879	25.1899	Tama village, Tamenglong Hill district, Manipur	India	1998	1990s	English	host: civet cat	T SHANTIKUMAR S, SINGH Y I, SINGH K H N. A Case of Paragoniiniasis in a Civet Cat with a New Paragonimus sub species in Manipur, India[J]. Indian Journal of Pathology and Microbiology, 1998, 41(3): 351-353.
118	P. sp.		127.768	34.9718	Sumjin River	Korea	2011	2010s	English	Kejiang	Cho A R, Lee H R, Lee K S, et al. A case of pulmonary paragonimiasis with involvement of the abdominal muscle in a 9-year-old girl[J]. The Korean journal of parasitology, 2011, 49(4): 409.
119	P. westermani		127.711	35.0874	Seomjin River	Korea	2008	2000s	English	Kejiang	Kim S Y, Park S J, Bae S Y, et al. A case of subcutaneous paragonimiasis presented with pleural effusion[J]. Clinical and Experimental Pediatrics, 2008, 51(7): 760-765.
120	P. ohirai	Sesarma dehaani	134.782	35.6052	Kinosaki of Hyogo Prefecture	Japan	1975	1970s	English		Sakaguchi Y, Tada I. A comparative karyotype study of lung flukes, Paragonimus ohirai and P. miyazakii[J]. Jap. J. Parasitol., 1976, 25: 5-7.
	P. miyazakii	Potamon dehaani	129.863	32.6611	suburbs of Nagasaki
			132.074	34.2696	Iwakuni
121	P. westermani	Eriocher japonieum	129.219	34.142	Tsushima Island, Nagasaki Prefecture	Japan	1992	1990s	English		Lou Y S, Fujino T, Morita K, et al. A comparative ultrastructural and histochemical study of the metacercarial cyst walls of four species of Paragonimus (Troglotrematidae: Trematoda)[J]. Parasitology research, 1992, 78: 457-462.
	P. miyazakii	Geothelphusa dehaani	132.103	34.027	Yamaguchi Prefecture
	P. ohirai	Sesarma dehaani	135.003	34.8861	Hyogo Prefecture
	P. iloktsuenensis	Sesarma dehaani	129.414	28.3282	Amami Oshima Island, Kagoshima Prefecture
122	P. sp.		122.405	7.78468	Kalawit, Zamboanga Del Norte	Philippines	2016	2010s	English		Belizario V, Jorge M, Ng J, et al. A model for integrating paragonimiasis surveillance and control with tuberculosis control program[J]. Southeast Asian J Trop Med Public Health, 2016, 47(4): 625-637.
			122.376	7.63717	Tungawan-Little Margos, Zamboanga Sibugay
123	P. iloktsuenensis	Sesarma dehaani	129.517	28.3884	Sumiyo Village, Is. Amami-Oshima	Japan	1970	1970s	English		Kawashima K, Hamajima F. A new molluscan host for Paragonimus iloktsuenensis Chen, 1940 in Is. Amami-Oshima, Kagoshima Prefecture, Japan[J]. 1970.
124	P. bangkokensis	Ranguna smalleyi	98.6514	8.728	Pa Nom district, Surat Thani Province	Thailand	2006	2000s	English		Rangsiruji A, Sugiyama H, Morishima Y, et al. A new record of Paragonimus other than P. westermani in southern Thailand[J]. Southeast Asian journal of tropical medicine and public health, 2006, 37: 57.
125	P. westermani	Geothelphusa dehaani	140.39	39.751	Nishiki-mura Akita Prefecture	Japan	1982	1980s	English
	P. miyazakii	Geothelphusa dehaani	132.17	34.125	Rokuroshi, Iwakuni City, Yamaguchi Prefecture
126	P. westermani	Cambaroides similis	126.887	34.7676	Chollanam-do	Korea	1992	1990s	English		Chung Y B, Lee H S, Song C Y, et al. Activities of scavenging enzymes of oxygen radicals in early maturation stages of Paragonimus westermani[J]. Korean Journal of Parasitology, 1992, 30: 355-358.
127	P. westermani		134.557	35.5815	Izushi-gun, Hyogo Prefecture	Japan	1985	1980s	English	host: mammals	Shibahara T, Nishida H. An epidemiological survey of the lung fluke, Paragonimus spp. in wild mammals of the northern part of Hyogo prefecture, Japan[J]. The Japanese Journal of Veterinary Science, 1985, 47(6): 911-919.
	P. miyazakii		134.873	35.2547
	P. ohirai		135.243	34.9829
128	P. miyazakii	Potamon dehaani	134.49	34.0473	Tokushima	Japan	1988	1980s	English		Kim J S. AN EVALUATION OF INTRADERMAL TESTS FOR THE SCREENING OF PARAGONIMIASIS, Ey COMPARING ANTIGENS VARIOUSLY PROCESSED[J]. 기생충학잡지 제, 1969, 7(1).
129	P. westermani	Geothelphusa dehaani	136.78	34.4478	Mie Prefecture	Japan	1987	1980s	English		Sugiyama H, Horiuchi T, Tomimura T. Antigenic characteristics of larval Paragonimus westermani[J]. The Japanese Journal of Veterinary Science, 1988, 50(1): 169-174.
130	P. siamensis	Sayamia germaini	101.472	14.198	Prachin Buri Province	Thailand	1997	1990s	English		Sugiyama H, Morishima Y, Rangsiruji A, et al. Application of multiplex PCR for species discrimination using individual metacercariae of Paragonimus occurring in Thailand[J]. Southeast Asian journal of tropical medicine and public health, 2006, 37: 48.
	P. bangkokensis	Ranguna smalleyi	98.7502	9.08548	Surat Thani Province
	P. westermani	Larnaudia larnaudii	101.372	14.8921	Saraburi Province
	P. heterotremus		100.975	14.7288
131	P. sp.		100.964	19.5213	Pang Kae, Thung Chang District, Nan Province	Thailand	2005	2000s	English	case report	Watthanakulpanich D, Waikagul J, Dekumyoy P, et al. Case report. Paragonimiasis in Nan Province, northern Thailand[J]. Southeast Asian journal of tropical medicine and public health, 2005, 36(4): 853.
			101.247	19.5114	Huai Nam-ree Phatthana, Chaloem Phra Kiat District, Nan Province
132					Syanja district	Nepal	2017	2010s	English	case report	Sah R, Khadka S. Case series of paragonimiasis from Nepal[J]. Oxford Medical Case Reports, 2017, 2017(11): omx083.
					Gulmi district
133	P. westermani	Cambaroides similis	126.842	34.345	Wando-Gun, Korea	Korea	1993	1990s	English		Min D Y, Ryu J S, Sin M H. Changes of IgE production, splenic helper and suppressor T lymphocytes in mice infected with Paragonimus westermani[J]. The Korean Journal of Parasitology, 1993, 31(3): 231-238.
134	P. westermani	Geothelphusa dehaani	136.417	34.5881	Mie Prefecture	Japan	1987	1980s	English		Sugiyama H, Sugimoto M, Akasaka K, et al. Characterization and localization of Paragonimus westermani antigen stimulating antibody formation in both the infected cat and rat[J]. The Journal of parasitology, 1987: 363-367.
135	P. westermani	Cambaroides similis	126.691	34.3786	Wando-Gun, Korea	Korea	1994	1990s	English		Song C Y, Kim T S. Characterization of a cysteine proteinase from adult worms of Paragonimus westermani[J]. The Korean Journal of Parasitology, 1994, 32(4): 231-241.
136	P. miyazakii	Geothelphusa dehaani	131.507	34.4923	Yatsu in Kuga-cho, Yamaguchi prefecture	Japan	1995	1990s	English		Takemoto Y, Tsuji M. Characterization of antigens of Paragonimus miyazakii by ELISA[J]. Southeast Asian J Trop Med Public Health, 1989, 20(1): 87-93.
137	P. ohirai		139.917	35.9682	Kinosaki	Japan	1996	1990s	English		Hirai H, Hirata M, Aoki Y, et al. Chiasma analyses of the parasite flukes, Schistosoma and Paragonimus (Trematoda), by using the chiasma distribution graph[J]. Genes & Genetic Systems, 1996, 71(3): 181-188.
138	P. westermani	Cambaroides similis	126.687	34.392	Wando-gun	Korea	2005	2000s	English		Yang S H, Park J O, Lee J H, et al. Cloning and characterization of a new cysteine proteinase secreted by Paragonimus westermani adult worms[J]. American Journal of Tropical Medicine and Hygiene, 2004, 71(1): 87-92.
139	P. westermani	Cambaroides similis	126.726	34.2937	Wando-Gun	Korea	1996	1990s	English		Park H, Hong K M, Ryu J S, et al. Cloning of a cysteine proteinase cDNA of adult Paragonimus westermani by polymerase chain reaction[J]. Molecules and Cells, 1997, 7(3): 335-339.
140	P. sp.		101.244	14.0737	Nakhon Nayok province	Thailand	2016	2010s	English	case report	Petborom P, Linasmita P, Kulpraneet M. Coinfection of pulmonary paragonimiasis and pulmonary tuberculosis in Thailand[J]. J Med Assoc Thai, 2016, 99(8): S231-S236.
141	P. ohirai	Sesarma dehaani	138.909	34.7451	Shimoda City, Shizuoka Prefecture	Japan	1971	1970s	English		Bruce J I, Ruff M D, Williams J E, et al. Comparative respiration of the life cycle stages of Paragonimus ohirai, Miyazaki, 1939[J]. 1971.
142	P. sadoensis	Potamon dehaani	138.548	38.0481	small streams near the mouth of the Okura river in Aikawamachi, Sado-gun, Niigata Prefecture	Japan	1969	1960s	English		JlRO I T O. Comparative studies on Paragonimus sadoensis Miyazaki, Kawashima, Hamajima et Otsuru, 1968 and P. ohirai Miyazaki, 1939. I. Morphology of the rediae and[J]. 1969.
	P. ohirai	Sesarma dehaani	138.907	34.7547	the mouth of the Asahi river, Shimoda, Izu Peninsula
143	P. westermani	Potamon dehaani	131.85	32.8734	Oita Prefecture	Japan	1987	1980s	English		Higo H, Ishii Y. Comparative studies on surface ultrastructure of newly excysted metacercariae of Japanese lung flukes[J]. Parasitology research, 1987, 73: 541-549.
	P. pulmonalis	Eriocheir japonica	129.73	32.9125	Nagasaki Prefecture
	P. miyazakii	Potamon dehaani	132.166	34.0543	Yamaguchi Prefecture
	P. ohirai and P. iloktsuenensis	Sesarma dehaani	130.532	31.2298	Kagoshima Prefecture.
144	P. westermani	Geothelphusa dehaani	140.68	39.8171	Nishiki-mura, Semboku-gun, Akita Prefecture westermani (s. str.) and P. pulmonalis	Japan	1979	1970s	English		peruvianus Miyazaki P. Comparative Studies on the Karyotypes of Paragonimus[J]. Jap. J. Parasit, 1980, 29(4): 239-243.
145	P. ohirai	Sesarma dehaani	134.696	34.802	the river Maruyama, Hyogo Prefecture	Japan	1976	1970s	English		Hashiguchi Y, Kono S, HiRAI H. Comparative Studies on the Morphology of Paragonimus ohirai Metacercariae Parasitic in the Two Crab Hosts, Sesarma (Holometopus) dehaani and S.(H.) haematocheir[J]. 1977.
		Sesarma haematocheir	134.817	35.5682
146	P. westermani	Eriocheir japonica	126.609	33.4004	Cheju Island	Korea	1971	1970s	English		Kim D C, Lee O Y, Miyazaki I, et al. Comparative studies on two forms of Paragonimus parasitic in Eriocheir japonicus on Cheju Island, Korea (preliminary report)[J]. Japanese Journal of Parasitology, 1971, 20(1): 58-61.
147	P. westermani		126.493	34.6241	Haenam and Youngam, Chollannam-do	Korea	2006	2000s	English		Kim T S, de Guzman J V, Kong H H, et al. Comparison of gene representation between diploid and triploid Paragonimus westermani by expressed sequence tag analyses[J]. Journal of Parasitology, 2006, 92(4): 803-816.
148	P. westermani		138.986	35.0923	Kannami-Mura, Shizuoka Prefecture	Japan	1950	1950s	English	cercariae	KOMIYA Y, ITO J. Contribution to the morphology of Paragonimus westermanii[J]. The Japanese Medical Journal, 1951, 3(5): 309-314.
			138.384	35.1238	Hida-Buraku, Shizuoka Prefecture
149	P. westermani	Paratelphusa maculata	102.258	2.84293	Kuala Pilah, Malaysia	Malaysia	1993	1990s	English		HABE S, LAI K P F, AGATSUMA T, et al. Crab hosts for Paragonimus westermani (Kerbert, 1878) in Malaysia[J]. Japanese Journal of Tropical Medicine and Hygiene, 1993, 21(3): 137-142.
			101.831	3.12862	Ulu Langat
			100.512	5.6967	Sungai lalang
		Johora tahanensis	110.345	1.56104	Sungai Kuching, Taman Negera
			101.61	3.08615	Sungad Wa
		Paratelphusa malaysiana	101.541	3.1331	Sungad Wa
		Irmengardia pilosimana	101.605	3.04113	Sungad Wa
150	P. westermani	Cambaroides similis	126.905	34.3765	Wando-gun, Chollanam-do	Korea	1997	1990s	English		Shin M H. Dermal mast cell responses in Paragonimus westermani-infected mice[J]. The Korean Journal of Parasitology, 1997, 35(4): 259-264.
151	P. heterotremus		100.54	17.077	Phitsanulok province	Thailand	2020	2020s	English		Sadaow L, Sanpool O, Yamasaki H, et al. Development of point-of-care testing tool using immunochromatography for rapid diagnosis of human paragonimiasis[J]. Acta tropica, 2020, 203: 105325.
152	P. miyazakii	Geothelphusa dehaani	132.731	33.5915	Kuma-cho, Ehime Prefecture	Japan	1991	1990s	English		Gyoten J. Development, morphology and functions of mucoid glands in cercariae of Paragonimus miyazakii[J]. Japanese Journal of Parasitology, 1991, 40: 279-286.
			132.794	33.5989	Hoino in Tambara-cho, Ehime prefecture					cercariae
153	P. westermani	Geothelphusa dehaani	134.831	35.5301	Tanto in the northern part of Hyogo Prefecture	Japan	1993	1990s	English		Shibahara T. Diploid Paragonimus westermani: the experimental completion of its life-cycle[J]. Journal of helminthology, 1993, 67(4): 253-258.
154	P. ohirai	Sesarma dehaani				Japan	2001	2000s	English		Ikeda T. Effect of ionophores on in vitro excystment of Paragonimus ohirai metacercariae[J]. Parasitology research, 2001, 87: 343-344.
155	P. westermani	Cambaroides similis	126.715	34.3729	Wando-gun, Chollanam-do	Korea	1997	1990s	English		Shin M H, Min H K. Effects of anti-IgE mAb on serum IgE, FceRII/CD23 expression on splenic B cells and worm burden in mice infected with Paragonimus westermani[J]. Kor J Parasitol, 1997, 35: 47-54.
156	P. pulmonalis	Cambaroides similis	126.437	37.6267	Kanghua Island	Korea	1998	1990s	English		Fan P C, Lu H, Lin L H. Egg production capacity of Paragonimus pulmonalis in cats[J]. The Journal of parasitology, 1998: 1282-1285.
157	P. miyazakii	Potamon dehaani				Japan	1967	1960s	English		Sato M, Oh M, Sakoda K. Electron microscopic study of spermatogenesis in the lung fluke (Paragonimus miyazakii)[J]. Zeitschrift für Zellforschung und mikroskopische Anatomie, 1967, 77: 232-243.
158	P. heterotremus		101.01	14.743	Jet Cod Waterfall, Saraburi	Thailand	1992	1990s	English		Agatsuma T, Ketudat P, Thaithong S, et al. Electrophoretic analysis of a natural population of the Thai Paragonimus heterotremus and its genetic relationship to the three Japanese species P. miyazakii, P. ohirai and P. westermani[J]. Parasitology Research, 1992, 78(6): 463-468.
	P. miyazakii		132.172	34.1038	Rokuroshi, Yamaguchi	Japan
	P. ohirai		134.878	35.5887	Kinosaki, Hyogo
	P. westermani		131.652	33.1441	Innai, Ohita
159	P. miyazakii	Geothelphusa dehaani	133.026	33.2637	Okuyanai, Kochi Prefecture	Japan	1981	1980s	English		Agatsuma T. Electrophoretic demonstration of polymorphism of glucosephosphate isomerase in natural populations of Paragonimus miyazakii[J]. The Journal of Parasitology, 1981, 67(3): 452-454.
160	P. westermani	Cambaroides similis	126.499	37.7249	Kiljong-Ri, Yangdo-Myun, Gangwha-Gun	Korea	1985	1980s	English		Huer B, Kim S I, Kang S Y, et al. Electrophoretic patterns of proteins from Paragonimus westermani in early developmental stages[J]. Parasites, Hosts and Diseases, 1985, 23(2): 189-196.
161	P. iloktsuenensis	Sesarma dehaani	130.363	31.9769	Sendai river, Kagoshima Prefecture	Japan	1981	1980s	English		AGATSUMA T. Electrophoretic studies on enzymes in Paragonimus spp III. Variation of glucosephosphate isomerase (GPI) in a natural population of P, iloktsuenensis[J]. The Japanese Journal of Genetics, 1981, 56(1): 73-77.
162	P. ohirai	Sesarma dehaani	135.246	35.1145	Maruyama, Kinosaki, Hyogo Prefecture	Japan	1981	1980s	English		Agatsuma T. Electrophoretic studies on enzymes in Paragonimus spp. IV. Comparison of allelic frequencies of glucosephosphate isomerase isozymes in natural populations between P. ohirai and P. sadoensis[J]. 1981.
	P. sadoensis	Geothelphusa dehaani	138.515	38.0323	small streams around the mouth of the Ohkura river in Sado Island, Niigata Prefecture
163	P. westermani	Maydelliathelphusa lugubris	93.7473	24.2243	Churachandpur district	India	2020	2020s	English		Tongbram B D, Singh T S, Tsering D C. Evaluation of paragonimus metacercariae isolated from Maydelliathelphusa Lugubris and morphological characterization of Paragonimus Westermani recovered from an experimental model[J]. Journal of Natural Science, Biology and Medicine, 2020, 11(2): 176.
	P. heterotremus		93.4424	24.4921
164	P. miyazakii		131.773	34.2316	Yamaguchi, Japan	Japan	2015	2010s	English		Irie T, Yamaguchi Y, Sumen A, et al. Evaluation of the MGL method to detect Paragonimus eggs and its improvement[J]. Parasitology research, 2015, 114: 4051-4058.
	P. ohirai		131.341	31.9493	Miyazaki, Japan
	P. harinasutai		106.127	17.724	Quang Binh, Vietnam	Vietnam		2010s
165	P. ohirai	Sesarma dehaani	134.782	35.6406	Kinosaki, Hyogo Prefecture	Japan	1985	1980s	English		Habe S, Agatsuma T, Hirai H. Evidence for metacercarial polymorphism in lung flukes, Paragonimus ohirai and Paragonimus iloktsuenensis[J]. The Journal of parasitology, 1985: 820-827.
	P. iloktsuenensis		129.521	28.3401	Amami Oshima Island, Kagoshima Prefecture
166	P. westermani	Cambaroides similis	126.545	34.1754	Bogil Island, Korea	Korea	2002	2000s	English		Yang H J, Chung Y B, Kang S Y, et al. Excretory bladder: the source of cysteine proteases in Paragonimus westermani metacercariae[J]. The Korean journal of parasitology, 2002, 40(2): 89.
167	P. heterotremus		100.853	16.7143	Phitsanulok Province	Thailand	1992	1990s	English		Maleewong W, Wongkham C, Intapan P, et al. Excretory-secretory antigenic components of Paragonimus heterotremus recognized by infected human sera[J]. Journal of Clinical Microbiology, 1992, 30(8): 2077-2079.
168	P. westermani	Eriocheir japonicus	129.373	34.4947	Tsushima Islands, Kyushu, Japan	Japan	1981	1980s	English		Shimazu T. Experimental completion of the life cycle of the lung fluke, Paragonimus westermani, in the laboratory[J]. Japanese journal of parasitology, 1981, 30: 173-177.
169	P. miyazakii	Potamon dehaani	132.177	34.1271	Rokuroshi, Iwakuni City in Yamaguchi Prefecture	Japan	1979	1970s	English		Hatsushika R, Shimizu M, Kawakami S. Experimental infection of nutrias with the metacercariae of Paragonimus miyazakii Kamo et al., 1961[J]. Japan J Parasitol, 1979, 28: 335-338.
170	P. westermani	Cambaroides similis	126.502	37.7259	Kanghwa-gun, Kyonggi-do	Korea	1993	1990s	English		Fan P C, Lu H, Lin L H. Experimental infection of Paragonimus westermani in mice and rats[J]. Parasites, Hosts and Diseases, 1993, 31(2): 91-98.
171	P. westermani (diploid type)	Geothelphusa dehaani	134.783	35.4533	upstream of the Maruyama River in the northern part of Hyogo Prefecture	Japan	1985	1980s	English		Shibahara T. Experimental infection of raccoon dogs with two types (diploid and triploid) of the lung fluke, Paragonimus westermani[J]. Jpn. J. Parasitol, 1985, 34(3): 165-171.
	P. westermani (tiploid type)	Eriocheir japonicus	132.867	33.4357	the central section of the Shimanto River in the western part of Kochi Prefecture
172	P. westermani (tiploid type)	Eriocheir japonicus	129.415	34.5348	Tsushima Island	Japan	1981	1980s	English		Hamajima F, Fukuda K, Yamagami K. Experimental infection of Semisulcospira libertina with Paragonimus westermani (triploid type)[J]. 1981.
			130.387	32.4563	Amakusa Islad
173	P. miyazakii	Geothelphusa dehaani	132.895	33.652	Kuma-cho, Ehime Prefecture	Japan	1986	1980s	English		Gyoten J. Experimental infection of the freshwater crab, Geothelphusa dehaani, with the cercariae of Paragonimus miyazakii[J]. Jpn J Parasitol, 1986, 35: 183-9.
174	P. ohirai	Seasarma intermedia	130.635	32.7147	the mouth of the Kuma River in Kumamoto-Prefecture	Japan	1965	1960s	English		KAWASHIMA K. Experimental studies on the intramolluscan development of an oriental lung fluke, Paragonimus ohirai Miyazaki, 1939[J]. Japanese Journal of Medical Science and Biology, 1965, 18(6): 293-310.
		Seasarma dehaani	134.797	5.42665	the Maruyama River in Hyogo-Prefecture
175	P. westermani	Cambaroides similis	126.502	37.7259	streams on Kanghwa Island, Kyunggi-do	Korea	1994	1990s	English		Fan P C, Lu H, Lin L H. Experimental transfer of Paragonimus westermani from rodents to rodents following subcutaneous and intraperitoneal routes[J]. Journal of helminthology, 1994, 68(1): 41-44.
176	P. miyazakii	Geothelphusa dehaani	132.12	34.0959	Rokuroshi, Iwakuni City in Yamaguchi Prefecture	Japan	1970	1970s	English		HASHIGUCHI Y, TAKEI T. Experimental transplantation of Paragonimus miyazakii metacercariae into the pleural cavity of albino rats[J]. transplantation, 1971, 1: 3.
177	P. ohirai	Sesarma holometopus dehaani	134.883	35.6045	the estuary of Maruyama River, Kinosaki, Hyogo	Japan	1989	1980s	English		Hashiguchi Y, Okamura Y. Further studies on the effect of cyclosporin A on the course of Paragonimus infection in rats[J]. Journal of helminthology, 1989, 63(4): 328-332.
178	P. ohirai	Sesarma dehaani	134.729	35.5222	Kinosaki, Hyogo Prefecture	Japan	1986	1980s	English		Agatsuma T, Habe S. Genetic analysis of electrophoretic variants of leucylglycylglycine aminopeptidase in Paragonimus ohirai[J]. 1986.
179	P. ohirai	Seasarma dehaani	140.454	35.5439	Katagai in Chiba Prefecture	Japan	1985	1980s	English		Agatsuma T, Habe S. Genetic variability and differentiation of natural populations in three Japanese lung flukes, Paragonimus ohirai, Paragonimus iloktsuenensis and Paragonimus sadoensis (Digenea: Troglotrematidae)[J]. The Journal of parasitology, 1986: 417-433.
			134.767	35.6465	Kinosaki, Hyogo Prefecture
			131.471	32.5996	Nobeoka, Miyazaki Prefecture
			130.807	31.7106	Sendai, Kagoshima Prefecture
	P. iloktsuenensis		129.681	28.5007	Amami Island, Kagoshima
	P. sadoensis	Geothelphusa dehaani	138.371	38.1469	Sado Island, Niigata Prefecture
180	P. heterotremus	Potamiscus tannanti				Vietnam	2021	2020s	English		Chelomina G N, Kukla S P, Chelomin V P, et al. Genotoxicity of Paragonimus heterotremus Infection in a Rat Model of Simultaneous Pulmonary and Hepatic Paragonimiasis[J]. Biomedicines, 2021, 9(9): 1180.
181	P. westermani	Paratelphusa maculata	102.203	2.69754	Kampong Langkap near Kuala Pilah	Malaysia	1996	1990s	English		Habe S, Lai K P F, Agatsuma T, et al. Growth of Malaysian Paragonimus westermani in mammals and the mode of transmission of the fluke among mammals[J]. Japanese Journal of Tropical Medicine and Hygiene, 1996, 24(4): 225-232.
		Paratelphusa malaysiana	102.57	4.5208	Sungai Wa at Taman Negara
182	P. siamensis	Paratelphusa germaini				Thailand	1981	1980s	English		Quicho L P, Thammapalerd N, Tharavanij S, et al. Humoral immune response of cats to Paragonimus infection[J]. The Southeast Asian Journal of Tropical Medicine and Public Health, 1981, 12(3): 364-370.
	P. heterotremus	Tiwaripotamon beusekomae
183	P. miyazakii	Geothelphusa dehaani	138.27	35.229	Sugi River at Haruno-cho, Shizuoka Prefecture,	Japan	1997	1990s	English		Kawaguchi H, Takayanagi T. Identification of a new fluke allergen identified by monoclonal IgE antibodies for Paragonimus miyazakii[J]. The Journal of parasitology, 1998: 307-310.
	P. westermani		134.52	35.1134	Sakano-cho, Hyogo Prefecture
	P. ohirai	Sesarma dehaani	136.324	34.2184	Kiso River at Nagashima-cho, Mie Prefecture
184	P. ohirai	Seasarma dehaani	134.784	35.4152	Maruyama River, Hyogo Prefectrue	Japan	1980	1980s	English		Ikeda T, Fujita K. IGE in Paragonimus ohirai-infected rats: relationship between titer, migration route, and parasite age[J]. The Journal of Parasitology, 1980: 197-204.
185	P. iloktsuenensis	Seasarma dehaani	127.761	35.1277	Hadong, Gyeongnam	Korea	2001	2000s	English		Lee O R, Chung P R. Immunoelectron microscopic localization of partially purified antigens in adult Paragonimus iloktsuenensis[J]. The Korean journal of parasitology, 2001, 39(2): 119.
186	P. miyazakii	Geothelphusa dehaani	138.113	35.0816	Kawane, Shizuoka prefecture	Japan	1987	1980s	English		Hata H, Yokogawa M, Kobayashi M, et al. In vitro cultivation of Paragonimus miyazakii and P. ohirai[J]. The Journal of parasitology, 1987: 792-796.
	P. ohirai		140.39	35.5279	Kujukuri, Chiba prefecture
187	P. westermani	Cambaroides similis	128.594	38.0672	Yangyang-gun, Kangwon-do	Korea	1987	1980s	English		Lee S H, Park H J, Hong S J, et al. In vitro effect of praziquantel on Paragonimus westermani by light and scanning electron microscopic observation[J]. Kisaengchunghak Chapchi, 1987, 25: 24-36.
188	P. miyazakii	Geothelphusa dehaani	131.84	34.5966	Masuda City, Shimane Prefecture	Japan	1992	1990s	English		Shibahara T, Nishida H, Aohagi Y, et al. Geographical distribution of the lung fluke, Paragonimus miyazakii in the South-western part of Shimane Prefecture, Japan[J]. 1992.
			132.528	35.1248	Mito-cho, Mino-gun, Shimane Prefecture
			132.55	34.9584	Hikimi-cho, Mino-gun, Shimane Prefecture
189	P. ohirai	Seasarma dehaani	140.432	35.5749	Kujukuri, Chiba prefecture	Japan	1989	1980s	English		Hata H, Kojima S. Induction of resistance in Oncomelania hupensis nosophora against Schistosoma japonicum, but not against Paragonimus ohirai, using irradiated miracidia[J]. International journal for parasitology, 1989, 19(7): 711-715.
190	P. westermani	Cambaroides similis	126.732	34.5606	Haenam-gun, Jeollanam-do	Korea	2017	2010s	English		Kim T I, Oh S R, Dai F, et al. Inactivation of Paragonimus westermani metacercariae in soy sauce-marinated and frozen freshwater crabs[J]. Parasitology research, 2017, 116: 1003-1006.
191	P. westermani	Eriocheir japonicus	138.987	35.0934	Kannami Area, Shizuoka Prefecture	Japan	1961	1960s	English		KOMIYA Y, SUZUKI N, ITO Y. Infection experiment of Paragonimus westermani in its first intermediate host, Semisulcospira libertina[J]. Japanese Journal of Medical Science and Biology, 1961, 14(1): 39-43.
192	P. westermani (tiploid type)	Eriocheir japonicus	129.416	34.6296	Tsushima Island	Japan	1983	1980s	English		Hamajima F, Yamakami K, Oguma T. Inhibition of acid hemoglobin protease of a lung fluke by some human immunoglobulins[J]. Jap. J. Parasit, 1983, 32: 587-589.
193	P. westermani filipinus	Sundathelphusa philippina	124.77	11.1821	Jaro District, Leyte	Philippines	1983	1980s	English		Terasaki K. Karyotype of a lung fluke, Paragonimus westermani filipinus Miyazaki, 1978[J]. The Japanese Journal of Veterinary Science, 1983, 45(1): 9-14.
194	P. philippinensis	Sundathelphusa philippina	124.068	12.9722	Sorsogon Province	Philippines	1979	1970s	English		Ito J, Yokogawa M, Araki K, et al. Further observations on the morphology of adult lung fluke, Paragonimus philippinensis Ito, Yokogawa, Araki and Kobayashi, 1978[J]. 1979.
			124.998	10.6078	Leyte Province
195	P. sp.		93.9568	24.612	Thoubal district, Manipur	India	2014	2010s	English	case report	Singh T S, Sugiyama H, Lepcha C, et al. Massive pleural effusion due to paragonimiasis: Biochemical, cytological, and parasitological findings[J]. Indian Journal of Pathology and Microbiology, 2014, 57(3): 492-494.
196	P. heterotremus				Muong Kassy	Lao PDR	1970	1970s	English	case report	Miyazaki I, Fontan R. Mature Paragonimus heterotremus found from a man in Laos[J]. Japanese Journal of Parasitology, 1970, 19(1): 109-13.
197	P. westermani	Cambaroides similis	126.634	34.6585	Haenam-gun, Chollanam-do	Korea	2007	2000s	English		Lee J S, Lee J, Kim S H, et al. Molecular cloning and characterization of a major egg antigen in Paragonimus westermani and its use in ELISA for the immunodiagnosis of paragonimiasis[J]. Parasitology research, 2007, 100: 677-681.
198	P. ohirai	Seasarma dehaani	139.918	35.9672	Kinosaki	Japan	1997	1990s	English		Blair D, Agatsuma T, Watanobe T. Molecular evidence for the synonymy of three species of Paragonimus, P. ohirai Miyazaki, 1939, P. iloktsuenensis Chen, 1940 and P. sadoensis Miyazaki et al., 1968[J]. Journal of helminthology, 1997, 71(4): 305-310.
			131.028	30.6044	Tanegashima
			130.441	30.3651	Yakushima
	P. iloktsuenensis		129.68	28.4776	Amami
	P. sadoensis	Geothelphusa dehaani	138.373	38.1231	Sado Island
199	P. heterotremus	Potamiscus manipurensis	93.9173	24.8612	Luwangsangbam Matai in Imphal East, Manipur	India	2003	2000s	English		Singh T S, Sugiyama H, Rangsiruji A, et al. Morphological and molecular characterizations of Paragonimus heterotremus, the causative agent of human paragonimiasis in India[J]. Southeast Asian journal of tropical medicine and public health, 2007, 38: 82.
			94.0194	25.2633	Motbung in Senapati Districts, Manipur
200	P. heterotremus	Potamiscus tannanti	104.91	21.9706	Yenbai Province	Vietnam	2007	2000s	English		Doanh P N, Shinohara A, Horii Y, et al. Morphological and molecular identification of two Paragonimus spp., of which metacercariae concurrently found in a land crab, Potamiscus tannanti, collected in Yenbai Province, Vietnam[J]. Parasitology Research, 2007, 100: 1075-1082.
	P. sp.		104.185	21.8228
201	P. ohirai	Geothelphusa dehaani	134.814	35.6073	Kinosaki, Hyogo Prefecture	Japan	1991	1990s	English		Hirai H, Tada I. Morphological features of spermatozoa of Paragonimus ohirai (Trematoda: Platyhelminthes) examined by a silver nitrate staining technique[J]. Parasitology, 1991, 103(1): 103-110.
202	P. westermani	Phricotelphusa aedes	98.6373	8.78605	Phanom District of Surat Thani Province	Thailand	2007	2000s	English		Sugiyama H, Morishima Y, Binchai S, et al. New form of Paragonimus westermani discovered in Thailand: morphological characteristics and host susceptibility[J]. Southeast Asian journal of tropical medicine and public health, 2007, 38(1): 87.
203	P. ohirai	Geothelphusa dehaani	136.574	35.1357	Kiso River, Mie Prefecture	Japan	1989	1980s	English		Hirai H, Matsuo K, Tada I. Novel C-banding patterns in Paragonimus ohirai (Trematoda: Platyhelminthes)[J]. The Journal of parasitology, 1989: 157-160.
204	P. hueit’ungensis	Potamiscus manipurensis	93.7132	24.3758	Churachandpur, Manipur	India	2002	2000s	English		Singh T S. Oc cur rence of the Lung Fluke Paragonimus hueit’ungensis in Manipur, In dia[J]. Chin Med J (Tai pei), 2002, 65: 426-429.
205	P. macrorchis	Paratelphusa rugosa	80.5938	7.26686	Upper Hantane, Central Province	Sri Lanka	1969	1960s	English		Kannangara D W W. Occurrence of the lung fluke Paragonimus macrorchis Chen, 1962 in Ceylon[J]. 1969.
		Paratelphusa enodis	80.5701	7.17862
206	P. macrorchis		101.466	14.314	Nakorn-nayok province	Thailand	1968	1960s	English	definitive host	Miyazaki I, Vajrasthira S. Occurrence of the lung fluke Paragonimus macrorchis Chen, 1962, in Thailand[J]. Journal of Parasitology, 1967, 53(4): 894-5.
207	P. heterotremus	Potamiscus manipurensis	93.9083	24.855	Luwangsangbam Matai in Imphal East, Manipur	India	2003	2000s	English		Singh T S. Occurrence of the lung fluke, Paragonimus heterotremus in Manipur, India[J]. Chinese Medical Sciences Journal= Chung-kuo i Hsueh k'o Hsueh tsa Chih, 2003, 18(1): 20-25.
			94.1533	25.0004	Pashong, Manipur
208	P. miyazakii	Geothelphusa dehaani	137.331	35.2019	Tsukude-mura, Aichi Prefecture	Japan	1992	1990s	English		Kino H. Occurrences of Paragonimus westermani, diploid type, and P. miyazakii in the same population of the freshwater crab, Geothelphusa dehaani, collected in Mikkabi-cho, Shizuoka Prefecture, Japan[J]. 寄生虫学雑誌/日本寄生虫学会 編, 1992, 41(1): p30-36.
			137.639	35.0085	Shinshiro City, Aichi Prefecture
			138.844	34.8017	Horai-cho, Shizuoka Prefecture
			137.84	34.7027	Tenryu City, Shizuoka Prefecture
			137.8	35.1359	Sakuma-cho, Shizuoka Prefecture
			138.176	35.3815	Toyooka-mura, Shizuoka Prefecture
			137.669	34.8493	Inasa-cho, Shizuoka Prefecture
	P. westermani, P. miyazakii		137.548	34.8036	Mikkabi-cho, Shizuoka Prefecture
209	P. iloktsuenensis	Sesarma dehaani	129.416	28.3485	Sumiyo village in Amami-oshima Is.	Japan	1969	1960s	English		Sato A, Tada I, Nagano K, et al. On a lung fluke found in Amami-Oshima Is., Kagoshima, Japan[J]. 1969.
210	P. iloktsuenensis	Sesarma dehaani	127.513	35.1634	Hadan district at the mouth of the river Nakdong	Korea	1971	1970s	English		Yokogawa M, Araki K, Koyama H, et al. On the lung fluke, Paragonimus iloktsuenensis Chen, 1940 in Korea[J]. Japanese Journal of Parasitology, 1971, 20(3): 215-21.
211	P. miyazakii		132.735	33.2154	Matsuno-cho	Japan	1978	1970s	English	definitive host	Hirai K. On the natural final host of Paragonimus miyazakii Kamo, Nishida, Hatsushika et Tomimura 1961 in Ehime Prefecture, Japan[J]. J. Jpn. Ass. Rural Med., 1978, 27: 800-805.
			132.464	33.1611	Uwajima City
			132.67	32.8075	Hiromi-cho
			132.622	33.3632	Nomura-cho
212	P. heterotremus	Larnaudia larnaudii	101.119	14.5282	Chet Khot Waterfall in Saraburi Province	Thailand	2008	2000s	English		Yoonuan T, Vanvanitchai Y, Dekumyoy P, et al. Paragonimiasis prevalences in Saraburi Province, Thailand, measured 20 years apart[J]. Southeast Asian journal of tropical medicine and public health, 2008, 39(4): 593.
			101.151	14.8364
213	P. ohirai	Sesarma dehaani	134.611	35.3051	Maruyama River, Hyogo Prefectrue	Japan	1994	1990s	English		FUJINO T. Paragonimus ohirai: Drug-induced changes in the gastrodermal cells after treatment with praziquantel and bithionol[J]. Japanese Journal of Tropical Medicine and Hygiene, 1994, 22(2): 87-95.
214	P. westermani		99.6456	2.98471	Kisaran district	Indonesia	1968	1960s	English		Kwo E H, Miyazaki I. Paragonimus westermani (Kerbert, 1878) from tigers in north Sumatra, Indonesia[J]. 1968.
			98.3873	3.86492	Tandjung Pura jungle
215	P. westermani (diploid type)	Geothelphusa dehaani	140.221	35.7671	Yourou River, Chiba Prefecture	Japan	1987	1980s	English		Kanazawa T, Hata H, Kojima S, et al. Paragonimus westermani: a comparative study on the migration route of the diploid and triploid types in the final hosts[J]. Parasitology research, 1987, 73: 140-145.
216	P. westermani (tiploid type)	Geothelphusa dehaani	130.295	31.966	Akune City, Kagoshima Prefecture	Japan	2021	2020s	English		Banzai A, Sugiyama H, Hasegawa M, et al. Paragonimus westermani metacercariae in two freshwater crab species in Kagoshima Prefecture, Japan, as a possible source of infection in wild boars and sika deer[J]. Journal of Veterinary Medical Science, 2021, 83(3): 412-418.
		Eriocheir japonica	130.211	32.0817
217	P. westermani (diploid type)	Geothelphusa dehaani	140.236	35.218	Otaki-machi, Chiba Prefecture	Japan	1986	1980s	English		Kanazawa T, Hata H, Kanzaki T, et al. Paragonimus westermani, diploid type, from Otaki-machi in Chiba Prefecture, Japan[J]. 1986.
218	P. westermani				Tarai area on the foothills of the Himalayas	India	1978	1970s	English		Singh N P, Somvanshi R. Paragonimus westermanni IN TIGERS (Panthera tigris) 1 IN INDIA[J]. Journal of Wildlife Diseases, 1978, 14(3): 322-324.
219	P. heterotremus	Larnaudia larnaudii	101.025	14.6313	Jedkot Stream, Kaeng Khoi District, Saraburi Province	Thailand	1995	1990s	English		Upatham E S, Viyanant V, Kurathong S, et al. Paragonimus heterotremus infection in a community in Saraburi province, central Thailand[J]. J Sci Soc Thailand, 1995, 21: 1-9.
220	P. westermani	Paratelphusa Ceylonensis	80.9051	8.03982	Habarana-Polonnaruwa road at Minneriya, North Central Province	Sri Lanka	1969	1960s	English		Kannangara D W W, Karunaratne G M S. Paratelphusa ceylonensis and Paratelphusa rugosa as crab hosts of the human lung fluke Paragonimus westermani (ker bert, 1878) in Ceylon[J]. 1969.
		Paratelphusa rugosa	81.5453	6.90585	Siyambalanduwa, Uva Province
221	P. westermani	Parathelphusa maculata	101.805	3.09609	Ulu Langat, Kuala Lumpur	Malaysia	1968	1960s	English		Miyazaki I, Kawashima K, Tan M H. Parathelphusa maculata de Man, 1879, a new crustacean host record for Paragonimus westermani (Kerbert, 1878) in Malaysia[J]. 1968.
222	P. westermani	Barytelphusa lugubris	96.1838	27.4972	Miao, Changlang District in Arunachal Pradesh	India	2011	2010s	English		Prasad P K, mohan Goswami L, Tandon V, et al. PCR-based molecular characterization and insilico analysis of food-borne trematode parasites Paragonimus westermani, Fasciolopsis buski and Fasciola gigantica from Northeast India using ITS2 rDNA[J]. Bioinformation, 2011, 6(2): 64.
223	P. miyazakii	Potamon dehaani	132.047	34.2037	Iwakuni, Yamaguchi Prefecture	Japan	1967	1960s	English		Tada I. Physiological and serological studies of Paragonimus miyazakii infection in rats[J]. The Journal of Parasitology, 1967: 292-297.
224	P. sp.	Potamon sp.	123.31	13.645	Naga, Camarines Sur, Luzon	Philippines	1946	1940s	English		Tubangui M A. Preliminary notes on the crustacean vector of the mammalian lung fluke (Paragonimus) in the Philippines[J]. Journal of Parasitology, 1946, 32(2): 150-51.
225	P. westermani	Cambaroides similis	126.781	34.4016	Wando-gun, Chollanam-do	Korea	1996	1990s	English		Myeong-Heon S, Duk-Young M I N. Production of interferon-gamma and interleukin-4 by splenocytes in mice infected with Paragonimus westermani[J]. 1996.
226	P. westermani	Eriocheir japonicus	129.285	34.2703	Tsushima, Nagasaki	Japan	1995	1990s	English		Yamakami K, Hamajima F, Akao S, et al. Purification and characterization of acid cysteine protease from metacercariae of the mammalian trematode parasite Paragonimus westermani[J]. European Journal of Biochemistry, 1995, 233(2): 490-497.
227	P. sp.		102.652	17.9565	Hinheub District, Vientiane, Lao PDR	Lao PDR	2009	2000s	English		Odermatt P, Veasna D, Zhang W, et al. Rapid identification of paragonimiasis foci by lay informants in Lao People's Democratic Republic[J]. PLoS neglected tropical diseases, 2009, 3(9): e521.
228	P. westermani	Sundathelphusa philippina	124.835	11.1661	Jaro, Leyte	Philippines	1992	1990s	English		Hirai H, Habe S, Agatsuma T, et al. Reciprocal translocation between the long arms of chromosomes four and six of Paragonimus westermani from the Philippines[J]. The Journal of parasitology, 1992, 78(3): 544-546.
229	P. heterotremus	Larnaudia larnaudii			central Thailand	Thailand	2008	2000s	English		Thaenkham U, Waikagul J. RESEARCH NOTE MOLECULAR PHYLOGENETIC RELATIONSHIP OF PARAGONIMUS PSEUDOHETEROTREMUS[J].
			101.116	14.8749	Saraburi Province
	P. pseudoheterotremus		98.826	15.1301	Kanchanaburi Province
230	P. miyazakii	Potamon dehaani	132.654	33.271	Hiyoshimura, Kitauwa-gun, Ehime Prefecture	Japan	1979	1970s	English		MAKINO Y, HIRA K. Scanning Electron Microscope Study of Metacercarial Excystation of the Lung Fluke, Paragonimus Miyazakii[J]. Shimane J. Med. Sci, 1979, 3: 13-22.
231	P. westermani	Cambaroides similis	127.289	35.0217	JeollaNam-do	Korea	2007	2000s	English		Lee C H, Im J G, Goo J M, et al. Serial CT findings of Paragonimus infested dogs and the Micro-CT findings of the worm cysts[J]. Korean journal of radiology, 2007, 8(5): 372.
232	P. westermani	Cambaroides similis	126.584	34.2069	Bogil Island, Chollanam-do, Korea	Korea	1993	1990s	English		Yong T S, Seo J H, Yeo I S. Serodiagnosis of human paragonimiasis by ELISA-inhibition test using monoclonal antibodies[J]. Parasites, Hosts and Diseases, 1993, 31(2): 141-148.
233	P. westermani	Eriocheir japonicus	126.859	33.3465	Choong-Mun Myun, Cheju Island	Korea	1981	1980s	English		Lee O R, Choi W Y. Splenic Paragonimiasis——A case in a Dog[J]. The Korean Journal of Paragitology, 1981, 19(1): 81-85.
234	P. ohirai	Sesarma dehaani	135.113	34.9402	Maruyama River, Hyogo Prefecture	Japan	1985	1980s	English		OHARA H, IKEDA T, OIKAWA Y. Studies on Antibody Response in Rats Infected with Paragonimus ohirai by Immunofluorescent[J]. Jpn. J. Parasitol, 1985, 34(4): 245-252.
235	P. westermani	Eriocheir japonicus	129.382	34.4891	Tsushima Islands	Japan	1989	1980s	English		Fujino T, Fukuda K, Hamajima F, et al. Studies on host specificity in Paragonimus westermani: I. Ultrastructural characterization of metacercariae and juvenile and adult worms from abnormal and definitive hosts[J]. Journal of helminthology, 1989, 63(3): 239-249.
236	P. westermani	Eriocheir japonicus	137.808	35.0929	Tsukamoto Section, Shizuoka Prefecture	Japan	1953	1950s	English		YOKOGAWA M. Studies on the biological aspects of the larval stages of Paragonimus westermanii, especially the invasion to the second intermediate hosts (II)[J]. Japanese Journal of Medical Science and Biology, 1953, 6(2): 107-117.
			133.38	33.8793	Yoshinobu Village, Ehime Prefecture
			132.714	33.2242	Matsumaru Machi, Ehime Prefecture
		Potamon dehaani	132.479	33.5578	Yoshinobu Village, Ehime Prefecture
			132.877	33.5435	Izumi Village, Ehime Prefecture
			132.576	33.1258	Chikanaga Village, Ehime Prefecture
		Cambarus clarkii	138.321	35.1949	Tsukamoto, Hita, Shizuoka Prefecture
	P. iloktsuenensis	Sesarma dehaani	135.431	34.7002	Himeshima Machi, Osaka Prefecture
237	P. westermani		138.983	35.0993	Kannami Village, Tagata County, Shizuoka Prefecture	Japan	1952	1950s	English	cercariae	YOKOGAWA M. Studies on the biological aspects of the larval stages of Paragonimus westermanii, especially the invasion of the second intermediate hosts (I)[J]. Japanese Journal of Medical Science and Biology, 1952, 5(4): 221-237.
238	P. westermani (diploid type)	Geothelphusa dehaani	134.489	35.5694	Okumoroyose, Mikata-gun, Hyogo Prefecture	Japan	1986	1980s	English		Shibahara T. Studies on the lung fluke, Paragonimus westermani-diploid type, in the northern part of Hyogo Prefecture, Japan. V. Geographical distribution in Mikata-gun and Kinosaki-gun[J]. Jpn. J. Parasitol, 1986, 35(1): 17-23.
			134.615	35.4241	Ono, Mikata-gun, Hyogo Prefecture
			134.714	35.6375	Yaidani, Mikata-gun, Hyogo Prefecture
239	P. siamensis	Somanniathelphusa juliae	101.231	14.3014	Nahinlard district, Nakhon Nayok province	Thailand	1977	1970s	English		Ahmad H, Tongsanga S, Chammek A, et al. Studies on the migratory route of Paragonimus siamensis in the bandicoot (Bandicota indica)[J]. Southeast Asian Journal of Tropical Medicine and Public Health, 1977, 8(1): 36-41.
			101.415	14.3307
240	P. westermani (diploid type)	Parathelphusa maculata	102.225	2.81207	Kuala Pilah, Negri Sembilan Stare	Malaysia	2001	2000s	English		SUGIYAMA H, LAI K, Ow-Yang C K, et al. Surface Ultrastructure of Newly Excysted Metacercariae of Paragonimus westermani from Malaysia and the Philippines[J]. Japanese Journal of Tropical Medicine and Hygiene, 2001, 29(4): 375-378.
		Sundathelphusa philippina,	124.808	11.1145	Jaro, Leyte	Philippines
241	P. miyazakii	Geothelphusa dehaani	138.059	35.164	Kawane, Shizuoka prefecture	Japan	1989	1980s	English		Hata H, Kojima S. Susceptibility of inbred mice to Paragonimus miyazakii infection[J]. The Journal of Parasitology, 1989, 75(3): 463-464.
242	P. iloktsuenensis	Sesarma dehaani	135.398	34.6677	the mouth of the River Shin-yodo, Osaka Prefecture	Japan	1960	1960s	English		KOMIYA Y, YOSHIDA Y, TOMIMURA T. The excretory system, particularly its flame cell pattern of Paragonimus iloktsuenensis Chen, 1940[J]. Japanese Journal of Medical Science and Biology, 1960, 13(3): 155-159.
243	P. miyazakii	Geothelphusa dehaani	140.013	37.6343	Nishiaizu machi, Yama-gun, Fukushima Prefecture	Japan	1994	1990s	English		TSUBOI T, SATO K, GYOTEN J, et al. The First Distributional Record for Paragonimus miyazakii[J]. Jpn. J. Parasitol, 1994, 43(1): 35-37.
244	P. westermani	Eriocheir japonica			Slavyanka Bay	Japan	2018	2010s	English		Kotsyuba E P. The influence of the trematode Paragonimus cf. westermani on NO-and HIF-1α-containing structures in the brain of the crab Eriocheir japonica (De Haan, 1835) Decapoda: Varunidae[J]. Russian Journal of Marine Biology, 2018, 44: 383-389.
245	P. siamensis		100.926	14.0458	Nakhon Nayok Province	Thailand	1994	1990s	English	cercariae	Yaemput S, Dekumyoy P, Visiassuk K. The natural first intermediate host of Paragonimus siamensis (Miyazaki and Wykoff, 1965) in Thailand[J]. Southeast Asian Journal of Tropical Medicine and Public Health, 1994, 25: 284-284.
246	P. heterotremus		100.721	16.4478	Sai Dong Young village, Wang Yang subdistrict, Phitsanulok Province	Thailand	2001	2000s	English	cross-sectional survey	Waree P, Polseela P, Pannarunothai S, et al. The present situation of paragonimiasis in endemic area in Phitsanulok Province[J]. Southeast Asian journal of tropical medicine and public health, 2001, 32: 51-54.
			100.686	16.5636	Huay Bo Tong village, Ban Mung subdistrict, Noen Maprang district, Phitsanulok Province
247	P. sp.		138.924	35.006	villages along Kano river in Shizuoka Prefecture	Japan	1953	1950s	English	sputum and stools	Komiya Y, YOKOGAWA M. The recovering of paragonimus eggs from stools of paragonimiasis patients by AMS III centrifuging technic[J]. Japanese Journal of Medical Science and Biology, 1953, 6(2): 207-211.
248	P. westermani	Geothelphusa dehaani	134.899	35.4877	the northern part of Hyogo Prefecture	Japan	1991	1990s	English		Shibahara T. The route of infection of Paragonimus westermani (diploid type) cercariae in the freshwater crab, Geothelphusa dehaani[J]. Journal of helminthology, 1991, 65(1): 38-42.
249	P. westermani	Eriocheir japonicus	138.95	35.0863	Kano River, Shizuoka Prefecture	Japan	1962	1960s	English		Yokogawa M, Yoshimura H, Sano M, et al. The route of migration of the larva of Paragonimus westermani in the final hosts[J]. The Journal of Parasitology, 1962: 525-531.
250	Paragonimus pulmonalis	Eriocheir japonicus	129.361	34.4638	Tsushima Islands	Japan	1981	1980s	English		Fujino T, Ishii Y. Ultrastructural studies on spermatogenesis in a parthenogenetic type of Paragonimus westermani (Kerbert 1878) proposed as P. pulmonalis (Baelz 1880)[J]. The Journal of Parasitology, 1982: 433-441.
251	P. heterotremus	Larnaudia larnaudii	100.678	14.6261	Chet Khot waterfall, Saraburi Province	Thailand	2013	2010s	English		Uabundit N, Kanla P, Puthiwat P, et al. Ultrastructure of Spermatogenesis in the Testis of Paragonimus heterotremus[J]. The Korean journal of parasitology, 2013, 51(6): 669.
252	P. ohirai	Seasarma dehaani	134.421	35.1224	Hyogo Prefecture	Japan	1996	1990s	English		Fujino T, Takamiya S, Fukuda K, et al. Two types of parenchymal cells in the lung fluke Paragonimus ohirai (Digenea: Troglotrematidae) characterized by the cytochemistry of their mitochondria[J]. Comparative Biochemistry and Physiology Part B: Biochemistry and Molecular Biology, 1996, 113(2): 387-394.
253	P. ohirai	Sesarma dehaani	134.745	35.4904	Kinosaki, Hyogo Prefecture	Japan	1985	1980s	English		Agatsuma T, Habe S. Interspecific hybridization in three species, Paragonimus ohirai, P. iloktsuenensis and P. sadoensis, with special reference to isozyme patterns in F1 hybrids[J]. 1985.
	P. iloktsuenensis	Sesarma dehaani	129.677	28.4222	Amami Island, Kagoshima Prefecture
	P. sadoensis	Geothelphusa dehaani	138.371	37.8612	Sado Island, Niigata Prefecture
254	P. westermani	Cambaroides similis	126.45	37.7627	Ganghwa-gun	Korea	1979	1970s	English		Lee O R. A histopathologic study of the lungs infected with Paragonimus westermani in the dog[J]. The Korean Journal of Parasitology, 1979, 17(1): 19-44.
255	P. westermani	Eriocheir japonicus	126.824	33.4326	Cheju Island	Korea	1969	1960s	English		Kim J S. A STUDY ON THE INFECTION STATUS ON IN TER MEDIATE HOSTS BY PARAGONIM US ON CHE IU ISLAND[J]. The Korean Journal of Parasitology, 1969, 7(3): 171Nl77.
256	P. westermani		126.709	34.5483	Haenam-gun, Jeollanam-do	Korea	1983	1980s	English	epidemiological study Korean with English abstract	Cho S Y, Lee D K, Kang S Y, et al. An epidemiological study of human paragonimiasis by means of micro-ELISA[J]. The Korean Journal of Parasitology, 1983, 21(2): 246-256.
257	P. westermani	Cambaroides similis	127.369	34.7459	Goheung-gun, Jeollanam-do	Korea	1989	1980s	Korean with English abstract		Joo K H, Hong S C, Chung M S, et al. Analysis of antigenic specificities of Paragonimus westermani developmental stages using immunoblot technique[J]. The Korean Journal of Parasitology, 1989, 27(1): 1-7.
258	P. westermani	Cambaroides similis	126.664	34.1219	Bogildo, Wando-gun, Chollanam-do	Korea	1991	1990s	Korean with English abstract		Chung P R, Chang J K, Soh C T. Antibody-dependent rat macrophage-mediated damage to the excysted metacercariae of Paragonimus westermani in vitro[J]. The Korean Journal of Parasitology, 1991, 29(1): 43-54.
259	P. westermani	Cambaroides similis	126.585	34.2165	Bogildo, Wando-gun, Chollanam-do	Korea	1992	1990s	Korean with English abstract		Min D Y, Shin M H, Choi R. Blastogenesis of splenic Iymphocytes to specific antigens and PHA in Paragonianus westermani infected mice[J]. Parasites, Hosts and Diseases, 1992, 30(1): 43-48.
260	P. heterotremus	Tiwaripotamon beusekomae	101.176	14.1065	Ban Tadan, Tambon Hin-Tung, Amphoe (district) Muang in Nakhon-Nayok Province	Thailand	1988	1980s	English		Komalamisra C, Asavisanu R, Setasuban P. Distribution of Paragonimus heterotremus metacercariae in fresh water crab, Tiwaripotamon beusekomae-Bott 1970[J]. 1988.
261	P. westermani	Geothelphusa dehaani	140.161	35.2554	Yorou-Keikoku, Chiba	Japan	1985	1980s	Japanese with English abstract	case report	Kanzaki T, Tanaka M, Nozaki T, et al. Early clinical symptoms and signs of paragonimiasis westermani, time course when intradermal test with Paragonimus westermani antigen turns positive and effects of praziquantel to paragonimiasis[J]. The Japanese journal of thoracic diseases, 1985, 23(3): 368-374.
262	P. ohirai, P. iloktsuenensis	Seasarma dehaani	136.699	35.0403	Ibi River	Japan	1995	1990s	English		Matsuo K, Makiya K. Ecological Survey on the Lung Flukes, Paragonimus iloktsuenensis and Paragonimus ohirai Metacercariae in Ibi, Nagara and Kiso Rivers in Central Japan[J]. Japanese Journal of Parasitology, 1995, 44: 447-452.
			136.84	35.4817	Nagara River
			137.248	35.4635	Kiso River
263	P. iloktsuenensis	Seasarma dehaani	127.7	35.1212	Hadong-gun, Gyeongsangnam-do	Korea	1989	1980s	Korean with English abstract		Lee S H, Kim S Y, Han Y C, et al. Effect of praziquantel treatment on pulmonary lesions of rats infected with Paragonimus iloktsuenensis[J]. The Korean Journal of Parasitology, 1989, 27(2): 119-130.
264	P. iloktsuenensis	Seasarma dehaani	127.968	35.182	Hadong-gun, Gyeongsangnam-do	Korea	1990	1990s	Korean with English abstract		Im B G, Lee O R, Nam H S. ELISA of rat sera infected with Paragonimus iloktsuenensis[J]. Parasites, Hosts and Diseases, 1990, 28(4): 207-212.
265	P. westermani	Cambaroides similis	126.45	37.6032	Kiljong-Ri, Yangdo-Myun, Gangwha-Gun	Korea	1975	1970s	Korean with English abstract		Rim H J, Lee J S, Chung H S, et al. Epidemiological survey on paragonimiasis in Kang Hwa Gun[J]. The Korean Journal of Parasitology, 1975, 13(2): 139-151.
266	P. iloktsuenensis	Seasarma dehaani	127.748	34.9627	the mouth of Sumjin River	Korea	1989	1980s	Korean with English abstract		Lee S H, Koo K H, Chai J Y, et al. Experimental infection of Paragonimus iloktsuenensis to albino rats, dogs and cats[J]. The Korean Journal of Parasitology, 1989, 27(3): 197-202.
267	P. westermani	Cambaroides similis	128.421	35.8015	Dalseong gun, Daegu	Korea	1969	1960s	Korean with English abstract		Loh I K, Kim J J, Hyun J J, et al. Experimental observations on water contamination by the second intermediate host infected with Paragonimus westermani[J]. The Korean Journal of Parasitology, 1969, 7(1): 1-5.
268	P. ohirai	Seasarma dehaani				Japan	1976	1970s	English		Hashiguchi Y, Kono S, Hirai H. Host-parasite relationships between Paragonimus ohirai and various crabs. I. Morphology of the metacercariae parasitic in Sesarma (Holontetopus) dehaani and S.(H.) haematocheir[J]. Journal of helminthology, 1976, 50(3): 178-179.
		Sesarma haematocheir
269	P. westermani	Cambaroides similis	128.728	38.0042	Yangyang-gun, Kangwon-do	Korea	1989	1980s	Korean with English abstract		Lee S H, Seong S H, Chae J I. Immunohistochemieal study on the antigenicity of body compartments of Payugonimus westermani[J]. Parasites, Hosts and Diseases, 1989, 27(2): 109-118.
270	P. westermani		131.697	32.9381	Kyushu islands	Japan	1974	1970s	English		Kannangara D W W. In vitro cultivation of the metacercariae of the human lung fluke Paragonimus westermani[J]. 1974.
271	P. ohirai	Seasarma dehaani	135.119	34.7654	Kikuyashima, Hyogo Prefecture	Japan	2012	2010s	Japanese with English abstract		YAMANISHI H. Infection incidence of larval lung flukes, Paragonimus ohirai metacercariae, in brackish water crabs (Sesarma dehaani) at Kikuyasima bank of the Maruyama river in Hyogo prefecture from 2001 to 2009[J]. Medical Entomology and Zoology, 2012, 63(2): 113-122.
272	P. westermani	Geothelphusa dehaani	140.289	35.1769	the Kobado area of Katsuura City in Chiba Prefecture	Japan	2018	2010s	Japanese with English abstract		Banzai A, Sasaki T, Sugiyama H, et al. Infection status of Paragonimus westermani metacercariae in the Japanese freshwater crab Geothelphusa dehaani from the Kobado area of Chiba Prefecture, Japan[J]. 2018.
273	P. sp.		123.28	8.4136	Katipunan, Zamboanga del Norte	Philippines	2014	2010s	English	sputum samples	Belizario V, Totanes F I, Asuncion C A, et al. Integrated surveillance of pulmonary tuberculosis and paragonimiasis in Zamboanga del Norte, the Philippines[J]. Pathogens and global health, 2014, 108(2): 95-102.
			123.189	8.5187	Pres. Manuel Roxas, Zamboanga del Norte
274	P. westermani	Cambaroides similis	126.568	37.7028	Ganghwa gun	Korea	1982	1980s	Korean with English abstract		Chi J G, Choi W Y, Lee O R, et al. Changes of liver and diaphragm in experimental paragonimiasis[J]. The Korean Journal of Parasitology, 1982, 20(2): 160-168.
275	P. westermani	Cambaroides similis	126.345	37.6699	Ganghwa gun	Korea	1983	1980s	Korean with English abstract		Kim S I, Kang S Y, Cho S Y. On the applicability of partially purified antigenic preparations of Paragonimus westermani[J]. The Korean Journal of Parasitology, 1983, 21(2): 257-264.
276	P. westermani	Cambaroides similis	128.413	38.0987	Yangyang-gun, Kangwon-do	Korea	1986	1980s	Korean with English abstract		Choi W Y, Yoo J E, Nam H W, et al. Purification of antigenic proteins of Paragonimus westermani and their applicability to experimental cat paragonimiasis[J]. The Korean Journal of Parasitology, 1986, 24(2): 177-186.
277	P. westermani				Ko-Hoong County	Korea	1964	1960s	Korean with English abstract		Kang S Y, Loh I K, Song T Y, et al. Studies on paragonimiasis in Ko-Hoong County, Korea (Report 1.): An epidemiologic survey for human paragonimiasis by the use of intradermal screening test[J]. Kisaengch'unghak chapchi. The Korean Journal of Parasitology, 1964, 2(3): 189-194.
278	P. iloktsuenensis	Seasarma dehaani	127.783	35.2115	Hadong-gun, Gyeongsangnam-do	Korea	1976	1970s	Korean with English abstract		Studies on the lung fluke, Paragonimus iloktsuenensis VI. Effect of prednisolone injection on the immune responses of albino rats
279	P. sp.		100.872	20.8746	Luang Namtha province	Lao PDR	2011	2010s	English		Slesak G, Inthalad S, Basy P, et al. Ziehl-Neelsen staining technique can diagnose paragonimiasis[J]. PLoS neglected tropical diseases, 2011, 5(5): e1048.
280	P. westermani	Cambaroides similis	128.407	38.0014	Yangyang-gun, Kangwon-do	Korea	1985	1980s	Korean with English abstract		Choi W Y, Yoo J E. Ultrastructure of the integument of adult Paragonimus westermani[J]. Kisaengch'unghak chapchi. The Korean Journal of Parasitology, 1985, 23(1): 111-122.
281	P. westermani	Vietopotamon aluoiense	106.741	16.8121	Hướng Sơn, huyện Hướng Hóa, tỉnh Quảng Trị	Vietnam	2016	2010s	Vietnamese with English abstract		Tu L A, Doanh P N, Van Hien H. Development and pathogenicity of lung fluke, Paragonimus westermani, in experimental animals[J]. Academia Journal of Biology, 2016, 38(2): 133-139.
282	P. heterotremus	Potamiscus tannanti	104.877	21.805	Yenbai Province	Vietnam	2006	2000s	Vietnamese with English abstract		Doanh P N, Le N T, Minh N T, et al. Prevalent infection of Paragonimus larvae in Yen Bai province[J]. Academia Journal of Biology, 2006, 28(4): 1-4.
	P. sp.		104.586	21.4705
283	P. westermani	Cambaroides similis	126.657	34.1464	Bogildo, Wando-gun, Chollanam-do	Korea	1990	1990s	Korean with English abstract		Min D Y, Ahn M H, Kim K M, et al. The effects of antibodies and complement in macrophage-mediated cytotoxicity on metacercariae of the lung fluke, Paragonimus westermani[J]. Kisaengch'unghak chapchi. The Korean Journal of Parasitology, 1990, 28(2): 91-100.
284	P. westermani		126.738	34.7926	Wolchulmountain in Chonnam Province	Korea	2002	2000s	Korean with English abstract	case report	Lee H J, Sun G G, Na K H, et al. Three cases of pulmonary paragonimiasis in a family after Ingestion of raw fresh-water crayfishes caught in a stream of Wolchulmountain[J]. Pediatric Infection and Vaccine, 2002, 9(2): 222-229.
285	P. westermani	Sundathelphusa philippina	124.083	12.6857	Sorsogon, Luzon	Philippines	1982	1980s	English		Zhong H, Cabrera B D, He L, et al. Study of lung flukes from Philippines:--a preliminary report[J]. Scientia Sinica. Series B, Chemical, Biological, Agricultural, Medical & Earth Sciences, 1982, 25(5): 521-530.
286	P. iloktsuenensis	Seasarma dehaani	127.855	35.0987	Hadong-gun, Gyeongsangnam-do	Korea	1989	1980s	Korean with English abstract		Lee S H, Kim S J, Chai J Y, et al. Tegumental ultrastructures of Paragonimus iloktsuenensis according to the developmental stages[J]. Kisaengch'unghak chapchi. The Korean Journal of Parasitology, 1989, 27(1): 57-66.
287	P. heterotremus	Potamon smithianus	101.259	14.4073	Sarika village, Nakorn-nayok province	Thailand	1966	1960s	English		Miyazaki I, Harinasuta T. The first case of human paragonimiasis caused by Paragonimus heterotremus Chen et Hsia, 1964[J]. Annals of Tropical Medicine & Parasitology, 1966, 60(4): 509-514.
288	P. westermani	Potamon obtusipes	121.014	24.7165	Shinchiku Prefecture, Taiwan	China	1916	1910s	English		Nakagawa K. The mode of infection in pulmonary distomiasis: Certain fresh-water crabs as intermediate hosts of Paragonimus westermanii[J]. The Journal of Infectious Diseases, 1916: 131-142.
		Potamon dehaanii	120.927	24.7727	Shinchiku Prefecture, Taiwan
		Eriocheir japonicus			not sure
289	P. iloktsuenensis	Seasarma dehaani	127.683	35.1874	Hadong-gun, Gyeongsangnam-do	Korea	1995	1990s	Korean with English abstract		Kim H S, Lee O R. Ultrastructural antigenic localization in Paragonimus iloktsuenensis during developmental stage by immunogold labeling method[J]. The Korean Journal of Parasitology, 1995, 33(4): 365-376.
290	P. sp.		126.424	33.2678	Southern County of Che Ju Island	Korea	1974	1970s	Korean with English abstract		Kim J S, Park S S. Values of intradermal test and multiple sputum examinations for Diagnosis of paragonimiasis[J]. Kisaengch'unghak chapchi. The Korean Journal of Parasitology, 1974, 12(2): 119-125.
291	P. paishuihoensis		102.223	12.5395	Chanthaburi Province	Thailand	2011	2010s	Thai with English abstract		Sopunnarat W, Sugiyama H, Rangsiruji A. Morphological and Molecular Characterization of Paragonimus paishuihoensis from Chanthaburi Province[J]. Srinakharinwirot Univ. Sci. J, 2011, 27: 193-206.
292	P. siamensis	Esanthelphusa spp.	100.649	13.6348	Bang Phli district, Samut Prakan Province	Thailand	2012	2010s	Thai with English abstract		Chamavit P, Sahaisook P. Paragonimus Metacercaria Prevalence in Freshwater Crabs in the Markets in Bang Phli district, Samut Prakan Province, Thailand-ความ ชุก ของ พยาธิ ใบไม้ ปอด ระยะ ติดต่อ (metacercaria) ใน ปูนา ใน ตลาดสด เขต อำเภอ บางพลี จังหวัด สมุทรปราการ[J]. Journal of Health Science of Thailand, 2012: 296-301.
293	P. westermani	Eriocheir japonicus	121.608	25.2787	Ali-lao Valley, Taiwan	China	1969	1960s	English		Kuntz R E. Biology of Paragonimus westermani (Kerbert, 1878) Braun, 1899: infection in the crab host (Eriocheir japonicus De Haan) on Taiwan[J]. Transactions of the American Microscopical Society, 1969: 118-126.
294	P. westermani	crabs	120.967	24.8798	Shinchiku Prefecture, Taiwan	China	1919	1910s	English		Nakagawa K. Further notes on the study of the human lung Distome, Paragonimus westermani[J]. The Journal of Parasitology, 1919, 6(1): 39-43.
295	P. westermani	Eriocheir japonicus, Potamon dehaani, Potamon sp.	121.624	24.9934	Shen-keng district of Taipei County, Taiwan	China	1962	1960s	English		Chiu J K. Intermediate hosts of Paragonimus westermanii at Shen-Keng District of Taipei County, Taiwan (Formosa)[J]. The Journal of Parasitology, 1962: 423-426.
296	P. harinasutai	Potaman smithianus	101.266	14.4387	Sarika, Nakornnayok province	Thailand	1968	1960s	English		Miyazaki I, Vajrasthira S. On a new lung fluke found in Thailand, Paragontmus harinasutai sp. nov.(Trematoda, Troglotrematidae)[J]. Annals of Tropical Medicine & Parasitology, 1968, 62(1): 81-87.
297	P. compactus		82.7991	17.9974	Visakhapatnam District	India	1979	1970s	English	mongoose	Ravikumar S, Vijayalakshmi V, Hanumantha Rao K. Trematodes of the mongoose Herpestes edwardsii edwardsii Geoffroy from Visakhapatnam District[J]. Proceedings: Animal Sciences, 1979, 88: 421-424.
298	P. westermani	Cambaroides dauricus	134.158	44.8899	Primor’e	Russia	1983	1980s	Japanese with English abstract		Shimazu T, Oshima T. Morphology and development of a lung fluke of the genus Paragonimus (Trematoda: Paragonimidae) from Primor'e, USSR, in snails, Semisulcospira libertina, in the laboratory[J]. 1983.
299	P. westermani		134.083	44.9156	Primorsky Krai	Russia	2023	2020s	English	Siberian tiger, Red fox	Seryodkin I V, Kurnosova O P, Khrustalev A V, et al. Helminth zoonoses of wild carnivore mammals in the Primorsky Krai of the Russian Far East[J]. Российский паразитологический журнал, 2023, 17(4): 443-452.
300	Paragonimus heterotremus	Ranguna kimboiensis	103.32	22.4262	Sin Ho district, Lai Chau province	Vietnam	2000	2000s	English		De N V, Cong L D, Kino H, et al. Epidemiology, symptoms and treatment of paragonimiasis in Sin Ho district, Lai Chau province, Vietnam[J]. The Southeast Asian Journal of Tropical Medicine and Public Health, 2000, 31: 26-30.
301	P. sp.	Ranguna luangprabangensis	103.499	22.0531	a mountainous area in north-west Vietnam	Vietnam	1993	1990s	English		Endemic area of paragonimiasis in Vietnam
302	Paragonimus heterotremus		100.399	17.1847	Phitsanulok	Thailand	1991	1990s	English		Pariyanonda S, Maleewong W, Arunyanart C, et al. Scanning electron microscopy of cuticular surface of the adults Paragonimus heterotremus in Phitsanulok, Thailand[J]. The Southeast Asian Journal of Tropical Medicine and Public Health, 1991, 22(1): 99-101.
303	Paragonimus heterotremus		94.9548	26.1325	Tuensang District, Nagaland	India	2007	2000s	English		Singh T S, Khamo V, Sugiyama H. Cerebral paragonimiasis mimicking tuberculoma: First case report in India[J]. Tropical parasitology, 2011, 1(1): 39-41.
304	P. westermani	Parathelphusa grapsoides	124.803	11.1957	Jaro, Leyte	Philippines	1973	1970s	English		Cabrera B D. Studies on Paragonimus and paragonimiasis in the Republic of the Philippines. 1. Paragonimus metacercariae infection in Parathelphusa grapsoides[J]. Southeast Asian Journal of Tropical Medicine and Public Health, 1973, 4(1): 55-62.
305	P. siamensis		124.815	11.1253			1973	1970s	English		Cabrera B D, Vajrasthira S. Occurrence of the lung fluke Paragonimus siamensis Miyazaki and Wykoff 1965, in the Republic of the Philippines[J]. Southeast Asian Journal of Tropical Medicine and Public Health, 1972, 3(3): 446-8.
306	P. sp.		100.948	14.3148	Nong Mu District of the Saraburi Province	Thailand	1959	1950s	English	epidemiological study	Vajrasthira S, Harinasuta C, Maiphoom C. Study on helminthic infections in Thailand. 2. The incidence of paragonimiasis in the first recognized endemic area[J]. Jikken Igaku Zasshi= Japanese Journal of Experimental Medicine, 1959, 29(3): 159-66.
307	P. miyazakii	Potamon dehaani	132.067	34.011	Yamaguchi Prefecture	Japan	1961	1960s	English		Kamo H, Nishida H, Hatsushika R, et al. On the occurrence of a new lung fluke, Paragonimus miyazakii n. sp. in Japan (Trematoda: Troglotrematidae)[J]. Yonago acta medica, 1961, 5(1): 43-52.
308	P. sp.	Parathelphusa (Barythelphusa) mistio	123.997	12.8666	Barrio Mabini, Casiguran, Sorsogon	Philippines	1950	1950s	English		Tubangui M, Cabrera B D, Yogore M G. Studies on the life cycle of the human lung fluke (Paragonimus) in the Philippines: a preliminary report[J]. Acta Medica Philippina, 1950, 6(4): 371-372.
309	P. siamensis	Parathelphusa germaini	102.721	17.5196	Udorn	Thailand	1965	1960s	English		Miyazaki I, Wykoff D E. On a new lung fluke Paragonimus siamensis n. sp. found in Thailand (Trematoda: Troglotrematidae)[J]. Japanese Journal of Parasitology, 1965, 14(3): 251-7.
310	P. westermani		133.503	33.7413	Nahari Town, Kochi Prefecture, Shikoku	Japan	1969	1960s	English		Davis G M. Electrophoretic, immunological and biological properties of a population of Semisulcospira transmitting Paragonimus westermani in Japan[J]. 1969.
311	P. sadoensis		138.298	38.1145	Sado Island, Niigata prefecture	Japan	1968	1960s	English		Miyazaki I, Kawashima K, Hamajima F, et al. On a new lung fluke, Paragonimus sadoensis sp. nov. found in Japan (Trematoda: Troglotrematidae)[J]. Japanese Journal of Parasitology, 1968, 17(2): 149-60.
312	P. philippinensis		125.139	10.4162	Leyte	Philippines	1978	1970s	English		Ito J, Yokogawa M, Araki K, et al. Studies on the morphology of larval and adult lung fluke in the Philippines, with a proposition of new name, Paragonimus philippinensis n. sp[J]. Japanese journal of parasitology, 1978, 27(2): 97-112.
313	P. westermani	Parathelphusa (Barythelphusa) grapsoides	124.059	12.9265	Sorsogon Province, Luzon Island	Philippines	1957	1950s	English		Yogore J, MG M G, Noble G A, et al. Studies on paragonimiasis. II. The morphology of some of the larval stages of Paragonimus in the Philippines[J]. 1957.
314	P. miyazakii	Potamon dehaani	133.127	33.3781	Tosayamamura, Kochi	Japan	1974	1970s	Japanese with English abstract		Hashiguchi Y, Okura T, Hiraoka H. Studies on the distribution of Paragonimus miyazakii in Shikoku, Japan. I. Distribution of P. miyazakii in the southern part of Shikoku[J]. Japanese Journal of Parasitology, 1974, 23(4): 181-6.
			133.8	34.0495	Awa-ikeda, Tokushima
315	P. westermani	Eriocheir japonicus	128.24	26.7287	Kunigami village, Okinawa Island	Japan	1986	1980s	Japanese with English abstract		Studies on Paragonimus in Okinawa, Japan.
316	P. westermani		124.775	11.1576	Jaro municipality, Leyte Province	Philippines	1977	1970s	English	rats	Cabrera B D. Studies on Paragonimus and paragonimiasis in the Philippines. II. Prevalence of pulmonary paragonimiasis in wild rats Rattus norvégiens in Jaro, Leyte, Philippines[J]. International journal of zoonoses, 1977, 4(2): 49-55.
317	P. miyazakii	Potamon dehaani	140.506	38.9388	Akinomiya, Akita Prefecture	Japan	1980	1980s	Japanese with English abstract		Tani S, Suzuki T, Ishigooka S. A case of Paragonimus miyazakii infection in Akita Prefecture, Japan[J]. 1980.
318	P. westermani	Geothelphusa dehaani	136.219	35.4492	Shiga Prefecture	Japan	1981	1980s	Japanese with English abstract		Nishida H, Sakai M, Uemoto K, et al. The lung fluke, Paragonimus westermani-diploid type-found in the freshwater crab, Geothelphusa dehaani, in Shiga Prefecture, Japan[J]. 1981.
319	P. miyazakii		135.97	34.7052	Nara Prefecture	Japan	1977	1970s	Japanese with English abstract	badgers	Habe S, Ashizawa H, Saito T. On the lung flukes, Paragonimus, found in badgers, a dog and pigs in Japan[J]. Japanese Journal of Parasitology, 1977, 26(2): 63-66.
			131.533	32.3562	Miyazaki Prefecture
320	P. ohirai	Seasarma dehaani	130.42	30.2701	the mouth of Kurio River, Yakushima	Japan	1974	1970s	Japanese with English abstract	badgers	Kawashima K, Miyahara M. Studies on Paragonimus ohirai Miyazaki, 1939, found in Yakushima, Kagoshima Prefecture, Japan[J]. Japanese Journal of Parasitology, 1974, 23(6): 369-75.
		Sesarma haematocheir	130.431	30.3105
321	P. westermani	Eriocheir japonicus	130.604	30.3716	Yaku Island, Kagoshima Prefecture	Japan	1982	1980s	Japanese with English abstract	badgers	Habe S, Terasaki K. The type of Paragonimus westermani from crab hosts in Yaku Island Kagoshima Prefecture[J]. Japanese journal of parasitology, 1982, 31(1): 27-32.
		Geothelphusa dehaani	130.549	30.2548
322	P. iloktsuenensis	Seasarma dehaani	129.466	28.3401	Sumiyo Village, Is. Amami-Oshima	Japan	1969	1960s	Japanese with English abstract		Sato A. On the distribution of Paragonimus iloktsuenensis Chen, 1940 in Amami-oshima Is., Kagoshima, Japan and the results of experimental infections[J]. 1969.
323	P. westermani	Geothelphusa dehaani	134.653	35.3423	Yabu, Hyogo Prefecture	Japan	1984	1980s	Japanese with English abstract		Shibahara T. Studies on the lung fluke, Paragonimus westermani-diploid type-in northern part of Hyogo Prefecture, Japan IV. Geographical distribution in Yabu-and Asago-gun, and a new habitat of P. miyazakii in Asago-gun[J]. Japanese journal of parasitology, 1984, 33(4): 305-315.
	P. westermani		134.879	35.1931	Asago-gun, Hyogo Prefecture
	P. miyazakii		134.81	35.3081
324	P. ohirai		138.141	35.2246	Shimoda district, Shizuoka Prefecture	Japan	1958	1950s	English		Yokogawa M. On a new first intermediate host, Paludinella devilis (Gould, 1861) Habe, 1942, of Paragonimus ohirai Miyazaki, 1939[J]. Journal of Parasitology, 1958, 44(4, Sect. 2): 17-18.
325	P. miyazakii	Potamon dehaani	132.159	34.2734	Otake City, Hiroshima Prefecture	Japan	1978	1970s	Japanese with English abstract		Nishida H, Nagahana R, Hatsushika R, et al. On the geographical distribution of the lung fluke, Paragonimus miyazakii, in Chugoku Region, Japan[J]. 1978.
326	P. sp.		101.293	14.4297	Nakhon Nayok	Thailand	1998	1990s	English		Kanla P, Yaemput S, Arunyanart C, et al. Scanning electron microscopy of newly excysted metacercariae of Paragonimus westermani-like, Nakhon Nayok, Thailand[J]. The Southeast Asian Journal of Tropical Medicine and Public Health, 1998, 29(4): 748-750.
327	P. iloktsuenensis		127.762	35.0086	Hadong, Kyong-Sang Do	Korea	1977	1970s	English		Seo B S, Cho S Y, Kang S Y, et al. Studies on the lungfluke, Paragonimus iloktsuenensis[J]. 서울 의대 잡지, 1977, 18(1): 44-50.
328	P. westermani	Cambaroides similis	126.397	37.6061	Kanghwa Island	Korea	1990	1970s	English		Fan P C, Kim D C, Lee J H. Prevalence of metacercariae of Paragonimus westermani in Cambaroides similis on Kanghwa Island, Korea, with special reference to survival and infectivity of metacercariae kept at low temperature for a long period[J]. Yonsei Reports on Tropical Medicine, 1990, 21: 9-17.
329	P. miyazakii	Potamon dehaani	132.112	34.1605	Rukuroshi, Iwakuni City	Japan	1964	1960s	Japanese with English abstract		Tomimura T, Moribana M, Terauchi J. Incidence of encysted larvae of Paragonimus miyazakii Kamo et al., 1961 in Potamon dehaani in Rokuroshi, Iwakuni City, Yamaguchi Prefecture[J]. Japanese Journal of Parasitology, 1964, 13(3): 204-214.
330	P. miyazakii	Potamon dehaani	132.616	33.2638	the central and southern parts of Ehime Prefecture	Japan	1978	1970s	Japanese with English abstract		Nishida H, Gyoten J, Sakai M, et al. Studies on the lung fluke, Paragonimus miyazakii in Ehime prefecture Japan. V. Survey of the second intermediate hosts-Potamon dehaani-in the central and southern parts of the prefecture[J]. 1978.
331	P. westermani	Eriocheir japonicus	133.352	35.3037	Saihaku, Tottori Prefecture	Japan	1959	1950s	Japanese with English abstract		Nagahana M, Toyama H, Nishida H. On the lung fluke (Paragonimus westermani) in San-in District: I. Investigations at Saihaku-cho of Tottori Prefecture on human infections by this worm and on its intermediate host[J]. Journal of the Yonago Medical Association, 1959, 10(1): 209-210.
332	P. sadoensis	Potamon dehaani	138.427	38.1529	Okura, Is. Sado, Niigata Prefecture	Japan	1970	1970s	English		Hamajima F. New final hosts of the lung fluke, Paragonimus sadoensis Miyazaki, Kawashima, Hamajima et Otsuru, 1968[J]. Japanese Journal of Parasitology, 1970, 19(1): 25-30.
333	P. sp.		138.251	38.0546	Sado Island, Niigata Prefecture	Japan	1968	1960s	Japanese with English abstract		Hamajima P, Kawashima K, Miyazaki I. Tricula minima (Bartsch, 1936), a new snail host for Paragonimus sp. found on Sado Island, Niigata Prefecture, Japan[J]. Japanese Journal of Parasitology, 1968, 17(1): 46-52.
334	P. westermani				Kun San District, Korea	Korea	1917	1910s	English		Ogi R. Investigation of Infection by Paragonimus westermamii in the Kun San District, Korea[J]. Chosen Igakkwai Zasshi= Journal of the Chosen Medical Society, 1917 (16).
335	P. westermani	Eriocheir japonicus	130.576	30.2578	Yaku Island, Kagoshima Prefecture	Japan	1967	1960s	Japanese with English abstract		Kawashima K, Miyazaki I, Otsuji Y, et al. Notes on the metacercariae of Paragonimus found in the fresh water crab, Potamon dehaani from Is. Yaku, Kagoshima-Prefecture, southern Japan[J]. Japanese Journal of Parasitology, 1967, 16(2): 71-6.
		Potamon dehaani	130.565	30.4166
336	P. miyazakii	Potamon dehaani	130.671	33.8082	Fukuoka Prefecture	Japan	1965	1960s	Japanese with English abstract		Kawashima K, Tada I, Miyahara M. Distribution of Paragonimus miyazakii Kamo et al. 1961 in Kyushu, Japan. I. New distribution records of P. miyazakii in Fukuoka and Oita Prefectures[J]. Japanese Journal of Parasitology, 1965, 14(5): 490-494.
			131.402	33.0716	Oita Prefecture
337	P. westermani	Eriocheir japonicus	134.489	34.061	Tokushima	Japan	1958	1950s	Japanese with English abstract		Nakase M. Studies on the Cystic Larvae Parasitic in Crabs in Shikoku District Report 1. Paragonimus westermani[J]. Shikoku Acta Medica, 1958, 13(4): 494-506.
			134.136	33.4013	Kochi
338	P. miyazakii	Potamon dehaani	134.616	35.0617	Hyogo Prefecture	Japan	1965	1960s	Japanese with English abstract		Tomimura T, Nomura K, Shino A, et al. Studies on the Occurrence and Distribution of Paragonimus miyazakii Kamo et al., 1961 in Kiniki and its Districts. II. Observations on the Incidence of Encysted Larvae of P. miyazakii in Potamon dehaani in the Shikama Area, Hyogo Prefecture[J]. Japanese Journal of Parasitology, 1965, 14(2): 105-13.
339	P. ohirai	Seasarma dehaani	136.95	37.4036	Noto Peninsula, Ishikawa Prefecture	Japan	1975	1970s	Japanese with English abstract		Kawashima K, Miyahara M, Tada I, et al. Studies on Paragonimus ohirai Miyazaki, 1939 and P. sadoensis Miyazaki et al., 1968 found in Noto Peninsula, Ishikawa Prefecture, Japan[J]. Japanese Journal of Parasitology, 1975, 24(1): 24-33.
	P. sadoensis	Potamon dehaani	137.015	37.2122
340	P. westermani	Potamon johorense	101.832	3.09979	Ulu Langat Forest Reserve	Malaysia	1965	1960s	English		Lee H F, Miyazaki I. Paragonimus westermani infection in wild mammals and crustacean host in Malaysia[J]. American Journal of Tropical Medicine and Hygiene, 1965, 14(4).
341	P. westermani		130.981	33.6163	the eastern part of Fukuoka Prefecture	Japan	1963	1960s	English		Hamajima F, Ishii Y. Studies on the host-parasite relationship of'Paragonimus westermani (Kerbert, 1878). II. Incidence of cercariae in the snail host, Semi-sulcospira bensoni (Philippi), as related to host size[J]. Kyushu journal of medical science, 1963, 14(6): 385-391.
342	P. miyazakii	Potamon dehaani	135.142	35.2888	Amada area, Kyoto Prefecture	Japan	1964	1960s	Japanese with English abstract		Tomimura T. Occurrence and distribution of Paragonimus miyazakii Kamo et al. in Kinki and district. I. Incidence of encysted larvae of P. miyazakii in Potamon dehaani in Amada area, Kyoto Prefecture[J]. Japanese Journal of Parasitology, 1964, 13(3): 243-255.
343	P. miyazakii	Potamon dehaani	134.657	34.8072	Shikama, Hyogo Prefecture	Japan	1965	1960s	Japanese with English abstract		Tomimura T, Nomura K, Shino A, et al. The occurrence and distribution of Paragonimus miyazakii Kamp et al. 1961 in Kiniki and districts. II. Incidence of encysted larvae of P, miyazakii in Potamon dehaani in the Shikama area, Hyogo Prefecture[J]. Japanese Journal of Parasitology, 1965, 14(2): 105-113.
344	P.sp.	Eriocheir japonicus	133.946	34.7016	Okayama Prefecture	Japan	1934	1960s	Japanese with English abstract		Paragonimus Cysts in Eriocheir japonicus
		Potamon dehaani	133.816	34.7908
345	P. miyazakii	Potamon dehaani	135.201	35.2296	Amada area, Kyoto Prefecture	Japan	1964	1960s	Japanese with English abstract		Tomimura T, Moribana M, Moritoki H, et al. Studies on the Occurrence and Distribution of Paragonimus miyazakii in Kinki and its Districts. I. Observations on the Incidence of Encysted Larvae of P. miyazakii in Potamon dehaani in Amada Area, Kyoto Prefecture[J]. Japanese Journal of Parasitology, 1964, 13(3): 243-55.
346	P. westermani	Eriocheir japonicus	138.848	34.6671	Aono and Kanp rivers, Izu Peninsula	Japan	1967	1960s	Japanese with English abstract		Oshima Y, Saito T, Enomoto J. Research on the metacercaria of Paragonimus westermani in Izu Peninsula[J]. Res. Bull. Meguro. parasit. Mus., 1967 (1).
347	P. westermani	Potamiscus cognatus	100.844	5.68125	Baling, Kedah State	Malaysia	1969	1960s	English		Miyazaki I, Kwo E H. 2Potamiscus cognatus (Roux, 1936), a new crab host for Paragonimus westermani in Malaysia[J]. Journal of Parasitology, 1969, 55(2).
348	P. miyazakii		138.132	35.1109	Dojima, Kawane-cho, Shizuoka Prefecture	Japan	1979	1970s	Japanese with English abstract		Sano M, Ishii A, Kino H, et al. Epidemiological studies on the lung fluke in Shizuoka Prefecture. 2. Discovery of a freshwater snail, Saganoa sp., as a first intermediate snail host of Paragonimus miyazakii[J]. 1979.
349	P. miyazakii		137.971	34.9098	western district of Shizuoka Prefecture	Japan	1978	1970s	Japanese with English abstract		Sano M, Araki K, Ishii A, et al. Epidemiological studies on lung fluke in Shizuoka prefecture. 1. Survey for Paragonimus miyazakii infection in wild animals[J]. Japanese Journal of Parasitology, 1978, 27(4): 393-397.
			137.789	35.136	Tenryu river, Aichi Prefecture
350	P. iloktsuenensis		135.455	34.6284	the Mouth of the River Shin-Yodo, Osaka Prefecture	Japan	1964	1960s	Japanese with English abstract		Tomimura T, Tarumoto I, Terauchi J, et al. Studies on the Natural Final Host of the Lung-Fluke Paragonimus iloktsuenensis Chen, 1940. I. Observations on the Incidence of P. iloktsuenensis in the Rat, Rattus norvegicus, in the Mouth of the River Shin-Yodo, Osaka Prefecture[J]. Japanese Journal of Parasitology, 1964, 13(6): 479-88.
351	P. westermani		131.022	33.5774	the eastern part of Fukuoka Prefecture	Japan	1963	1960s	English		Hamajima F, Ishii Y. Studies on the host-parasite relationship of Paragonimus westermani (Kerbert, 1878). I. Incidence of cercariae in the snail host, Semi-sulcospira bensoni (Philippi) at some different localities[J]. Kyushu journal of medical science, 1963, 14(4): 189-194.
352	P. westermani	Geothelphusa dehaani	133.879	35.1518	Tomata-gun, Okayama Prefecture	Japan	2004	2000s	English		Shibahara T, Nishida H, Aohagi Y, et al. Geographical distribution of the lung fluke, Paragonimus westermani-diploid type (Trematoda, Troglotrematidae) in the northern part of Okayama Prefecture, Japan[J]. 2004.
353	P. heterotremus		103.416	22.1886	Sin Ho district of Lai Chau Province	Vietnam	1995	1990s	English	dog	Paragonimus heterotremus Chen et Hsia, 1964, found from a dog in Vietnam
354	P. westermani		131.577	32.4977	Miyazaki Prefecture	Japan	1976	1970s	English	boar	Miyazaki I, Hirose H. Immature lung flukes first found in the muscle of the wild boar in Japan[J]. Journal of Parasitology, 1976, 62(5): 836-837.
355	P. miyazakii	Geothelphusa dehaani	137.482	34.9697	Takigawa, Shinshiro City, Aichi Prefecture	Japan	1992	1990s	English		Kino H. Occurrences of Paragonimus westermani, diploid type, and P. miyazakii in the same population of the freshwater crab, Geothelphusa dehaani, collected in Mikkabi-cho, Shizuoka Prefecture, Japan[J]. 寄生虫学雑誌/日本寄生虫学会 編, 1992, 41(1): p30-36.
	P. westermani		137.546	34.8031	Mikkabi-cho, Shizuoka Prefecture
356	P. miyazakii	Geothelphusa dehaani	130.983	32.5207	the southern part of Kumamoto Prefecture	Japan	1998	1990s	Japanese with English abstract		Cao YaMing C Y M, Nishida H, Tsuboi T, et al. Studies on the geographical distribution of the lung fluke, Paragonimus miyazakii, in Kumamoto and Kagoshima Prefectures, Japan[J]. 1998.
			130.543	31.7918	Kagoshima Prefecture
357	P. miyazakii	Geothelphusa dehaani	134.025	34.1549	Sanuki mountain range of Kagawa Prefecture	Japan	1998	1990s	Japanese with English abstract		Cao YaMing C Y M, Gyoten J, Torii M, et al. Geographical distribution of the lung fluke, Paragonimus miyazakii (Trematoda: Troglotrematidae) in Kagawa Prefecture, Japan[J]. 1998.
358	P. miyazakii	Geothelphusa dehaani	136.222	34.7282	Muro district, Mie Prefecture	Japan	1992	1990s	Japanese with English abstract		Torii M, Sakai M, Gyoten J, et al. Geographical distribution of the lung fluke, Paragonimus miyazakii (Trematoda: Troglotrematidae) in Muro District, Mie Prefecture, Japan[J]. 1992.
359	P. miyazakii	Geothelphusa dehaani	129.975	33.3968	Saga Prefecture	Japan	1998	1990s	Japanese with English abstract		Cao YaMing C Y M, Nishida H, Matsubayashi K, et al. Studies on the geographical distribution of the lung fluke, Paragonimus miyazakii, in Saga and Nagasaki Prefectures, Japan[J]. 1998.
			129.916	32.7836	Nagasaki Prefecture
360	P. miyazakii	Geothelphusa dehaani	131.892	34.0712	Kudamatsu City, Yamaguchi Prefecture	Japan	1998	1990s	Japanese with English abstract		Cao YaMing C Y M, Tsuboi T, Hino S, et al. Geographical distribution of the lung fluke, Paragonimus miyazakii, in the central part of Yamaguchi Prefecture, Japan[J]. 1998.
			131.504	34.3564	Tsuno-gun, Yamaguchi Prefecture
			131.835	34.0733	Tokuyama City, Yamaguchi Prefecture
			131.861	34.0907	Shinnanyoh City, Yamaguchi Prefecture
			131.636	34.1638	Sabagun, Yamaguchi Prefecture
			131.635	34.0695	Hohfu City, Yamaguchi Prefecture
			131.626	34.2901	Yamaguchi City, Yamaguchi Prefecture
			131.414	34.1859	Yoshiki-gun, Yamaguchi Prefecture
361	P. iloktsuenensis	Sesarma dehaani	127.918	35.0743	Hadong, South Kyong-sang Do	Korea	1975	1970s	Korean with English abstract		Studies On The Lungfluke, Paragonimus Iloktsuenensis: IV. A Mathematical Analysis On Metacercarial Density Of Paragonimus Iloktsuenensis In Crab Host, Sesarma Dehaani.
362	P. miyazakii	Geothelphusa dehaani	131.57	34.513	Abu-gun, Yamaguchi Prefecture	Japan	1995	1990s	Japanese with English abstract		Geographical distribution of the lung fluke, Paragonimus miyazakii in the western part of Yamaguchi Prefecture, Japan
			131.505	34.348	Hagi City, Yamaguchi Prefecture
			131.738	34.2679	Otsu-gun, Yamaguchi Prefecture
			131.161	34.3112	Nagato City, Yamaguchi Prefecture
			131.262	34.1654	Minegun, Yamaguchi Prefecture
			131.294	34.1066	Ube City, Yamaguchi Prefecture
			131.165	34.0521	Asa-gun, Yamaguchi Prefecture
			130.984	33.99	Toyoura-gun, Yamaguchi Prefecture
363	P. miyazakii	Geothelphusa dehaani	131.449	34.1773	Nishiki-cho, Yamaguchi Prefecture	Japan	1993	1990s	Japanese with English abstract		Geographical distribution of the lung fluke, Paragonimus miyazakii in the eastern part of Yamaguchi Prefecture, Japan
			131.449	34.0435	Hongo-son, Yamaguchi Prefecture
			132.007	33.9773	Miwa-cho, Yamaguchi Prefecture
			132.15	34.1384	Wagi-cho, Yamaguchi Prefecture
			132.474	34.3675	Mikawa-cho, Yamaguchi Prefecture
			131.597	34.3995	Shuto-cho, Yamaguchi Prefecture
			132.101	34.0871	Kuga-cho, Yamaguchi Prefecture
			132.041	34.2389	Iwakuni City, Yamaguchi Prefecture
364	P. miyazakii	Geothelphusa dehaani	133.268	33.5846	Kochi Prefecture	Japan	1992	1990s	Japanese with English abstract		Tsuboi T, Torii M, Gyoten J, et al. Incidence of the encysted larvae of Paragonimus miyazakii in the freshwater crab, Geothelphusa dehaani, collected in Kochi Prefecture, in Shikoku Region, Japan[J]. 1992.
365	P. sp.		97.7836	18.3851	Nam-Piang-Din, Mae Hong Son	Thailand	1991	1990s	English		Ekarohit D, Chesdapan C, Thitasut P, et al. Paragonimiasis in Mae Hong Son Province northern Thailand: case report[J]. The Southeast Asian Journal of Tropical Medicine and Public Health, 1991, 22: 340-341.
366	P. westermani	Geothelphusa dehaani	134.232	35.4969	Inaba district, eastern part of Tottori Prefecture	Japan	1992	1990s	English		Shibahara T, Nishida H, Aohagi Y, et al. Geographical distribution of diploid Paragonimus westermani in the Inaba District, Tottori, Japan[J]. 1992.
367	P. westermani	Cambaroides sp.	129.607	49.5535	Amur	Russia	1981	1990s	Russian with English abstract		Posokhov P S, Dovgalev A S, Shabanova L V. Biological study of Far Eastern trematodes and the epidemiology of the diseases they cause. 2. The biological cycle of Paragonimus westermani in the Amur River region[J]. Meditsinskaia parazitologiia i parazitarnye bolezni, 1979, 48(5): 51-54.
368	P. sp.		99.8938	19.9358	Chiang Rai province	Thailand	1978	1970s	English		Sutthipunthu P, Songthanasak T, Kamboonruang C, et al. Paragonimiasis: a case report from Chiang Rai province, Northern Thailand[J]. Journal of the Medical Association of Thailand, 1978, 61(7): 427-433.
369	P. sp.		103.232	22.3716	Sin Ho District, Lai Chau Province	Vietnam	1997	1990s	English		Vien C V, Phue N C, Ha L D, et al. Paragonimiasis in Sin Ho District, Lai Chau Province, Viet Nam[J]. The Southeast Asian Journal of Tropical Medicine and Public Health, 1997, 28: 46-46.
370	P. westermani	Eriocheir japonicus, Potamon sp.	121.568	25.2237	Alilao village, Shi-men district, Taipei County, Taiwan	China	1962	1960s	English		Chiu J. Two species of Paragonimus occurring at Alilao Village of Taipei County, Taiwan (Formosa)[J]. Kyushu journal of medical science, 1962, 13(1): 51-66.
	P. iloktsuenensis		121.347	25.1256
371	P. westermani	Eriocheir japonicus	121.549	24.8458	Shen-Keng District, Taipei County, Taiwan	China	1965	1960s	English		Fan P C, Khaw O K. Paragonimus westermani infection in crustacean host, Eriocheir japonicus, in Shen-Keng District, Taipei County, Northern Taiwan[J]. Chinese Medical Journal, 1965, 12(4): 381-96.
372	P. westermani		133.323	44.421	Primor'e	Russia	1979	1970s	Russian with English abstract		Kurochkin Y V, Sukhanova G I. The possible role of Paragonimus in the aetiology of lung diseases observed in Primor'e[J]. Meditsinskaya Parazitologiya i Parazitarnye Bolezni, 1979, 48(3): 69-73.
373	P.sp.	Sinopotamon yangtsekiense	121.299	29.3794	浙江省宁海县深圳区俞山村/Yushan Village, Shenzhen District, Ninghai County, Zhejiang Province	China	2006	2000s	Chinese		Wu Y, Song F, Liu J. Epidemiological Investigation on Intermediate Hosts of Paragonimus in Ninghai County in 2004[J]. ENDEMIC DISEASES BULLETIN, 2006, 21(3): 39.
374	P. skrjabini	Aparapotamon gracilipedum	111.496	33.7623	河南省栾川县/Luanchuan County, Henan Province	China	1982	1980s	Chinese		Chen GX, Chang J. A new species from Parapotamon [J]. Zoological Systematics, 1982,(01):43-45.
			111.315	34.0805	河南省卢氏县/Lushi County, Henan Province	China
			111.768	34.4021	河南省洛宁县/Luoning County, Henan Province	China
375	P.sp.	Sinopotamon chekiangense	119.588	27.9624	景宁县大均乡伏坑村/Fukeng Village, Dajun Township, Jingning County	China	2006	2000s	Chinese		Ruan W et al. Epidemiology survey of paragonimiasis in several counties of Zhejiang Province during 2000-2005[J]. Practical Preventive Medicine, 2006, 13: 1488-14489.
			119.452	27.5594	庆元县江根乡/Jianggen Township, Qingyuan County	China
376	P.sp.	freshwater crabs	107.731	31.3487	四川省宣汉县/Xuanhan County, Sichuan Province	China	2015	2010s	Chinese		Lin C, Ding L U, Liang X U, et al. Surveillance results of paragonimiasis endemic in regular surveillance sites in Sichuan Province from 2011 to 2013[J]. Chinese Journal of Schistosomiasis Control, 2015, 27(4): 381.
			107.882	31.0448	四川省开江县/Kaijiang County, Sichuan Province	China
			103.86	31.0738	四川省彭州市/Pengzhou City, Sichuan Province	China
			103.032	29.9974	四川省雅安市雨城区/Yucheng District, Ya'an City, Sichuan Province	China
377	P. skrjabini	freshwater crabs	107.874	31.081	四川省开江县新宁镇/Xinning Town, Kaijiang County, Sichuan Province	China	2013	2010s	Chinese		Liu ZY,Liu CF,Li BX et al. Survey on the Epidemics of Paragonimiasis,Kaijiang County,2012[J].Preventive Medicine Tribune,2013,19(04):255-257+260.DOI:10.16406/j.pmt.issn.1672-9153.2013.04.017.
			107.815	31.2031	四川省开江天师镇/Tianshi Town, Kaijiang, Sichuan Province	China
			108.037	31.1429	四川省开江天师镇梅家乡/Meijia Township, Tianshi Town, Kaijiang, Sichuan Province	China
378	P. westermani	Sinopotamon fukienense	116.513	26.3055	福建省宁化县石壁乡隆陂村/Longpi Village, Shibi Township, Ninghua County, Fujian Province	China	2014	2010s	Chinese		Wu CR,Chen BZ,Lin CX.Investigation on the Epidemic Source of Paragonimus in Ninghua County in 2012[J].Preventive Medicine Tribune,2014,20(02):130-131.DOI:10.16406/j.pmt.issn.1672-9153.2014.02.022.
379	P. westermani	Sinopotamon yangtsekiense	118.091	29.9109	安徽省休宁县蓝田镇/Lantian Town, Xiuning County, Anhui Province	China	2017	2010s	Chinese		Liu DH, Guo JD, Wang TP et al.Analysis of the results of paragonimiasis endemic in regular surveillance site in Anhui province from 2013 to 2016[J] Journal of Tropical Diseases and Parasitology,2017,15(03):155-158.
380	P. skrjabini	Sinopotamon honanense Sinopotamon yangtsekiense shanxianense	112.152	35.1773	河南省济源邵原镇/Shaoyuan Town, Jiyuan, Henan Province	China	2018	2010s	Chinese		Deng Y, Zhang YL, Gao, LJ et al.Investigation on Parasitic Infection of Some Aquatic Products in Henan Province from 2013 to 2015[J].Modern Disease Control and Prevention, 2018,29(08):600-603.DOI:10.13515/j.cnki.hnjpm.1006-8414.2018.08.012.
			112.289	33.3289	河南省南召县/Nanzhao County, Henan Province	China
			112.285	35.1574	河南省济源王屋山/Wangwu Mountain, Jiyuan, Henan Province	China
381	P. sp.	Sinopotamon yangtsekiense	121.37	29.2965	浙江省宁海县/Ninghai County, Zhejiang Province	China	2017	2010s	Chinese		Yu YJ, Dai PY, Hu DB et al.Investigation on the Infection Status of Paragonimus Cysticerae in Crabs in Ninghai County, Zhejiang Province from 2013 to 2015[J].Practical Preventive Medicine,2017,24(01):74-75.
382	P. skrjabini	freshwater crabs	108.043	31.3144	四川省达州市宣汉县/Xuanhan County, Dazhou City, Sichuan Province	China	2015	2010s	Chinese		Hu XQ, Zhao Q, Liu ZY et al.Epidemiological Survey on Paragonimiasis Situation in Dazhou,2013[J].Journal of Preventive Medicine Information,2015,31(02):136-139.
			107.958	31.1137	四川省开江县沙坝场乡/Shabachang Township, Kaijiang County, Sichuan Province	China
383	P. sp.	freshwater crabs	120.621	28.283	浙江省永嘉县大若岩镇/Daruoyan Town, Yongjia County, Zhejiang Province	China	2015	2010s	Chinese		Chen SZ, Chen JP, Zhen P.Analysis of the Infection Rate of Paragonimiasis in Yongjia County in 2013 [J].Chinese Rural Health Service Administration, 2015,35(03):353-354.DOI:10.19955/j.cnki.1005-5916.2015.03.030.
384	P. skrjabini	Sinopotamon denticulatum	114.138	27.3549	江西省安福县钱山地区/Qianshan area, Anfu County, Jiangxi Province	China	1966	1960s	Chinese		Yu JY, Peng YF, Deng NY et al.Preliminary exploration of the epidemiology of paragonimiasis in Anfu County[J].Jiangxi Medical Journal,1966,(07):382-385.
	P. westermani		114.381	27.4971	江西省安福县吴湖垅地区/Wuhu Ridge area, Anfu County, Jiangxi Province	China
385	P. westermani	Sinopotamon yangtsekiense	118.393	30.3042	安徽省旌德县德山里/Deshanli, Jingde County, Anhui Province	China	1979	1970s	Chinese		Gu WY, Ye YX. The Epidemic Status of Paragonimiasis in Jingde and Ningguo Regions of Anhui Province[J].Chinese Journal of Preventive Medicine,1979,13(3):139-143.
			119.085	30.425	安徽省宁国县杨狮坞/Yangshiwu, Ningguo County, Anhui Province	China
386	P. westermani	Sinopotamon denticulatum	117.499	30.2166	安徽省石台县七里溪/Qilixi, Shitai County, Anhui Province	China	1973	1970s	Chinese		Fan PF, Chen DL.Preliminary report on the infection of Paragonimus metacercariae in Shitai, southern Anhui Province[J].Current Zoology, 1973,(04):417.
387	P. westermani	Sinopotamon sp.	118.711	30.678	安徽省宣城市溪口/Xikou, Xuancheng City, Anhui Province	China	1980	1980s	Chinese		Fan PF, Liu JR, Dai DX et al.Distribution of Paragonimus westermani in Southern Anhui Province[J].Journal of Bengbu Medical College,1980,(02):1-6.
			119.505	30.8121	安徽省广德市芦村大塔/Lu Village, Guangde City, Anhui Province	China
			117.823	30.488	安徽省青阳县九华街/Jiuhua Street, Qingyang County, Anhui Province	China
			117.637	30.4367	安徽省贵池县姚街/Yao Street, Guichi County, Anhui Province	China
			118.031	30.1469	安徽省黄山市贤村/Xian Cun, Mount Huangshan City, Anhui Province	China
			118.945	30.5061	安徽省宁国县霞西/Xiaxi, Ningguo County, Anhui Province	China
			118.892	30.5967	安徽省宁国县港口湾/Port Bay, Ningguo County, Anhui Province	China
			118.446	30.2663	安徽省旌德县大屋下/Dawuxia, Jingde County, Anhui Province	China
			118.486	30.4601	安徽省旌德县双河/Shuanghe, Jingde County, Anhui Province	China
			118.334	29.9995	安徽省歙县许村/Xucun, Shexian County, Anhui Province	China
			118.267	29.9139	安徽省黄山市容溪/Rongxi, Mount Huangshan City, Anhui Province	China
			118.231	29.6107	安徽省休宁县汪村/Wang Village, Xiuning County, Anhui Province	China
			117.727	29.6606	安徽省休宁县鹤城/Hecheng, Xiuning County, Anhui Province	China
			117.678	29.869	安徽省祁门县灯塔/Qimen County, Anhui Province	China
			117.994	30.0124	安徽省黟县际联/Yi County, Anhui Province	China
388	P. westermani	Sinopotamon sp.	118.291	29.8467	安徽省歙县西溪南公社/Xixinan Commune, Shexian County, Anhui Province	China	1976	1970s	Chinese		Fan PF, Zhang ZH, Chen DX.Report on the infection of Paragonimus metacercariae in Shexian County, Anhui Province[J].Current Zoology,1976,(01):84-88.
389	P. westermani	Sinopotamon yangtsekiense	118.091	31.1135	安徽省繁昌县桃冲山区/Taochong Mountain Area, Fanchang County, Anhui Province	China	1980	1980s	Chinese		He YX, Huang DS, Hu YQ et al.Epidemiological and Pathogenic Biology Study of Paragonimiasis in Fanchang County, Anhui Province[J].Acta Academiae Medicinae Sinicae, 1980,(01):57-63+79.
390	P. westermani	Sinopotamon yangtsekiense	118.139	30.4593	安徽省泾县水东公社连虹大队/Lianhong Brigade, Shuidong Commune, Jing County, Anhui Province	China	1981	1980s	Chinese		Liu XX, Yang HM, Yang DL.Investigation on the infection of Paragonimus metacercariae in Jing County, Anhui Province[J].Journal of Wannan Medical College,1981,(15):8-10.
391	P. westermani	freshwater crabs	118.169	29.5585	安徽省休宁县溪口镇/Xikou Town, Xiuning County, Anhui Province	China	2021	2020s	Chinese		Zhang LS, Li TT, Zhang SQ et al.Investigation on the infection of Paragonimus in Xiuning County, Anhui Province[J].Journal of Tropical Diseases and Parasitology,2021,19(06):325-328.
392	P. westermani	freshwater crabs	117.387	30.1006	安徽省石台县仙寓乡/Xianyu Township, Shitai County, Anhui Province	China	2019	2010s	Chinese		Liu DH, Guo JD, Zhang LS et al.Investigation on the Infection Status of Paragonimus in Shitai County, Anhui Province[J].Journal of Tropical Diseases and Parasitology, 2019,17(02):94-96.
393	P. westermani (P. asymmetricus)	Sinopotamon sp.	117.793	29.7103	安徽省休宁县流口区/Liukou District, Xiuning County, Anhui Province	China	1985	1980s	Chinese		Liu XX, Yang DL, Dou J.Report on the Infection Status of Three Types of Paragonimus metacercariae in Xiuning, Anhui Province[J].Journal of Wannan Medical College,1985,(04):253-254.
	Euparagonimus cenocopiosus		117.799	29.7089		China
394	P. microchis	Indochinamon chinghungense	101.577	21.4816	云南勐腊县勐腊镇/Mengla Town, Mengla County, Yunnan Province	China	2002	2000s	Chinese		Wang WL, Lei L, Zhou BJ et al.Morphological study of Paragonimus paishuihoense metacercariae[J].Bulletin of Disease Control & Prevention(China),2002,(02):62-64+95.DOI:10.13215/j.cnki.jbyfkztb.2002.02.032.
	P. paishuihoensis		101.58	21.4954		China
395	P. sp.	Cambaroides schrenckii	132.073	46.2159	黑龙江省宝清县小城村/Xiaocheng Village, Baoqing County, Heilongjiang Province	China	1988	1980s	Chinese		Wang GZ, Zhang WY, Zhu LX et al.Investigation on the infection status of intermediate hosts of lung flukes in Xiaocheng Village, Baoqing County[J].Heilongjiang Medicine and Pharmacy,1988,(02):107-108+187.
396	P. divergens	Sinopotamon denticulatum	102.936	29.8467	四川省西部/Western Sichuan Province	China	1980	1980s	Chinese		Liu JB, Luo XR, Gu GQ et al.Preliminary Report on the New Species of Paragonimus divergens sp. nov.[J].Bulletin of Medical Research,1980,(02):19-22+33-34.
	P. skrjabini		102.899	30.4702		China
397	P. westermani	Sinopotamon pinheensis	117.272	24.4867	福建省平和县山格乡顶楼村/Dinglou Village, Shange Township, Pinghe County, Fujian Province	China	1998	1990s	Chinese		Cheng YZ, Li YS, Zhang XH.Sinopotamon pinheensis, A NEW SPECIES OF FRESHWATER CRAB AS SECOND HOST FOR Paragonimus (DECAPOD A:BRACHYURA) [J].Wuyi Science Journal,1998,(00):18-20.DOI:10.15914/j.cnki.wykx.1998.00.006.
	Euparagonimus cenocopiosus		117.272	24.4867		China
398	P. westermani	Sinopotamon zhangzhouense	117.227	24.2612	福建省平和县国强乡壁岭村/Biling Village, Guoqiang Township, Pinghe County, Fujian Province	China	2010	2010s	Chinese		Cheng YZ, Lin GH, Li YS.Description of two new species of freshwater crabs as hosts of Paragonimus[J].Chinese Journal of Parasitology and Parasitic Diseases,2010,28(04):241-245.
	Euparagonimus cenocopiosus		117.227	24.2612		China
	P. skrjabini	Bottapotamon youxiense	118.372	26.1835	福建省尤溪县溪尾乡畔岭村/Panling Village, Xiwei Township, Youxi County, Fujian Province	China
399	P. westermani	freshwater crabs	118.15	27.9834	福建省武夷山市岭阳村/Lingyang Village, Mount Wuyi City, Fujian Province	China	1999	1990s	Chinese		Cheng YZ.STUDIES ON THE RELATIONSHIP BETWEEN THE INFECTION OF INTERMEDIATE HOSTS OF PARAGONIMUS AND ECOLOGICAL ENVIRONMENT [J].Chinese Journal of Parasitology and Parasitic Diseases,1999,(04):22-24.
	P. westermani		118.886	26.2187	福建省闽清县溪口村/Xikou Village, Minqing County, Fujian Province	China
	P. skrjabini		118.156	26.9715	福建省建瓯市沶上村/Chishang Village, Jianou City, Fujian Province	China
400	P. heterotremus	freshwater crabs	104.465	22.9839	云南省马关县/Maguan County, Yunnan Province	China	2007	2000s	Chinese		Li K, Zhou BJ, Wang WL.Morphological study of Paragonimus heterotremus in different geographical regions[J].Journal of Kunming Medical University,2007,(05):36.
401	P. westermani		127	43.0657	吉林桦甸县/Huadian County, Jilin Province	China	2009	2000s	Chinese		Zhang CS, Zhang YB, Li YJ.Observation and measurement of two kinds of Paragonimus westermani eggs in different hosts [J].Journal of Pathogen Biology,2009,4(01):40-42.DOI:10.13350/j.cjpb.2009.01.012.
			124.766	40.8289	辽宁宽甸县/Kuandian County, Liaoning Province	China
402	P. westermani	Sinopotamon chekiangense	120.553	27.9426	浙江省温州市茶山公社/Chashan Commune, Wenzhou City, Zhejiang Province	China	1983	1980s	Chinese		Lin QW, Ma LY, Chen DQ et al.Investigation on the infection status of lung flukes, intermediate hosts, and populations in Chashan Commune[J].Journal of Wenzhou Medical University,1983,(02):48-53.
403	P. westermani	Sinopotamon chekiangense, Sinopotamon yangtsekiense	118.646	29.1601	浙江省常山县/Changshan County, Zhejiang Province	China	1991	1990s	Chinese		Xu LY, Zhang YK, Xu FH et al.Epidemiological Investigation Report on Paragonimus in Changshan County[J].China Preventive Medicine Journal,1991,(05):22-23.DOI:10.19485/j.cnki.issn1007-0931.1991.05.012.
404	P. skrjabini	freshwater crabs	107.517	31.2293	四川省达县北外公社/Beiwai Commune, Daxian County, Sichuan Province	China	1987	1980s	Chinese		Zhou GX, Luo XR, Xu XM.Epidemiological investigation of paragonimiasis in Daxian and Wanyuan areas[J].Sichuan Medical Journal,1987,(02):104-105.DOI:10.16252/j.cnki.issn1004-0501-1987.02.021.
			107.86	32.1447	四川省万源县庙垭公社/Miaoya Commune, Wanyuan County, Sichuan Province	China
405	P. skrjabini	Sinopotamon denticulatum, Sinopotamon davidi	111.506	32.6452	湖北省十堰市丹江口/Danjiangkou, Shiyan City, Hubei Province	China	2010	2010s	Chinese		Zhang GY, Guo EP, Yang GS.The impact of raising the Danjiangkou Dam on the prevalence of Paragonimus skriabini in the upper and middle reaches of the Han River[J].Modern Preventive Medicine,2010,37(02):372-373+391.
			110.67	32.8656	湖北省十堰市郧县/Yun County, Shiyan City, Hubei Province	China
			110.834	32.6006	湖北省十堰市市区/Shiyan City, Hubei Province	China
406	P. skrjabini	Sinopotamon denticulatum, Sinopotamon davidi	110.888	32.4103	湖北省丹江口市官山镇/Guanshan Town, Danjiangkou City, Hubei Province	China	2011	2010s	Chinese		Zhu MS, Zhus J, Zhu YX et al.Epidemiological survey of prevalence of paragonimiasis in Danjiangkou reservior areas in Hubei Province [J].China Tropical Medicine,2011,11(11):1308-1309.DOI:10.13604/j.cnki.46-1064/r.2011.11.021.
407	P. westermani	Sinopotamon chekiangense	121.211	28.9584	浙江省宁海西溪坑/Xixikeng, Ninghai, Zhejiang Province	China	1986	1980s	Chinese		Wang BF, Xu AL.Investigation of Paragonimus metacercariae in Freshwater Crabs and Observation of the Morphology of metacercariae, excysted metacercariae, and Adults[J].Zhejiang Medical Journal, 1986,(02):63-64.
	P. westermani	Sinopotamon chekiangense	121.049	28.381	浙江省乐清显圣门/Zhejiang Yueqing Xiansheng Gate	China
	P. westermani	Sinopotamon chekiangense	119.215	28.4073	浙江省遂昌垵口/Suichang Ankou, Zhejiang Province	China
	Euparagonimus cenocopiosus	Sinopotamon chekiangense	119.435	28.6731	浙江省遂昌垵口/Suichang Ankou, Zhejiang Province	China
	P. westermani	Sinopotamon yangtsekiense	119.014	30.1163	浙江省临安洲头/Lin'an Zhoutou, Zhejiang Province	China
408	P. westermani	Sinopotamon chekiangense	119.508	29.0066	浙江省金华市婺城区琅琊镇/Langya Town, Wucheng District, Jinhua City, Zhejiang Province	China	2011	2010s	Chinese		Lou HQ, Yu XT, Hu Y et al. Application of Geographic Information System in Monitoring the Intermediate Host of Paragonimus[J].China Preventive Medicine Journal,2011,23(04):31-32+35.DOI:10.19485/j.cnki.issn1007-0931.2011.04.012.
			119.659	28.8348	浙江省武义县白姆乡/Baimu Township, Wuyi County, Zhejiang Province	China
			119.85	29.517	浙江省金华市浦江县杭平乡/Hangping Township, Pujiang County, Jinhua City, Zhejiang Province	China
409	P. westermani	crayfish	124.959	40.807	辽宁宽甸夹皮沟/Liaoning Kuandian Jiapi Gou	China	1985	1980s	Chinese		Yuan JH. Morphological comparative observation of Paragonimus westermani and its subspecies and variants in Northeast China and their taxonomic status[J].Journal of China Medical University,1985,(02):96-102.
			126.678	42.9142	吉林桦甸/Huadian, Jilin	China
			128.914	47.7733	黑龙江伊春/Yichun, Heilongjiang	China
			130.742	45.2042	黑龙江鸡西/Jixi, Heilongjiang	China
410	P. westermani	Sinopotamon fukienense	117.674	26.2101	福建省三明市三元区/Sanyuan District, Sanming City, Fujian Province	China	2006	2000s	Chinese		Jiang M, Li YS, Lin CX et al.Epidemic Focus of Paragonimus in Sanyuan Distr ict of Fujian Pr ovince[J].Journal of Tropical Medicine,2006,(02):149-152+100.
	Euparagonimus cenocopiosus		117.466	26.1396		China
	P. skrjabini	Sinopotamon fukienense, Huananpotamon sp.	117.629	26.0816		China
411	P. skrjabini	Sinopotamon denticulatum, Sinopotamon davidi, Sinopotamon shensiense	110.883	32.6254	湖北省十堰市城区/Urban area of Shiyan City, Hubei Province	China	1998	1990s	Chinese		Zhu MS, Song MH, Liu WX.Preliminary report on epidemiological investigation of paragonimiasis in northwest Hubei province [J].Journal of Medical Pest Control,1998,(04):29-30.
			109.686	32.368	湖北省十堰市竹溪/Zhuxi, Shiyan City, Hubei Province	China
			110.389	32.3231	湖北省十堰市竹山/Zhushan, Shiyan City, Hubei Province	China
			111.224	32.4785	湖北省十堰市丹江口/Danjiangkou, Shiyan City, Hubei Province	China
412	P. skrjabini	Sinopotamon sp.	110.981	32.5338	湖北省十堰市六里坪镇/Liuliping Town, Shiyan City, Hubei Province	China	2016	2010s	Chinese		Zhu J, Wei RH, Liu DD et al.Epidemiological Investigation on Paragonimiasis Skrjabini in Shiyan Region in Hubei Province [J].Journal of Hubei University of Medicine,2016,35(01):12-14.DOI:10.13819/j.issn.1006-9674.2016.01.003.
413	P. skrjabini	Sinopotamon denticulatum, Sinopotamon davidi, Sinopotamon shensiense	109.821	32.3217	湖北省十堰市竹溪/Zhuxi, Shiyan City, Hubei Province	China	2009	2000s	Chinese		Zhang GY, Guo EP, Yang GS.Analysis of Distribution and Prevalent Tendency of Pagumogonimus skrjabini in Shiyan Region [J].Journal of Tropical Medicine,2009,9(02):206-207+187.
			110.005	32.2893	湖北省十堰市竹山/Zhushan, Shiyan City, Hubei Province	China
			110.981	32.5338	湖北省十堰市丹江口/Danjiangkou, Shiyan City, Hubei Province	China
			110.842	31.8469	湖北省十堰市神农架/Shennongjia, Shiyan City, Hubei Province	China
			110.762	32.6259	湖北省十堰市城区/Urban area of Shiyan City, Hubei Province	China
414	P. skrjabini	Tenuilapotamon joshuiense, Tenuilapotamon latilum, Acartiapotamon inflatum, Sinopotamon denticulatum, Sinopotamon cladopodum, Sinopotamon teritisum, Aparapotamon grahami	109.141	29.9085	湖北省咸丰县唐崖河/Tangya River, Xianfeng County, Hubei Province	China	1990	1990s	Chinese		Yang GA, Lu ZX, Qin JY.Investigation on freshwater crabs carrying metacercariae as the second intermediate host of lung flukes in the Tujia Miao Autonomous Prefecture of western Hubei Province[J].Chinese Journal of Zoology,1990,(02):1-3.DOI:10.13859/j.cjz.1990.02.001.
			109.023	30.3532	湖北省利川市清江/Qingjiang, Lichuan City, Hubei Province	China
			110.303	29.8322	湖北省鹤峰县溇水河/Loyshui River, Hefeng County, Hubei Province	China
			108.533	29.8148	湖北省利川市郁江/Yujiang, Lichuan City, Hubei Province	China
			109.948	30.3561	湖北省建始县清江/Qingjiang, Jianshi County, Hubei Province	China
			110.312	31.2041	湖北省巴东县沿渡河/Yandu River in Badong County, Hubei Province	China
			109.392	29.3581	湖北省来凤县酉水河/Youshui River, Laifeng County, Hubei Province	China
			109.415	30.3816	湖北省恩施市清江/Qingjiang, Enshi City, Hubei Province	China
415	P. westermani	Sinopotamon chekiangense	117.674	26.2101	浙江省永嘉县大岙乡/Da'ao Township, Yongjia County, Zhejiang Province	China	2012	2010s	Chinese		Hong JL, Liu MD, Shao XY et al.Severe infection of diploid tipe Paragonimus westermani and its epidemic focus investigation [J].Chinese Journal of Zoonoses,2012,28(04):403-404+409.
416	P. westermani	Sinopotamon yangtsekiense	118.092	31.1191	安徽省繁昌县桃冲地区/Taochong area, Fanchang County, Anhui Province	China	1979	1970s	Chinese		Gu WY, Ye YX, Shu QH et al.Clinical manifestations of paragonimiasis in Fanchang Taochong area[J].Acta Universitatis Medicinalis Anhui,1979,(05):6-8.DOI:10.19405/j.cnki.issn1000-1492.1979.05.003.
417	P. westermani	Sinopotamon yangtsekiense	119.651	31.1704	江苏省宜兴市太华乡北川村/Beichuan Village, Taihua Township, Yixing City, Jiangsu Province	China	1988	1980s	Chinese		Cao GZ, Jin CS, Qiu JB et al.Longitudinal observation on the infection of crabs after prevention and treatment of paragonimiasis[J].Journal of Pathogen Biology,1988,(01):65-66.
418	P. westermani		117.464	27.404	福建省邵武/Shaowu, Fujian Province	China	1994	1990s	Chinese		Li YS, Lin JX.Comparison of Paragonimus cecariae, rediae, and Similar Trematode Larvae in the Body of Semisulcospira libertina[J].Chinese Journal of Zoonoses,1994,(05):15-18+66.
			118.318	26.9092	福建省建瓯/Jianou, Fujian Province	China
			117.853	26.7449	福建省顺昌/Shunchang, Fujian Province	China
			119.192	26.1869	福建省闽侯/Minhou, Fujian Province	China
			118.693	26.33	福建省闽清/Minqing, Fujian Province	China
			119.235	26.7683	福建省屏南/Pingnan, Fujian Province	China
			119.656	27.5497	福建省寿宁/Shouning, Fujian Province	China
419	P. sp.	Sinopotamon chekiangense	120.74	28.2242	浙江省永嘉县/Yongjia County, Zhejiang Province	China	2013	2010s	Chinese		Zhou TJ, Hong JL, Chen HQ.Investigation on species of freshwater crabs-the second intermediate host of paragonimus westermanii [J].Chinese Journal of Health Laboratory Technology,2013,23(07):1798-1799.
420	P. skrjabini		110.682	31.3757	湖北省兴山/Xingshan, Hubei Province	China	1980	1980s	Chinese		Zhou SL, Peng DH, Chen JQ.Historical research and current situation of paragonimiasis in Hubei Province[J].Medical Journal of Wuhan University,1980,(04):64-70.
			111.134	30.6284	湖北省宜昌/Yichang, Hubei Province	China
			110.92	32.6978	湖北省十堰/Shiyan, Hubei Province	China
			111.024	30.2565	湖北省五峰/Wufeng, Hubei Province	China
421	P. westermani	Sinopotamon chekiangense	119.79	28.1869	浙江省丽水的丰源/Fengyuan in Lishui, Zhejiang Province	China	1983	1980s	Chinese		Xu AL, Wang BF, Wang TM.Investigation on the infection status of the second intermediate host of paragonimus - river crab[J].Journal of Zhejiang University(Medical Sciences),1983,(06):298-299.
		Sinopotamon yangtsekiense	119.164	30.0417	浙江省临安的湍口/Tuankou in Lin'an, Zhejiang Province	China
422	P. westermani		119.523	27.4774	福建省寿宁县杨梅溪/Yangmei Creek, Shouning County, Fujian Province	China	2009	2000s	Chinese		Cheng YZ.The relationship between host infections of lung flukes and Angiostrongylus cantonensis and their ecological environment[C] Summary Compilation of Papers from the 14th Society Symposium of the Chinese Zoological Society and the Chinese Society of Oceanography and Limnology, Shellfish Society Branch,2009:2.
	P. skrjabini		118.627	27.4497	福建省政和县西表村/Xibiao Village, Zhenghe County, Fujian Province	China
423	P. skrjabini	Sinopotamon yangtsekiense shanxianense	105.923	32.767	四川省广元元吉乡/Yuanji Township, Guangyuan, Sichuan Province	China	1987	1980s	Chinese		Gu XH, Huang X.A Study on Sinopotamon yangtsekiens shanxianense, a New Intermediate Host of Paragonimus [J].Chinese Journal of Public Health,1987,6(03):159-160.
424	P. westermani	Sinopotamon yangtsekiense	119.628	31.176	宜兴县太华公社/Taihua Commune, Yixing County	China	1983	1980s	Chinese		Cao GZ, Liu JM, Zhao HF et al.Preliminary report on a new species of lung fluke - Paragonimus jiangsuense[J].Chinese Journal of Parasitology and Parasitic Diseases,1983,(03):42-45+67.
	P. jiangsuensis		119.604	31.1814		China
425	P. proliferus	Indochinamon chinghungense	100.883	22.2461	云南省景洪/Jinghong, Yunnan Province	China	2000	2000s	Chinese		Wang WL, Lei L, Zhou BJ et al.Comparison between the Distribution of the Metacercariae or Excyted Metacercariae in Potamon and the Situation of Metacercariae Excyted of Paragonimus Proliferus and That of Paragonimus Microchis[J].Journal of Kunming Medical University,2000,(03):38-40+44.
	P. microchis		100.992	22.047		China
426	P. sp.	Sinopotamon chekiangense, Sinopotamon yangtsekiense	121.264	29.7332	浙江省奉化县东岙乡东岙村/Dong'ao Village, Dong'ao Township, Fenghua County, Zhejiang Province	China	1995	1990s	Chinese		Deng PF, Ding JD, Wang JJ et al.Investigation Report on Paragonimiasis in Dong'ao Township, Xikou Town, Fenghua City[J].Parasitoses and Infectious Diseases,1995,(04):153.
			121.122	29.5952	浙江省奉化县溪口区斑竹左溪坑村/Banzhu Zuoxikeng Village, Xikou District, Fenghua County, Zhejiang Province	China
427	P. skrjabini	Sinopotamon fukienense, Huananpotamon angulatum, Bottapotamon fukienense, Huananpotamon sp.	118.411	27.0074	福建省建瓯市小桥镇漈上村/Chishang Village, Xiaoqiao Town, Jianou City, Fujian Province	China	2020	2020s	Chinese		Cai MR, Luo J, Ai L et al.Investigation on the infection of Paragonimus skrjabini in intermediate hosts in northern Fujian [J].Chinese Journal of Parasitology and Parasitic Diseases,2020,38(01):102-109.
			118.496	27.0847	建瓯市东峰镇桂林村/Guilin Village, Dongfeng Town, Jianou City	China
			117.667	26.1359	福建省三明市三元区居阳村/Juyang Village, Sanyuan District, Sanming City, Fujian Province	China
			118.988	27.4759	福建省政和县腰岭乡前溪村/Qianxi Village, Yaoling Township, Zhenghe County, Fujian Province	China
			118.569	27.4598	福建省政和县东平镇西表村/Xibiao Village, Dongping Town, Zhenghe County, Fujian Province	China
			118.228	27.5344	福建省南平市建阳区崇雒乡上洋村/Shangyang Village, Chongluo Township, Jianyang District, Nanping City, Fujian Province	China
428	P. skrjabini	Sinopotamon fukienense, Bottapotamon fukienense	118.575	27.4587	福建省政和县东坪镇西表村/Xibiao Village, Dongping Town, Zhenghe County, Fujian Province	China	2010	2010s	Chinese		Wei HW, Cheng YZ, Zeng YP et al.A Survey of the New Epidemic Area of Paragonimus skriabini in Zhenghe,Northern Fujian [J].Journal of Tropical Medicine,2010,10(01):83-84+89.
429	P. westermani	Sinopotamon fukienense	118.521	27.1108	福建省建瓯县的东峰/Dongfeng in Jianou County, Fujian Province	China	1980	1980s	Chinese		Lin YG, Kang J, Lv JH et al.Discovery of the Epidemic Area of Paragonimiasis in Jianou County, Fujian Province and Study on the Pathogenesis[J].Current Zoology,1980,(01):52-60+108.
	P. skrjabini	Sinopotamon fukienense, Huananpotamon angulatum, Bottapotamon fukienense	118.471	26.9509	福建省建瓯县小桥/Xiaoqiao, Jianou County, Fujian Province	China
430	P. westermani	Sinopotamon denticulatum	117.296	26.515	福建省将乐县白莲公社陇西山林牧纸综合场/Longxi Mountain Forest Pastoral Paper Comprehensive Field, Bailian Commune, Jiangle County, Fujian Province	China	1983	1980s	Chinese		He YC, Lin YG, Hong LX et al.Investigation and Study on the Epidemiology of Paragonimiasis in Jiangle County, Fujian Province[J].Journal of Xiamen University(Natural Science),1983,(01):102-109.
	Euparagonimus cenocopiosus		118.519	26.953		China
431	P. westermani		117.466	26.681	福建省将乐县/Jiangle County, Fujian Province	China	1999	1990s	Chinese		Li YS, Lin JX, Cheng YZ et al.STUDY ON REASONS AND CHANGES OF INFECTION RATE IN 10 EPIDEMIC AREAS OF PARAGONIMIASIS IN FUJIAN PROVINCE [J].Journal of Pathogen Biology,1999,(04):44-46.
			118.981	25.8286	福建省永泰县/Yongtai County, Fujian Province	China
			118.308	25.4956	福建省德化县/Dehua County, Fujian Province	China
			117.311	24.5151	福建省南靖县/Nanjing County, Fujian Province	China
			120.001	26.909	福建省霞浦县/Xiapu County, Fujian Province	China
			119.572	26.5113	福建省罗源县/Luoyuan County, Fujian Province	China
			116.351	25.8636	福建省长汀县/Changting County, Fujian Province	China
			116.797	25.7101	福建省连城县/Liancheng County, Fujian Province	China
			119.369	27.0814	福建省周宁县/Zhouning County, Fujian Province	China
			119.861	27.2156	福建省柘荣县/Zherong County, Fujian Province	China
	P. minqinensis		119.366	25.7111	福建省福清市/Fuqing City, Fujian Province	China
432	Euparagonimus cenocopiosus	Sinopotamon pinheensis	108.749709,	24.1653	福建省南靖县六斗山自然保护区/Liudoushan Nature Reserve, Nanjing County, Fujian Province	China	2017	2010s	Chinese		Cai MR, Lin GH, Chen JZ et al.Morphological observation of Sinopotamon pinghense and investigation of its infection with metacercariae of Euparagonimus cenocopiosus in Liudou Mountain Natural Reserve in Fujian Province [J].Chinese Journal of Parasitology and Parasitic Diseases,2017,35(05):478-481+494.
433	P. westermani	Sinopotamon jianglense	117.535	24.3577	福建省龙海市东码村/Dongma Village, Longhai City, Fujian Province	China	2018	2010s	Chinese		Lin GH, Huang MS, Luo J et al.Investigation of freshwater crab of Paragonimus host in Longhai, Fujian province [J].Journal of Tropical Medicine,2018,18(12):1630-1634.
434	P. westermani	Sinopotamon fukienense, Bottapotamon fukienense	119.129	26.1533	福建省闽侯县/Minhou County, Fujian Province	China	1994	1990s	Chinese		Li YS, Lin JX. Investigation on the Pathogenesis of Paragonimiasis in Minhou County, Fujian Province[J].Wuyi Science Journal,1994,(00):162-166.DOI:10.15914/j.cnki.wykx.1994.00.031.
	P. skrjabini	Bottapotamon fukienense, Huananpotamon angulatum, Nanhaipotamon formosanum	119.088	26.5185		China
	Euparagonimus cenocopiosus	Sinopotamon fukienense	119.349	26.5699		China
435	P. westermani	Sinopotamon fukienense, Bottapotamon fukienense	118.864	26.2216	福建省闽清县/Minqing County, Fujian Province	China	1984	1980s	Chinese		Li YS, Cheng YZ, Chen QX et al.Investigation on the Pathogenesis of Paragonimiasis in Minqing County, Fujian Province[J].Wuyi Science Journal,1984,4(00):65-70.
	P. skrjabini	Nanhaipotamon formosanum	118.765	26.0003		China
	P. minqinensis	Sinopotamon fukienense	118.9	26.3765		China
436	P. westermani		117.287	24.4812	福建省平和县山格乡顶楼村/Dinglou Village, Shange Township, Pinghe County, Fujian Province	China	2003	2000s	Chinese		Zheng HN, Cheng YZ, Xu GF.Dynamic observation of the presence of Paragonimus metacercariae in stream crabs from Dingtou Village, Pinghe County, Fujian Province[J].Journal of Tropical Diseases and Parasitology,2003,(03):171+173.
	Euparagonimus cenocopiosus		117.593	24.283		China
437	P. skrjabini	Sinopotamon fukienense	119.164	26.8671	福建省南屏县代溪镇天峰村/Tianfeng Village, Daixi Town, Nanping County, Fujian Province	China	2021	2020s	Chinese		Cai WW, Lin CX, Zhen D et al.Investigation on The Second Intermediate Host of Paragonimus Skrjabini and Its Metacercaria Infection Status in Pingnan County of Fujian Province[J].Parasitoses and Infectious Diseases,2021,19(04):205-208+213.
438	P. westermani	Sinopotamon fukienense	119.394	27.4896	福建省寿宁县圈石/Quan Shi, Shouning County, Fujian Province	China	1988	1980s	Chinese		Mao QR. Preliminary Epidemiological Investigation Report on Paragonimiasis in Shouning County, Fujian Province[J].Chinese Journal of Zoonoses,1988,(01):29.
439	P. skrjabini	Sinopotamon fukienense, Nanhaipotamon fujianense	118.553	25.7672	福建省永泰县赤水村/Chishui Village, Yongtai County, Fujian Province	China	2009	2000s	Chinese		Cheng YZ.Discovery of Three New Species of hosts of Paragonimus skriabini in Fujian Province[C] Summary Compilation of Papers from the 14th Society Symposium of the Chinese Zoological Society and the Chinese Society of Oceanography and Limnology, Shellfish Society Branch,2009:2.
440	P. skrjabini	Sinopotamon fukienense, Bottapotamon fukienense	118.84	27.6078	福建省松溪县旧县李墩/Li Dun, Jiuxian County, Songxi County, Fujian Province	China	2002	2000s	Chinese		Li YS, Zhou AP, Zhou XM et al.Investigation and Study on the Pathogenesis of Paragonimiasis in Songxi County, Fujian Province[J].Journal of Tropical Medicine,2002,(03):245-248+202.
			118.879	27.5876		China
441	P. westermani	Sinopotamon fukienense, Bottapotamon fukienense, Huananpotamon sp.	118.257	26.51	福建省延平区/Yanping District, Fujian Province	China	2003	2000s	Chinese		Lin ZG, Li YS, Zhang ZP et al.Investigation and Study on Paragonimiasis in Yanping District, Fujian Province[J].Journal of Tropical Diseases and Parasitology,2003,(03):135-137+194.
442	P. westermani	freshwater crabs	118.503	26.0478	福建省尤溪县珠建村/Zhujian Village, Youxi County, Fujian Province	China	2021	2020s	Chinese		Luo J, Chen JQ, Jiang DW et al.Intermediate host population and infection status of Paragonimus in southeastern Youxi County, Fujian Province [J].Chinese Journal of Parasitology and Parasitic Diseases,2021,39(05):646-651.
	P. skrjabini		118.388	26.1956	福建省尤溪县溪尾村/Xiwei Village, Youxi County, Fujian Province	China
443	P. westermani	Sinopotamon fukienense	118.418	26.1235	福建省尤溪县汤川乡/Tangchuan Township, Youxi County, Fujian Province	China	2004	2000s	Chinese		Lin CX, Li YS.Investigation on the Epidemic Situation of Paragonimiasis in Tangchuan Township, Youxi County, Fujian Province[J].Parasitoses and Infectious Diseases,2004,(02):83-84.
	Euparagonimus cenocopiosus		118.25	26.4086		China
444	P. westermani	Sinopotamon zhangzhouense	117.293	24.0228	福建省云霄县东厦/Dongxia, Yunxiao County, Fujian Province	China	2013	2010s	Chinese		Wu WY, Lin GH, Zhuang PY, et al. Studies on the infection of freshwater crabs by Paragonimus metacercariae in Yunxiao county, Fujian[J].Journal of Tropical Medicine,2013,13(07):894-897.
	P. skrjabini	Sinopotamon zhangzhouense, Minpotamon sp.	117.401	23.851	福建省云霄县火田/Huotian, Yunxiao County, Fujian Province	China
	Euparagonimus cenocopiosus	Sinopotamon zhangzhouense	117.378	24.0169	福建省云霄县下河/Xiahe, Yunxiao County, Fujian Province	China
445	P. westermani	Sinopotamon fukienense	119.059	27.438	福建省政和县横坑村/Hengkeng Village, Zhenghe County, Fujian Province	China	2016	2010s	Chinese		Lin BX, Wei HW, Li YS et al.Investigation on epidemic foci of paragonimiasis in eastern part of Zhenghe County,Fujian Province [J].Chinese Journal of Schistosomiasis Control,2016,28(04):418-421.DOI:10.16250/j.32.1374.2016020.
	P. skrjabini	Bottapotamon sp.	119.098	27.4618	福建省政和县前溪村/Qianxi Village, Zhenghe County, Fujian Province	China
446	P. westermani	Sinopotamon chekiangense, Bottapotamon fukienense	119.642	27.5484	福建省寿宁县坑底乡杨梅州村/Yangmeizhou Village, Kengdi Township, Shouning County, Fujian Province	China	2005	2000s	Chinese		Ye YQ, Xia YJ.Investigation on intermediate hosts of lung flukes in Yangmeizhou Village, Kengdi Township, Shouning County, Fujian Province[J].Journal of Tropical Diseases and Parasitology,2005,(01):32.
447	P. westermani	Sinopotamon fukienense, Nanhaipotamon huaanense, Somanniathelphusa sinensis	117.303	24.557	福建省南靖县南坑乡/Nankeng Township, Nanjing County, Fujian Province	China	1993	1990s	Chinese		Lin YG, Yang WC, Yan RL et al.Pathogenic and Epidemiological Study of Paragonimiasis in Zhangzhou, Fujian Province[J].Wuyi Science Journal,1993,(00):55-63.DOI:10.15914/j.cnki.wykx.1993.00.007.
	P. skrjabini		117.389	24.8845	福建省华安县高安乡/Gao'an Township, Hua'an County, Fujian Province	China
	Euparagonimus cenocopiosus	Sinopotamon fukienense	117.325	24.0095	云霄县下河乡/Xiahe Township, Yunxiao County	China
448	P. skrjabini	Sinopotamon fukienense	118.64	27.4628	福建省政和县东平镇下屯村/Xiatun Village, Dongping Town, Zhenghe County, Fujian Province	China	2017	2010s	Chinese		Wei HW, Lin BX, Wu SQ et al. Changes and root cause analysis of Paragonimus in primary endemic areas in Zhenghe county [J].Journal of Tropical Diseases and Parasitology,2017,15(03):159-160+142.
		Bottapotamon fukienense	117.389	24.8845	福建省政和县东平镇西表村/Xibiao Village, Dongping Town, Zhenghe County, Fujian Province	China
449	P. westermani	Huananpotamon tangi	118.095	26.7099	福建省南平市延平区/Yanping District, Nanping City, Fujian Province	China	2008	2000s	Chinese		Li YS, Cheng YZ, Lin CX et al.A new species of fresh water crab infected with metacercariae of Paragonimus:the genus Huananpotamon tangi sp. nov [J].Chinese Journal of Zoonoses,2008,(02):125-127.
	P. skrjabini		118.02	26.5957		China
	P. westermani		117.64	26.253	福建省三明市三元区/Sanyuan District, Sanming City, Fujian Province	China
	P. skrjabini		117.674	26.2501		China
450	P. westermani	Sinopotamon fukienense	117.223	28.384	江西省贵溪县/Guixi County, Jiangxi Province	China	1991	1990s	Chinese		Chen HG, Zhou XM, Zhang SR et al.Investigation on the Epidemic Status of Paragonimiasis in 5 Counties and 1 City in Northeastern Jiangxi and Southern Jiangxi[J].Chinese Journal of Parasitology and Parasitic Diseases,1991,(S1):51-53.
			117.467	28.4808	江西省戈阳县/Geyang County, Jiangxi Province	China
			117.041	29.2516	江西省景德镇/Jingdezhen, Jiangxi Province	China
			115.433	25.1268	江西省安远县/Anyuan County, Jiangxi Province	China
			114.647	25.7994	江西省上犹县/Shangyou County, Jiangxi Province	China
	Euparagonimus cenocopiosus		117.236	28.2573	江西省贵溪县/Guixi County, Jiangxi Province	China
	P. skrjabini		117.275	28.2568	江西省贵溪县/Guixi County, Jiangxi Province	China
451	Euparagonimus cenocopiosus	Sinopotamon fukienense	114.455	24.5178	江西省九连山林场黄牛石茶场石字架/Jiulianshan Forest Farm, Jiangxi Province	China	1998	1990s	Chinese		Su SL, Huang AM, Xie XB et al.Observation on the Infection of Euparagonimus cenocopiosus and Animal Infection in Sanping, Jiulianshan Forest Farm, Gannan[J].Journal of Pathogen Biology,1998,(04):124+111.
452	P. skrjabini	Tenuilapotamon latilum	104.854	27.1331	贵州省赫章县野马川/Yema River, Hezhang County, Guizhou Province	China	1991	1990s	Chinese		Zhang R.Comprehensive report on epidemiological investigation of paragonimiasis in various regions[J].Chinese Journal of Parasitology and Parasitic Diseases,1991,(03):79-80.
		Sinopotamon sp.	111.852	31.7634	湖北省南漳县/Nanzhang County, Hubei Province	China
453	P. westermani	Sinopotamon fukienense	117.374	27.5887	福建省光泽县万安乡/Wan'an Township, Guangze County, Fujian Province	China	2001	2000s	Chinese		Li YS, Cheng YZ, Chen BJ, et al. Preliminary investigation on the etiology of paragonimiasis in Guangze County[J].Parasitoses and Infectious Diseases,2001,(02):71-72+98.
	Euparagonimus cenocopiosus		117.487	27.5966	福建省光泽县坪溪/Pingxi, Guangze County, Fujian Province	China
454	P. skrjabini	Nanhaipotamon pingyuanense	114.015	23.8168	广东省从化市吕田镇桂峰山/Guifeng Mountain, Lutian Town, Conghua City, Guangdong Province	China	2011	2010s	Chinese		Kuang HC, Lu YY, Shen HX.First report of pagumogonimus skrjabini moderate infectious focus from Lutian County Conghua Guangdong province [J].China Journal of Modern Medicine,2011,21(07):766-768+772.
455	P. westermani	Sinopotamon pinheensis	113.699	23.6949	广东省从化市良口/Liangkou, Conghua City, Guangdong Province	China	2013	2010s	Chinese		Lu YY, Liu Q, Tang GX et al.Geographic distribution and gene sequencing of Paragonimus westermani in some areas of Guangdong Province [J].Chinese Journal of Schistosomiasis Control,2013,25(03):275-279+283.DOI:10.16250/j.32.1374.2013.03.012.
			113.861	23.648	广东省龙门县南昆山/Nankunshan, Longmen County, Guangdong Province	China
			113.225	25.0926	广东省乐昌市大洞/Dadong, Lechang City, Guangdong Province	China
			115.851	24.8622	广东省平远县木溪/Muxi, Pingyuan County, Guangdong Province	China
456	P. westermani	Sinopotamon pinheensis	113.872	23.6604	广东省南昆山自然保护区/Nankunshan Nature Reserve, Guangdong Province	China	2015	2010s	Chinese		Xuan HJ, Weng J, Lu YY et al.Investigate on distributions of Paragonimus in Nankun Mountain of Guangdong [J].Journal of Tropical Medicine,2015,15(06):824-827+864.
	P. skrjabini		113.897	23.6724		China
457	P. westermani		113.713	23.6955	广东省从化市良口镇/Liangkou Town, Conghua City, Guangdong Province	China	2017	2010s	Chinese		Chen SH, Lu YY, Zhu FQ et al.Identification of Paragonimus species in Guangdong province of China with DNA sequence analysis [J].Journal of Tropical Medicine,2017,17(03):337-342+413.
	P. skrjabini		113.952	23.8161	广东省从化市吕田镇/Lutian Town, Conghua City, Guangdong Province	China
	Euparagonimus cenocopiosus		114.366	25.1735	广东省南雄市珠玑镇/Zhuji Town, Nanxiong City, Guangdong Province	China
458	P. skrjabini	freshwater crabs	109.202	24.8997	广西省融水县/Rongshui County, Guangxi Province	China	1999	1990s	Chinese		He G, Wei MB, Li SL et al.Investigation on the Natural Epidemic Source of Paragonimiasis in Guangxi[J].Chinese Journal of Zoonoses,1999,(06):45-48.
			109.462	25.6326	广西省三江县/Sanjiang County, Guangxi Province	China
			109.996	25.8087	广西省龙胜县/Longsheng County, Guangxi Province	China
			110.225	25.2299	广西省桂林市临桂区/Lingui District, Guilin City, Guangxi Province	China
			110.994	25.8782	广西省全州县/Quanzhou County, Guangxi Province	China
			110.675	24.7406	广西省恭城县/Gongcheng County, Guangxi Province	China
			111.143	25.4699	广西省灌阳县/Guanyang County, Guangxi Province	China
			106.221	24.2304	广西省田林县/Tianlin County, Guangxi Province	China
			105.531	23.5616	广西省那坡县/Napo County, Guangxi Province	China
	P. heterotremus		105.946	23.6634	广西省那坡县/Napo County, Guangxi Province	China
	P. macrorchis		109.124	25.1056	广西省融水县/Rongshui County, Guangxi Province	China
	P. paishuihoensis		106.372	24.3195	广西省田林县/Tianlin County, Guangxi Province	China
			106.699	24.8242	广西省乐业县/Leye County, Guangxi Province	China
459	P. heterotremus	Indochinamon flexum	105.773	23.45	广西省那坡县/Napo County, Guangxi Province	China	1983	1980s	Chinese		Long ZP, Zhou SK.Observation of Paragonimus heterotremus in Napo, Guangxi[J].Journal of Guangxi Medical University,1983,(01):34-36.DOI:10.16190/j.cnki.45-1211/r.1983.01.006.
460	P. westermani	Sinopotamon fukienense	116.795	24.6514	广东省大埔县丰溪林场/Fengxi Forest Farm, Dapu County, Guangdong Province	China	1984	1980s	Chinese		Pan LX, Qiu MS, Yang YH.Investigation on Paragonimiasis in Fengxi Forest Farm, Dapu County[J]. Chinese Journal of Preventive Medicine,1985,19(2):122.
	Euparagonimus cenocopiosus		116.463	24.1878		China
461	P. skrjabini	Sinopotamon teritisum	109.092	25.6931	广西省融水县大年乡高汉村/Gaohan Village, Danian Township, Rongshui County, Guangxi Province	China	2004	2000s	Chinese		Lin R, Li XM, Hu WQ et al.Molecular identification of Paragonimus species from Rongshui county Guanqli Province[J].Chinese Journal of Zoonoses,2004,(07):624-626.
462	P. skrjabini		110.772	26.144	广西省资源县/Ziyuan County, Guangxi Province	China	1979	1970s	Chinese		Liu DG, Yao QF.Human lung fluke infection discovered in Guangxi[J].Guangxi Medical Journal,1979,(06):18-19.
463	P. westermani	Sinopotamon pinheensis	113.722	23.7131	广东省从化市良口/Liangkou, Conghua City, Guangdong Province	China	2011	2010s	Chinese		Lu YY, Shen HX, Kuang HC et al.Preliminary Study on the Epidemic and Distribution Status of Paragonimus in the Northern Mountainous Areas of Guangzhou[J].Chinese Journal of Zoonoses,2011,27(07):605-609.
			113.722	23.7131	广东省龙门县南昆山/Nankunshan, Longmen County, Guangdong Province	China
	P. skrjabini	Nanhaipotamon pingyuanense	113.929	23.8136	广东省从化市吕田/Lv Tian, Conghua City, Guangdong Province	China
464	P. westermani	Sinopotamon pinheensis	113.793	23.6614	广东省南昆山自然保护区/Nankunshan Nature Reserve, Guangdong Province	China	2010	2010s	Chinese		Lu YY, Kuang HC, Shen HX et al. The first report on the highly endemic area of Paragonimus westermani in Nankunshan Nature Reserve, northern suburbs of Guangzhou[J].Journal of Medical Research,2010,39(03):61-64+144.
465	P. westermani	Sinopotamon pinheensis	113.763	23.7543	广东省从化良口/Liangkou, Conghua, Guangdong Province	China	2009	2000s	Chinese		Lu YY, Kuang HC, Shen HX et al.The first report on the highly infected area of Paragonimus westermani in the northern suburbs of Guangzhou[J].Chinese Journal of Zoonoses,2009,25(06):602-605.
466	P. westermani	Nanhaipotamon pingyuanense	113.794	23.4973	广东省增城市派潭镇/Paitan Town, Zengcheng City, Guangdong Province	China	2014	2010s	Chinese		Li XW, Liu Q, Lu YY et al.The prevalence of Paragonismus westermani in Zengcheng City [J].Laboratory Medicine and Clinic,2014,11(23):3243-3244+3248.
467	P. skrjabini	Nanhaipotamon pingyuanense	114.116	24.0095	广东省新丰县梅坑镇/Meikeng Town, Xinfeng County, Guangdong Province	China	2013	2010s	Chinese		Li XW, Liu Q, Lu YY et al.Investigate on Natural Endemic Focus of Paragonimus Infection in Xinfeng County in North Suburban Guangzhou [J].Journal of Medical Research,2013,42(09):74-76.
468	P. skrjabini	Tenuilapotamon latilum, Sinopotamon denticulatum	106.788	26.9943	贵州省江口闵孝/Minxiao, Jiangkou, Guizhou Province	China	1984	1980s	Chinese		Li MA, Cui SB, Chen ZY et al.Epidemiological Investigation of Paragonimiasis in Kaiyang, Wanshan, and Jiangkou Counties of Guizhou Province[J].Chinese Journal of Parasitology and Parasitic Diseases,1984,(01):57.
			109.305	27.6027	贵州省开阳白马/Kaiyang, Guizhou Province	China
			108.693	27.6485	贵州省万山敖寨/Wanshan Aozhai, Guizhou Province	China
469	P. skrjabini	Tenuilapotamon latilum	107.906	27.3071	贵州省余庆县/Yuqing County, Guizhou Province	China	2002	2000s	Chinese		Li QJ, Zhao YH, Zhang RJ et al.Epidemiological Investigation and Study of Paragonimiasis in Yuqing County, Guizhou Province[J].Journal of Medical Pest Control,2002,(11):627-628.
470	P. westermani	Cambaroides dauricus	128.393	44.9562	黑龙江省尚志县苇河公社/Weihe Commune, Shangzhi County, Heilongjiang Province	China	1978	1970s	Chinese		Xu EL, Xu YQ, Li XH et al.Epidemiological Investigation Report on the First Outbreak of Paragonimiasis in Harbin City[J].Harbin Medical Journal,1978,(03):83-88.
471	P. skrjabini	Sinopotamon denticulatum, Sinopotamon shensiense	109.07	34.0744	陕西省长安县/Chang'an County, Shaanxi Province	China	1983	1980s	Chinese		Chen PX, Wu JC, Zhang JS.Study on the Pathogenicity of Paragonimiasis in Chang'an County, Xi'an City[J].Chinese Journal of Parasitology and Parasitic Diseases,1983,(04):44.
472	P. bangkokensis	Apotamonautes hainanensis, Neotiwaripotamon sp.	110.367	18.8132	海南省白沙、万宁/Baisha and Wanning, Hainan Province	China	1983	1980s	Chinese		Zhong HL, He LY, Gao PZ et al.Investigation on Paragonimus and Paragonimiasis in Hainan Island[J].Chinese Journal of Parasitology and Parasitic Diseases,1983,(04):44.
	P. szechuanensis		109.549	19.239		China
473	P. szechuanensis		108.945	32.6433	陕西省安康县/Ankang County, Shaanxi Province	China	1987	1980s	Chinese		Yan SP.Paragonimiasis seen in the Han River system[J].Modern Medical Journal,1987,(01):29-30.
			108.945	32.6433	陕西省平利/Pingli, Shaanxi Province	China
			108.313	32.839	陕西省汉阴/Hanyin, Shaanxi Province	China
			109.245	32.9516	陕西省旬阳/Xunyang, Shaanxi Province	China
			108.75	32.5414	陕西省紫阳/Ziyang, Shaanxi Province	China
			108.871	33.6204	陕西省柞水/Zhashui, Shaanxi Province	China
474	P. skrjabini	Sinopotamon denticulatum, Sinopotamon davidi, Sinopotamon shensiense	106.196	28.8201	四川省合江县先滩/Xiantan, Hejiang County, Sichuan Province	China	2009	2000s	Chinese		Li ZL, Niu H, Zhang XL et al.Epidemiological Investigation of Paragonimiasis in Hejiang County and Adjacent Areas: Two Cases of Liver Damage Caused by Paragonimiasis [J].Parasitoses and Infectious Diseases,2009,7(02):66-70.
			105.313	28.2124	四川省兴文县先峰/Xianfeng, Xingwen County, Sichuan Province	China
			105.248	27.6689	云南省镇雄县坡头/Potou, Zhenxiong County, Yunnan Province	China
			105.698	28.5292	贵州省赤水市大桐/Datong, Chishui City, Guizhou Province	China
475	P. skrjabini	Sinopotamon honanense, Sinopotamon shensiense, Sinopotamon denticulatum	111.519	34.328	河南省洛宁县底张乡/Dizhang Township, Luoning County, Henan Province	China	1980	1980s	Chinese		Chang J, Chen GX, Zhang XQ et al.Investigation Report on the Species of Freshwater Crabs in Henan Province and Their Infection with Paragonimus metacercariae [J].Modern Disease Control and Prevention,1980,(04):41-45.
			111.655	34.3903	河南省洛宁县陈吴乡/Chenwu Township, Luoning County, Henan Province	China
			111.008	33.9855	河南省卢氏县横涧乡/Hengjian Township, Lushi County, Henan Province	China
			111.034	34.0177	河南省卢氏县营子/Yingzi, Lushi County, Henan Province	China
			111.588	33.8565	河南省栾川县赤土店镇/Chitudian Town, Luanchuan County, Henan Province	China
			112.65	33.8992	河南省平顶山市鲁山县土门乡/Tumen Township, Lushan County, Pingdingshan City, Henan Province	China
			112.93	34.3619	河南省登封市石道乡/Shidao Township, Dengfeng City, Henan Province	China
476	P. westermani	freshwater crabs	113.803	35.4947	河南省辉县百泉/Baiquan, Huixian County, Henan Province	China	1955	1950s	Chinese		Su SZ, Yang P, Wang YZ. Natural infection of Paragonimus metacercariae and animal Paragonimus in Crab, Baiquan, Huixian County, Henan Province[J]. National Medical Journal of China,1955,41(7):636-639.*
477	P. skrjabini	Sinopotamon honanense	112.185	35.2523	河南省济源市小沟背/Xiaogoubei, Jiyuan City, Henan Province	China	2013	2010s	Chinese		Deng Y, Chen WQ, Qu XH et al.Preliminary Investigation on the Epidemic Source of Paragonimiasis in Jiyuan City, Henan Province[C]Proceedings of the 2013 National Symposium on Parasitology and Tropical Medicine,2013:1.
478	P. skrjabini	Sinopotamon honanense	112.188	34.5954	河南省洛阳市宜阳县/Yiyang County, Luoyang City, Henan Province	China	2020	2020s	Chinese		Li YX, Ai L, Deng Y et al.Epidemiological investigation of paragonimiasis epidemic focus in Luoyang City of Henan Province [J].Chinese Journal of Parasitology and Parasitic Diseases,2020,38(05):664-666.
			111.639	34.3995	河南省洛宁县/Luoning County, Henan Province	China
			112.1	34.7054	河南省新安县/Xin'an County, Henan Province	China
			112.031	34.1828	河南省嵩县/Song County, Henan Province	China
			111.655	33.7702	河南省栾川县/Luanchuan County, Henan Province	China
479	P. skrjabini	Sinopotamon honanense	111.783	33.5422	河南省西峡县粟坪村/Suping Village, Xixia County, Henan Province	China	1999	1990s	Chinese		Cui J, Wang ZQ, Qu XH et al.Epidemiological Investigation of Paragonimiasis in Nanyang, Henan Province[J].Journal of Pathogen Biology,1999,(01):90.
			112.087	33.5669	河南省南召县乔端村/Qiaoduan Village, Nanzhao County, Henan Province	China
480	P. westermani	Cambaroides dauricus	127.34	49.8929	黑龙江省爱辉县西岗子乡/Xigangzi Township, Aihui County, Heilongjiang Province	China	1988	1980s	Chinese		Huang SY, Fan SQ, Zhao SY et al.Discovery of parthenogenetic Paragonimus westermani in Aihui County, Heilongjiang Province[J].Chinese Journal of Parasitology and Parasitic Diseases,1988,(02):63.
481	P. westermani	Cambaroides dauricus	127.26	45.2447	黑龙江省阿城县平山公社/Pingshan Commune, Acheng County, Heilongjiang Province	China	1984	1980s	Chinese		Xu ZJ, Huang SY.Preliminary epidemiological investigation on Paragonimiasis in Pingshan Boiler Factory, Heilongjiang Province[J].Journal of Harbin Medical University,1984,(02):81-84.
482	P. westermani	Cambaroides dauricus	131.067	44.3593	黑龙江省绥芬河市郊北寒大队/Beihan Brigade, Suifenhe Suburban, Heilongjiang Province	China	1985	1980s	Chinese		Sun XQ, Huang YS, Zhao SY.Observation on the development of reproductive cells of Paragonimus westermani in Suifenhe River Basin, Heilongjiang Province[J].Journal of Harbin Medical University,1985,(04):11-13+89.
			124.96	40.8057	辽宁省宽甸县夹皮沟/Jiapigou, Kuandian County, Liaoning Province	China
483	P. westermani	Cambaroides dauricus	127.62	44.4565	黑龙江省五常县沙河子镇/Shahezi Town, Wuchang County, Heilongjiang Province	China	1989	1980s	Chinese		Huang SY, Zhao SY, Zhao JB.Pathogen Investigation of Paragonimiasis in Shahezi Town, Wuchang County, Heilongjiang Province[J].Journal of Harbin Medical University,1989,(06):452-453.
484	P. skrjabini	Sinopotamon denticulatum	110.362	29.8996	湖北省鹤峰县五里公社/Wuli Commune, Hefeng County, Hubei Province	China	1978	1970s	Chinese		Investigation on Paragonimiasis in Wuli Commune, Hefeng County, Hubei Province[J].Journal of New Medicine,1978,(01):18-20+10.
485	P. skrjabini	Sinopotamon denticulatum	110.804	31.8443	湖北省保康县尧治河村/Yaozhihe Village, Baokang County, Hubei Province	China	2008	2000s	Chinese		Xu ZM, Li L, Wu XY et al.Infection Status and Questionnaire Survey of Paragonimus skriabini Host in a Natural Village in Hubei Province[J].Chinese Journal of Parasitology and Parasitic Diseases,2008,(01):75-76.
486	P. skrjabini	Sinopotamon honanense, Sinopotamon depressum	112.877	31.3637	湖北省钟祥客店乡/Zhongxiang Kedian Township, Hubei Province	China	1988	1980s	Chinese		Tang C, Liu GY, He CH.Investigation on the Epidemic Source of Paragonimiasis in Dahongshan, Hubei Province[J].Acta Medicinae Universitatis Scientiae et Technologiae Huazhong,1988,(04):285-287+316.
			113.09	31.4938	湖北省钟祥随州三里岗乡/Sanligang Township, Suizhou, Zhongxiang, Hubei Province	China
487	P. skrjabini	Sinopotamon cladopodum	111.657	30.8837	湖北省当阳县枣林乡工农村/Zaolin Township, Dangyang County, Hubei Province	China	1989	1980s	Chinese		Zhao CF, Yang SJ, Xue J.Discovery of the Natural Epidemic Source of Paragonimus in Dangyang County, Hubei Province[J].Chinese Journal of Zoonoses,1989,(04):57-58.
488	P. skrjabini	Sinopotamon sp.	109.4	30.3841	湖北省恩施县/Enshi County, Hubei Province	China	1985	1980s	Chinese		Shen H, Peng DH, Li Y et al.Preliminary report on the investigation of lung fluke disease and pathogen in Enshi County, Hubei Province[J].Medical Journal of Wuhan University,1985,(03):273-278.
489	P. skrjabini	Sinopotamon denticulatum	110.862	31.2697	兴山县三阳区龙头公社/Longtou Commune, Sanyang District, Xingshan County	China	1978	1970s	Chinese		Exploration of the Pathogen of Paragonimus in Hubei Province[J].Current Zoology,1978,(02):179-186.
			111.321	30.7741	宜昌县分乡/Yichang County Fen Township	China
490	P. skrjabini	Sinopotamon denticulatum	110.471	29.8887	湖北省鹤峰县走马公社/Zouma Commune, Hefeng County, Hubei Province	China	1976	1970s	Chinese		Investigation Report on Paragonimiasis in Hefeng County, Hubei Province[J].Acta Medicinae Universitatis Scientiae et Technologiae Huazhong,1976,(01):36-40+44-144.
491	P. skrjabini	Sinopotamon honanense	112.871	31.3679	湖北省钟祥县客店区/Kedian District, Zhongxiang County, Hubei Province	China	1985	1980s	Chinese		Zhang GJ, Wang WQ.Investigation on the First Discovery of Paragonimiasis in the Dahong Mountains of Hubei Province[J].Chinese Journal of Epidemiology,1985,6(4):202
492	P. skrjabini	Sinopotamon denticulatum, Tenuilapotamon latilum	110.678	30.1269	湖北省五峰县/Wufeng County, Hubei Province	China	1980	1980s	Chinese		Peng DH, Tang C, Xiang XS. Investigation Report on Paragonimiasis in Wufeng County, Hubei Province[J].Medical Journal of Wuhan University,1980,(02):29-32.
493	P. skrjabini	Sinopotamon denticulatum, Sinopotamon xingshanense, Sinopotamon teritisum	110.736	31.3811	湖北省兴山县/Xingshan County, Hubei Province	China	1986	1980s	Chinese		Wang CQ, Yang SJ, Qiu MS et al.Epidemiological Investigation of Paragonimiasis in Xingshan County, Hubei Province[J]. Chinese Journal of Epidemiology,1986,07(1):45-47. DOI:10.3760/cma.j.issn.0254-6450.1986.01.128.
494	P. skrjabini		111.039	30.1191	湖北省五峰县石柱山/Shizhushan, Wufeng County, Hubei Province	China	1984	1980s	Chinese		Zhagn SK, Yang SJ, Xiang XS et al.Ecological Observation of Two Types of Snails as the First Intermediate Host of Paragonimus in Western Hubei Province[J].Chinese Journal of Parasitology and Parasitic Diseases,1984,(01):59+68.
495	P. skrjabini	Sinopotamon sp.	110.896	32.3806	湖北省丹江口市官山镇/Guanshan Town, Danjiangkou City, Hubei Province	China	2012	2010s	Chinese		Zhu MS, Zhu J, Wei RH et al.Epidemiological investigation on Paragonimiasis skrjabini in Shiyan region in Hubei province [J].Journal of Shanxi Medical University,2012,43(12):921-923.
			110.086	31.9748	湖北省竹山县官渡镇/Guandu Town, Zhushan County, Hubei Province	China
			109.955	32.1198	湖北省竹溪县兵营镇/Binying Town, Zhuxi County, Hubei Province	China
496	P. skrjabini		110.685	30.1907	湖北省五峰县城关镇南门坡/Nanmenpo, Chengguan Town, Wufeng County, Hubei Province	China	1983	1980s	Chinese		Kang ZB.One new genus and three new species of the family from Hubei Province[J].Oceanologia et Limnologia Sinica,1983,(05):499-505.
			110.444	30.0564	湖北省五峰县城关镇湾潭/Wantan, Chengguan Town, Wufeng County, Hubei Province	China
497	P. skrjabini		111.054	31.2256	湖北兴山县三阳区龙头坪山上小沟/Shangxiaogou, Longtouping Mountain, Sanyang District, Xingshan County, Hubei Province	China	1983	1980s	Chinese		Kang ZB.A new snail host of Paragonimus in Xingshan, Hubei Province - Bythinella gongjianguoi[J].Chinese Journal of Parasitology and Parasitic Diseases,1983,(04):47-48.
498	P. skrjabini	Sinopotamon denticulatum	109.951	32.1237	湖北省竹溪县兵营乡/Binying Township, Zhuxi County, Hubei Province	China	2002	2000s	Chinese		Liu WX, Bei T, Chang XD et al.The First Report on the Investigation of Paragonimiasis in Zhuxi County, Hubei Province[J].Journal of Medical Pest Control,2002,(03):150-151.
499	P. westermani	Sinopotamon depressum	114.101	28.4987	湖南省浏阳县白沙乡双坪村/Shuangping Village, Baisha Township, Liuyang County, Hunan Province	China	2001	2000s	Chinese		Shen JQ, Liu DY, Hu WQ. Report on the infection status of the second intermediate host of Paragonimus westermani in Liuyang County, Hunan Province[J].Journal of Guangxi Medical University,2001,(01):54-55.DOI:10.16190/j.cnki.45-1211/r.2001.01.025.
500	P. westermani	freshwater crabs	113.396	26.9934	湖南省攸县/You County, Hunan Province	China	1989	1980s	Chinese		Tang LY, Li QJ, Zhang XJ et al.Epidemiological Investigation of Paragonimiasis in Hunan Province[J].Journal of Pathogen Biology,1989,(04):271-275+318.
			113.514	26.7975	湖南省茶陵县/Chaling County, Hunan Province	China
			113.67	26.4521	湖南省炎陵县/Yanling County, Hunan Province	China
			113.168	29.1847	湖南省岳阳县/Yueyang County, Hunan Province	China
			113.677	28.1562	湖南省浏阳县/Liuyang County, Hunan Province	China
			113.29	27.8458	湖南省株洲市/Zhuzhou City, Hunan Province	China
	P. skrjabini		109.904	28.6185	湖南省古丈县/Guzhang County, Hunan Province	China
			109.789	27.4644	湖南省芷江县/Zhijiang County, Hunan Province	China
			111.242	28.3307	湖南省安化县/Anhua County, Hunan Province	China
			113.4	26.9715	湖南省攸县/You County, Hunan Province	China
			113.505	26.8145	湖南省茶陵县/Chaling County, Hunan Province	China
			113.649	26.5488	湖南省炎陵县/Yanling County, Hunan Province	China
			111.362	29.5813	湖南省石门县/Shimen County, Hunan Province	China
501	P. skrjabini	Neilupotamon sinense, Neilupotamon papilionaceum	111.222	27.5999	湖南省新化县/Xinhua County, Hunan Province	China	1991	1990s	Chinese		Wang GR, Zeng GH, Zeng JS et al.Epidemiological Investigation of Paragonimiasis in Loudi District, Hunan Province[J].Journal of Pathogen Biology,1991,(04):291-292.
			111.443	27.6772	湖南省冷水江/Lengshuijiang, Hunan Province	China
			111.735	27.7296	湖南省涟源/Lianyuan, Hunan Province	China
			112.275	27.4055	湖南省双峰/Shuangfeng, Hunan Province	China
502	P. skrjabini	Sinopotamon decrescentum	111.19	27.6378	湖南省新化县苍溪乡/Cangxi Township, Xinhua County, Hunan Province	China	1986	1980s	Chinese		Wang GR, Yue YP, Zeng GH et al.Epidemiological Investigation of Paragonimiasis in Cangxi and Yangxi Townships, Xinhua County, Hunan Province[J].Journal of Clinical Research,1986,(05):315-316.
503	P. skrjabini	Tenuilapotamon joshuiense	111.022	26.6259	湖南省新宁县清江公社/Qingjiang Commune, Xinning County, Hunan Province	China	1982	1980s	Chinese		Wang ZR. Preliminary Study on the Species of Paragonimus in Xinning County, Hunan Province[J].Guangxi Medical Journal,1982,(04):194-196+2.
504	P. hueitungensis	Sinopotamon denticulatum	110.839	29.6272	湖南省慈利县三合口公社圣龙、双龙大队/Shenglong and Shuanglong Brigade, Sanhe Kou Commune, Cili County, Hunan Province	China	1986	1980s	Chinese		Liu WJ.Epidemiological Investigation of Paragonimiasis in Cili County[J].Journal of Clinical Research,1986,(04):243-244.
505	P. westermani	Cambaroides dauricus	127.133	42.9611	吉林省桦甸红石/Honhshi, Huadian, Jilin Province	China	1986	1980s	Chinese		Li DH, Kong QC, Liu YZ et al.Distribution and Scanning Electron Microscopy Observation of Paragonimus westermani metacercariae and metacercariae Wall in crayfish from Hongshi District, Jilin Province[J].Journal of China Medical University,1986,(04):267-272.
506	P. westermani	Cambaroides dauricus	128.327	42.8676	吉林省安图县永庆乡东清村/Dongqing Village, Yongqing Township, Antu County, Jilin Province	China	1989	1980s	Chinese		Huang FZ, Cui CQ, Quan FS.Epidemiological Investigation of Paragonimiasis in Antu County, Jilin Province[J].Journal of Medical Science Yanbian University,1989,(01):8-11.
507	P. westermani	Cambaroides dauricus	126.839	43.0164	吉林省桦甸/Huadian, Jilin Province	China	1983	1980s	Chinese		Li DH.Investigation on Paragonimiasis and Pathogenesis in Huadian, Tonghua, and Ji'an Counties, Jilin Province[J].Chinese Journal of Parasitology and Parasitic Diseases,1983,(04):45.
			125.742	41.6338	吉林省通化/Tonghua, Jilin Province	China
			126.136	41.1341	吉林省集安/Ji'an, Jilin Province	China
508	P. skrjabini	freshwater crabs	110.695	32.6471	湖北省十堰市花果及十堰二公社/Huaguo and Shiyan Second Commune, Shiyan City, Hubei Province	China	1983	1980s	Chinese		Shan YL, Wang SJ, Zhang GY et al.Research on the Pathogen of Paragonimiasis in Shiyan City[J].Chinese Journal of Parasitology and Parasitic Diseases,1983,(04):45.
509	P. westermani	crayfish	127.198	42.8085	吉林省桦甸市白山镇影壁峰/Yingbi Peak, Baishan Town, Huadian City, Jilin Province	China	1991	1990s	Chinese		Zhang CS, Yuan JH.Types and epidemiological investigation of Paragonimus westermani in Huadian City, Jilin Province[J].Chinese Journal of Epidemiology,1991,12(06):339-343.
			127.192	42.9446	吉林省桦甸市红石镇永丰/Yongfeng, Hongshi Town, Huadian City, Jilin Province	China
			127.022	43.0307	吉林省桦甸市小红石/Xiaohongshi, Huadian City, Jilin Province	China
			126.8	43.1607	吉林省桦甸市金沙乡民隆/Jinsha Township, Huadian City, Jilin Province, China	China
			127.106	43.1554	吉林省桦甸市二道甸子镇/Erdaodianzi Town, Huadian City, Jilin Province	China
510	P. westermani	Cambaroides dauricus	127.161	43.1489	吉林省桦甸县二道甸子大队、中胜大队/Erdaodianzi Brigade and Zhongsheng Brigade in Huadian County, Jilin Province	China	1979	1970s	Chinese		Li DH, Qiao GY, Yu XH et al.Epidemiological and pathogen biology investigation of paragonimiasis in Huadian County, Jilin Province[J].Journal of China Medical University,1979,(04):21-26+68.
511	P. westermani	Cambaroides dauricus	127.166	42.9293	吉林省桦甸县红石乡/Hongshi Township, Huadian County, Jilin Province	China	1987	1980s	Chinese		Li DH, Kong QC, Wang JC et al.Epidemiological Investigation of Paragonimiasis in Hongshi Township, Huadian County, Jilin Province[J].Chinese Journal of Zoonoses,1987,(03):35-37.
512	P. westermani	Cambaroides dauricus	126.162	42.4418	吉林省辉南县样子哨镇/Yangzishao Town, Huinan County, Jilin Province	China	1988	1980s	Chinese		Liu XF, Wang GW, Huang SY et al.Epidemiological Investigation of Paragonimiasis in Xiangzishao Town, Huinan County, Jilin Province[J].Jilin Medical Journal,1988,(06):378.
513	P. westermani	Cambaroides dauricus	127.341	43.3122	吉林省蛟河市漂河镇/Piaohe Town, Jiaohe City, Jilin Province	China	2000	2000s	Chinese		Zhang CS.Investigation on the Epidemic Situation of Paragonimiasis in Piaohe Town, Jiaohe City, Jilin Province[J].Chinese Journal of Zoonoses,2000,(05):107.
514	P. westermani	Cambaroides dauricus	128.289	43.3973	吉林省敦化市下漥子/Xiaqianzi, Dunhua City, Jilin Province	China	1962	1960s	Chinese		Liu Z, Zhang JQ, Wang JQ et al.Investigation and Study on Paragonimiasis and Its Natural Epidemic Source in Dunhua and Jiaohe Counties, Jilin Province[J].Journal of Jilin University(Medicine Edition),1962,(03):77-87.DOI:10.13481/j.1671-587x.1962.03.018.
			127.346	43.7768	吉林省蛟河市拉法河/Lafa River, Jiaohe City, Jilin Province	China
515	P. westermani	Cambaroides dauricus	126.845	42.3974	吉林省靖宇县刘海山头村/Liuhaishantou Village, Jingyu County, Jilin Province	China	1982	1980s	Chinese		Liu Z, Chen MS, Li L.Investigation on the Epidemic Factors of Paragonimiasis in Jingyu County, Jilin Province[J].Journal of Jilin University(Medicine Edition),1982,(02):100-104.DOI:10.13481/j.1671-587x.1982.02.038.
516	P. westermani	Cambaroides dauricus	128.289	43.3973	吉林省敦化/Dunhua, Jilin Province	China	1962	1960s	Chinese		Liu Z.Investigation and Study on Paragonimus Species in Dunhua, Jilin and Fengcheng, Liaoning[J].Journal of Jilin University(Medicine Edition),1962,(03):87-92.DOI:10.13481/j.1671-587x.1962.03.019.
			124.039	40.5395	辽宁省凤城/Fengcheng, Liaoning Province	China
517	P. westermani	Cambaroides dauricus	126.578	43.7946	吉林省吉林市江南乡/Jiangnan Township, Jilin City, Jilin Province	China	1985	1980s	Chinese		Liu ZM, Bai GK, Lian JA et al.Investigation on the Epidemic Situation of Paragonimiasis in Jiangnan Township, Jilin City[J].Journal of Jilin University(Medicine Edition),1985,(02):221-226.DOI:10.13481/j.1671-587x.1985.02.037.
518	P. skrjabini	Sinopotamon honanense	112.431	35.2188	河南省济源市西北部太行山腹地/The hinterland of Taihang Mountains in the northwest of Jiyuan City, Henan Province	China	2020	2020s	Chinese		Du XB, Wang JP, Wagn XW et al.Disposal and investigation of a cluster of Paragonimiasis in Jiyuan City[J].Modern Disease Control and Prevention,2020,31(07):553-555.DOI:10.13515/j.cnki.hnjpm.1006-8414.2020.07.026.
519	P. westermani	Sinopotamon fukienense	118.322	27.0483	福建省建瓯市/Jianou City, Fujian Province	China	2008	2000s	Chinese		Chen BJ, Fei ZY, Li YS.Investigation on the Genetic Resources and Infection Status of Paragonimus in Jianou City[J].Journal of Tropical Medicine,2008,(02):150-151+178.
	P. skrjabini	Sinopotamon fukienense, Bottapotamon fukienense, Huananpotamon angulatum	118.46	26.9495		China
	P. veocularis		118.206	27.0573		China
520	P. westermani	Sinopotamon denticulatum	114.529	27.328	江西省安福县/Anfu County, Jiangxi Province	China	2000	2000s	Chinese		Yang QG, Liao J, Liu HC et al.Investigation Report on Paragonimiasis in Wugong Mountain Area, Anfu County, Jiangxi Province[J].Journal of Jinggangshan Medical College,2000,(04):74-76.
	P. skrjabini		114.422	27.5168		China
521	P. westermani	Sinopotamon denticulatum	115.93	29.4938	江西省庐山垅地区/Lushanlong area, Jiangxi Province	China	1963	1960s	Chinese		Dong CA, Li DY, Huang YY, et al.Preliminary exploration of the epidemic source of paragonimiasis in Jiangxi province[J].Chinese Journal of Internal Medicine, 1963,(6):433-436+486.
			114.577	27.4309	江西省安福三点龙地区/Sandianlong District, Anfu, Jiangxi Province	China
	P. skrjabini		114.678	27.3431		China
			114.065	27.452	江西省萍乡西江口地区/Xijiangkou area, Pingxiang, Jiangxi Province	China
522	P. westermani	Sinopotamon denticulatum	114.734	27.6513	江西省分宜县上村林场/Shangcun Forest Farm, Fenyi County, Jiangxi Province	China	1981	1980s	Chinese		Peng ZM, Cao HX, Wu HY.Report on the Epidemic Situation of Paragonimiasis in Shangcun Forest Farm, Fenyi, Jiangxi Province[J].Journal of Nanchang University(Medical Sciences),1981,(03):76-79.
	P. skrjabini		114.434	27.3513		China
523	P. westermani		116.703	27.5747	江西省南城县/Nancheng County, Jiangxi Province	China	1991	1990s	Chinese		Zhou XM, Peng WD, Huang YY et al.Geographical distribution of Paragonimus in Jiangxi Province[J].Chinese Journal of Parasitology and Parasitic Diseases,1991,(S1):48-51.
			116.139	25.9746	江西省瑞金市/Ruijin City, Jiangxi Province	China
			117.052	27.7166	江西省资溪县/Zixi County, Jiangxi Province	China
			116.307	26.8974	江西省广昌县/Guangchang County, Jiangxi Province	China
			117.908	29.2601	江西省婺源县/Wuyuan County, Jiangxi Province	China
			117.236	29.5581	江西省景德镇市蛟潭/Jiaotan, Jingdezhen City, Jiangxi Province	China
			114.999	25.3894	江西省信丰县/Xinfeng County, Jiangxi Province	China
			114.838	24.9293	江西省龙南县/Longnan County, Jiangxi Province	China
			115.645	24.9469	江西省寻乌县/Xunwu County, Jiangxi Province	China
			113.97	26.6969	江西省宁冈县/Ninggang County, Jiangxi Province	China
			114.269	26.9809	江西省永新县/Yongxin County, Jiangxi Province	China
			114.236	26.7491	江西省井冈山市/Jinggangshan City, Jiangxi Province	China
			114.584	26.3123	江西省遂川县/Suichuan County, Jiangxi Province	China
			114.027	27.6092	江西省萍乡市芦溪/Luxi, Pingxiang City, Jiangxi Province	China
			114.597	29.0413	江西省修水县/Xiushui County, Jiangxi Province	China
			115.094	29.2368	江西省武宁县/Wuning County, Jiangxi Province	China
			115.705	29.6734	江西省瑞昌市/Ruichang City, Jiangxi Province	China
			114.929	26.7442	江西省泰和县/Taihe County, Jiangxi Province	China
			114.946	27.0708	江西省吉安市/Ji'an City, Jiangxi Province	China
			115.819	27.4396	江西省乐安县/Le'an County, Jiangxi Province	China
			114.889	27.8481	江西省新余市/Xinyu City, Jiangxi Province	China
			114.875	27.8058	江西省榆水/Yushui, Jiangxi Province	China
			115.478	27.3125	江西省永丰县/Yongfeng County, Jiangxi Province	China
			115.369	26.3685	江西省兴国县/Xingguo County, Jiangxi Province	China
			116.034	27.7523	江西省崇仁县/Chongren County, Jiangxi Province	China
			116.745	29.0173	江西省鄱阳县/Poyang County, Jiangxi Province	China
			115.739	28.7019	江西省南昌湾里/Wanli, Nanchang, Jiangxi Province	China
			115.977	29.3948	江西省星子县/Xingzi County, Jiangxi Province	China
	P. skrjabini		116.597	27.5604	江西省南城县/Nancheng County, Jiangxi Province	China
			114.754	24.9105	江西省龙南县/Longnan County, Jiangxi Province	China
			115.667	24.9815	江西省寻乌县/Xunwu County, Jiangxi Province	China
			114.082	27.6968	江西省萍乡市芦溪/Luxi, Pingxiang City, Jiangxi Province	China
	Euparagonimus cenocopiosus		116.132	25.8579	江西省瑞金市/Ruijin City, Jiangxi Province	China
			115.678	24.96	江西省寻乌县/Xunwu County, Jiangxi Province	China
524	P. sp.	Sinopotamon xiushuiense, Sinopotamon wanzaiense	115.301	28.653	江西省奉新县/Fengxin County, Jiangxi Province	China	2010	2010s	Chinese		Yu J, Zhou XC, Zhou JD et al.Freshwater crabs infected with Paragonimus westermani in Fengxin County, Jiangxi Province [J].Chinese Journal of Zoonoses,2010,26(06):604-606.
525	P. westermani	freshwater crabs	115.239	29.0626	江西省靖安县三爪仑林场/Sanzhulun Forest Farm, Jing'an County, Jiangxi Province	China	2002	2000s	Chinese		Yan T, Li GL.Investigation on the Infection Status of Juvenile Crabs in the Epidemic Area of Paragonimus westermani in Jing'an County, Jiangxi Province[J].Chinese Journal of Parasitology and Parasitic Diseases,2002,(03):18.
526	P. westermani	Sinopotamon fukienense	118.069	28.1483	江西省上饶县五府山垦殖场/Wufushan Reclamation Farm, Shangrao County, Jiangxi Province	China	1986	1980s	Chinese		Guo YH. Preliminary Epidemiological Investigation of Paragonimiasis in Four Counties of Jiangxi Province[J]. Chinese Journal of Preventive Medicine,1986,20(6):376.
		Sinopotamon chekiangense	117.985	28.8911	江西省玉山县怀玉山垦殖场/Huaiyushan Reclamation Farm, Yushan County, Jiangxi Province	China
		freshwater crabs	117.658	28.8424	江西省德兴县饶二乡/Rao'er Township, Dexing County, Jiangxi Province	China
	Euparagonimus cenocopiosus	Sinopotamon fukienense	118.059	28.1411	江西省上饶县五府山垦殖场/Wufushan Reclamation Farm, Shangrao County, Jiangxi Province	China
527	P. westermani	Sinopotamon sp.	115.238	29.0667	江西省靖安县三爪仑林场/Sanzhulun Forest Farm, Jing'an County, Jiangxi Province	China	2004	2000s	Chinese		Yan QR, Yan T, Zhou XM et al.Epidemiological Survey on the Infection of Paragonimus westermani in Jiangxi Province [J].Chinese Journal of Parasitology and Parasitic Diseases,2004,(04):58-60.
			114.581	28.5426	江西省万载县官元山林场/Guanyuanshan Forest Farm, Wanzai County, Jiangxi Province	China
			118.158	28.9166	江西省玉山县紫湖镇/Zihu Town, Yushan County, Jiangxi Province	China
528	P. westermani	Sinopotamon denticulatum	114.464	28.5722	江西省铜鼓县三度地区/San Du District, Tonggu County, Jiangxi Province	China	1980	1980s	Chinese		Xie ZM, Wu DF, Huang CW et al.Preliminary report on the investigation of Paragonimiasis in Sandu area of Tonggu County, Jiangxi Province[J].Jiangxi Medical Journal,1980,(05):52-53.
529	P. westermani	Sinopotamon chekiangense, Sinopotamon yangtsekiense	119.465	28.8571	浙江省金华市高儒乡六沟村/Liugou Village, Gaoru Township, Jinhua City, Zhejiang Province	China	1987	1980s	Chinese		Zhang ZY, Hua BC, Zhao FW.Investigation on the Infection of euparagonimus cenocopiosus, Gaoru Township, Jinhua City[J].Journal of Wenzhou Medical University,1987,(01):72-73.
	Euparagonimus cenocopiosus		119.468	28.8631		China
530	P. skrjabini (P. veocularis)	Bottapotamon fukienense, Nanhaipotamon formosanum	119.337	26.1428	福建省福州新店镇象山村/Xiangshan Village, Xindian Town, Fuzhou, Fujian Province	China	2003	2000s	Chinese		Li YS, Lin CX, Zhou XM et al.Discovery of mixed infection of Pagumogonimus skrjabini and P.∙veocularis at low elevation and near the city of Fuzhou[J].Chinese Journal of Zoonoses,2003,(05):69-72.
531	P. microchis	Indochinamon chinghungense	101.003	21.8623	云南省景洪市/Jinghong City, Yunnan Province	China	2009	2000s	Chinese		Gao ZX, Zhen RC, Li LF et al. The Change of Paragonimiasis Status in Jinghong City in the Past 20 Years [J].Journal of Tropical Medicine,2009,9(06):645-646.
532	P. skrjabini	Sinopotamon rongshuiense	109.138	25.7187	广西省融水县大年乡高汉村、中止村/Gaohan Village, Danian Township, Rongshui County, Guangxi Province	China	1993	1990s	Chinese		Wei MB, Bao ZY, He G et al.Discovery of Human Pathogenicity Caused by P. macrorchis and Investigation of Epidemic Areas[J].Chinese Journal of Zoonoses,1993,(03):4-6.
	P. macrorchis		109.132	25.694		China
533	P. westermani	crayfish	128.165	43.75	吉林省敦化市额穆乡/Ermu Township, Dunhua City, Jilin Province	China	1992	1990s	Chinese		Huang FZ, Quan FS.Seasonal dynamics of Paragonimus westermani metacercariae in the body of crayfish[J].Journal of Medical Science Yanbian University,1992,(04):251-254.
534	P. westermani	Sinopotamon pinheensis	113.231	25.0885	广东省乐昌市大洞村/Dadong Village, Lechang City, Guangdong Province	China	2010	2010s	Chinese		Fu GH, Deng WQ, Lu YY et al.First Report on A New High Epidemic Focus of Paragnimus in Lechang City [J].Journal of Tropical Medicine,2010,10(08):1020-1022.
535	P. westermani (P. asymmetricus)	freshwater crabs	118.541	29.8191	安徽省歙县坑口/Kengkou, Shexian County, Anhui Province	China	1985	1980s	Chinese		Liu XX, Yang DL, Zhou DG.Discovery of Two Types of Paragonimus in Anhui Province[J].Chinese Journal of Parasitology and Parasitic Diseases,1985,(01):61+86.
	Euparagonimus cenocopiosus		118.583	29.827		China
536	P. westermani		124.426	40.9448	辽宁省凤城县刘家河乡伙荣沟村/Huoronggou Village, Liujiahe Township, Fengcheng County, Liaoning Province	China	1992	1990s	Chinese		Li DH, Tan DK, Li XC et al.Study on the Natural Infection of Triploid Paragonimus westermani in Domestic Pigs in Fengcheng County, Liaoning Province[J].Journal of China Medical University,1992,(03):192-193.
537	P. westermani	Cambaroides dauricus	124.112	40.4908	辽宁省凤城县/Fengcheng County, Liaoning Province	China	1990	1990s	Chinese		Li DH, Zhou JS, Liu TC et al.Discovery and differences of two types of Paragonimus westermani in Fengcheng County, Liaoning Province[J].Journal of China Medical University,1990,(02):88-91+99.
538	P. westermani	Cambaroides dauricus	125.234	41.0001	辽宁省宽甸县/Kuandian County, Liaoning Province	China	1985	1980s	Chinese		Li DH, Wang ER, Yu XH et al.Epidemic situation and serological epidemiology of paragonimiasis in the Hunjiang River Basin of Kuandian County, Liaoning Province, China[J].Journal of China Medical University,1985,(02):117-121+95.
539	P. westermani		124.003	40.6802	辽宁省凤城县刘家河乡金家河/Jinjiahe, Liujiahe Township, Fengcheng County, Liaoning Province	China	1990	1990s	Chinese		Qian ZF, Wang JQ, Xiao WH et al.Observation of the in vivo morphology of the triploid of the Paragonimus westermani and its cercariae in Liaoning Province[J].Chinese Journal of Parasitology and Parasitic Diseases ,1990,(03):71-72.
540	P. westermani	Cambaroides dauricus	125.292	41.6806	辽宁省新宾县响水河乡/Xiangshuihe Township, Xinbin County, Liaoning Province	China	1995	1990s	Chinese		Xu JT, Qian ZF, Xiao WH et al.Epidemiological Investigation Report on Paragonimiasis in Xinbin County, Liaoning Province[J].Journal of Pathogen Biology,1995,(01):63.
541	P. ohirai (P. iloktsuenensis)	Helice tridens tientsinensis, Orisarma dehaani	122.147	40.8077	辽宁省营口辽滨苇场/Liaoning Yingkou Liaobin Reed Field	China	1985	1980s	Chinese		Li DH, Wang JC.Investigation on the Epidemic Status of Paragonimus in Daping and Yile Villages, Yingkou District, Liaoning Province[J].Journal of China Medical University,1985,(04):292-294.
			122.217	40.76	辽宁省营口水源乡黑英台/Heiyingtai, Shuiyuan Township, Yingkou, Liaoning Province	China
			122.119	40.7921	辽宁省营口水源村/Yingkou Shuiyuan Village, Liaoning Province	China
542	P. ohirai (P. iloktsuenensis)	Orisarma dehaani	122.145	40.78	辽宁省营口县水源公社/Shuiyuan Commune, Yingkou County, Liaoning Province	China	1980	1980s	Chinese		Liu JR.Current situation of lung fluke infection in Yingkou crabs, Liaoning Province[J].Journal of Bengbu Medical College,1980,(02):15.
543	P. westermani	Sinopotamon sp.	114.104	28.5042	湖南省浏阳县白沙公社双坪、新安等/Shuangping, Baisha Commune, Liuyang County, Hunan Province	China	1980	1980s	Chinese		Chen CE, Chen JR, Guo SX et al.Preliminary report on the investigation of the prevalence of paragonimiasis in Baisha Commune, Liuyang County[J].Journal of Central South University(Medical Science),1980,(04):302-303.
544	P. westermani	Sinopotamon fukienense	117.495	27.544	福建省龙湖伐木场/Longhu Logging Farm in Fujian Province	China	1979	1970s	Chinese		Lin JX, Li YS,Wu ZY.Epidemiological investigation report on lung fluke disease in Longhu logging site[J].Chinese Journal of Zoology,1979,(03):18-21.DOI:10.13859/j.cjz.1979.03.007.
545	P. westermani	Sinopotamon chekiangense	119.177	28.0927	浙江省龙泉县/Longquan County, Zhejiang Province	China	1983	1980s	Chinese		Wei ZR, Shen CK.Investigation on intermediate hosts and pathogens of lung flukes in Longquan County[J].Chinese Journal of Zoology,1983,(04):5.DOI:10.13859/j.cjz.1983.04.003.
	Euparagonimus cenocopiosus		119.582	28.0152		China
546	P. westermani	Bottapotamon yonganense	117.52	25.7437	福建省永安市柯周坑/Kezhoukeng, Yong'an City, Fujian Province	China	1993	1990s	Chinese		Cheng YZ, Lin JX, Luo XQ.A new species of Malayopotamon[J].Zoological Systematics,1993,(04):412-416.
	Euparagonimus cenocopiosus		117.818	25.2275		China
547	P. westermani	Sinopotamon pinheensis	115.857	24.864	广东省梅州市平远县仁居镇木溪村/Muxi Village, Renju Town, Pingyuan County, Meizhou City, Guangdong Province	China	2002	2000s	Chinese		Pan LX.Correction of misidentification of Sinopotamon species in Meizhou City and investigation and study on the infection of lung flukes and metacercariae in Sinopotamon pinheense[J].Journal of Tropical Medicine,2002,(03):243-244.
	P. veocularis		115.858	24.8697	广东省梅州市平远县仁居镇木溪村/Muxi Village, Renju Town, Pingyuan County, Meizhou City, Guangdong Province	China
	Euparagonimus cenocopiosus		115.435	24.6225	广东省梅州市平远县仁居镇木溪村/Muxi Village, Renju Town, Pingyuan County, Meizhou City, Guangdong Province	China
			116.794	24.6482	广东省大埔县丰溪林场/Fengxi Forest Farm, Dapu County, Guangdong Province	China
548	P. skrjabini	Sinopotamon denticulatum, Sinopotamon davidi, Sinopotamon kwanhsiense, Sinopotamon yangtsekiense shanxianense	105.906	32.4899	四川省广元市/Guangyuan City, Sichuan Province	China	1986	1980s	Chinese		Gu XH.Investigation on the infection status of freshwater crabs, the second intermediate host of lung flukes in Mianyang area[J].Chinese Journal of Zoology,1986,(04):22-24.DOI:10.13859/j.cjz.1986.04.007.
			105.188	31.6778	四川省梓潼县/Zitong County, Sichuan Province	China
			105.272	32.5269	四川省青川县/Qingchuan County, Sichuan Province	China
			104.546	31.4673	四川省安县/Anxian County, Sichuan Province	China
			104.26	31.9807	四川省北川县/Beichuan County, Sichuan Province	China
			105.576	32.333	四川省剑阁县/Jiange County, Sichuan Province	China
			106.263	32.2309	四川省旺苍县/Wangcang County, Sichuan Province	China
			104.566	32.3888	四川省平武县/Pingwu County, Sichuan Province	China
			104.805	31.8459	四川省江油县/Jiangyou County, Sichuan Province	China
549	P. skrjabini	Sinopotamon fukienense	117.921	26.7955	福建省顺昌/Shunchang, Fujian Province	China	2008	2000s	Chinese		Lin CX, Huang BZ, Cheng YZ et al.Epidemiological investigation of paragonimiasis in Shunchang and Zhenghe, northern Fujian[J].Strait Journal of Preventive Medicine,2008,14(06):39.
		Sinopotamon fukienense, Bottapotamon fukienense	118.788	27.4122	福建省政和/Fujian Provincial Government and	China
550	P. minqinensis	Sinopotamon fukienense	118.911	26.3821	福建省闽清县东桥乡/Dongqiao Township, Minqing County, Fujian Province	China	1987	1980s	Chinese		Li YS.Scanning Electron Microscopy Observation of Adult and Child Paragonimus in Minqing[J].Current Zoology, 1987,(04):378-379.
551	P. skrjabini	Sinopotamon fukienense	116.85	25.1176	福建省龙岩市新罗区五星村/Wuxing Village, Xinluo District, Longyan City, Fujian Province	China	2016	2010s	Chinese		Li YR, He CR, Xie GH, et al.Investigation on the New Epidemic Area of Paragonimus skriabini in Western Fujian[J].Chinese Journal of Vector Biology and Control,2016,27(05):478-480.
552	P. minqinensis	Sinopotamon fukienense	118.815	26.3238	福建省闽清县东桥乡/Dongqiao Township, Minqing County, Fujian Province	China	2002	2000s	Chinese		Li YS, Yao LJ.Study on the infectivity of Paragommus minqingensis to terminal hosts and discussion on the pathogenicity typing of lung flukes in humans[J].Chinese Journal of Animal Infectious Diseases,2002,(01):4-8.
553	P. westermani	Nanhaipotamon wupingensis	116.055	24.8808	福建省武平县下坝乡/Xiaba Township, Wuping County, Fujian Province	China	2003	2000s	Chinese		Lin GH, Cheng YZ, Chen SH.A New Species of the Genus Nanhaipotamon (Decapoda∶Potamidae) from China [J].Chinese Journal of Parasitology and Parasitic Diseases,2012,30(06):434-437.
	Euparagonimus cenocopiosus		116.044	24.4357		China
554	P. skrjabini	Sinopotamon denticulatum, Sinopotamon davidi	111.467	32.5039	湖北省丹江口市/Danjiangkou City, Hubei Province	China	2007	2000s	Chinese		Zhu MS, Zhu YX, Song MH, et al.Epidemiologic survey of paragonimasis in reservoir region of South-North Water Diversion Project [J].Journal of Pathogen Biology,2007,(04):256+259.DOI:10.13350/j.cjpb.2007.04.026.
555	P. skrjabini		117.694	26.1229	福建省三明市远郊区前村/Qiancun, Yuanjiao District, Sanming City, Fujian Province	China	2007	2000s	Chinese		Cheng YZ, Wu XP, Li SL.A NEW SPECIES OF PSEUDOBYTHINELLA(MESOGASTROPODA,POMATIOPSIDAE)FROM CHINA [J].Zoological Systematics,2007,(04):896-899.
556	P. sp.	Sinopotamon yangtsekiense	121.298	29.3762	浙江省宁海县深镇俞山村/Yushan Village, Shenzhen, Ninghai County, Zhejiang Province	China	2016	2010s	Chinese		Wang B, Hu DB, Gu MX, et al.Analysis of infection on Paragonimus in Potamon Denticulate between 2005 and 2015 in Ninghai county [J].Chinese Journal of Public Health Management,2016,32(06):833-834.DOI:10.19568/j.cnki.23-1318.2016.06.019.
557	P. westermani	freshwater crabs	120.743	28.5272	浙江省永嘉县张溪小长坑/Zhangxi Xiaochangkeng, Yongjia County, Zhejiang Province	China	1989	1980s	Chinese		Jiang DS, Zhou QD.Discriminant analysis method for identifying the types of Paragonimus westermani in southern Zhejiang[J].Zhejiang Medical Journal,1989,(06):343-344.
558	P. skrjabini (P. veocularis)	Sinopotamon fukienense, Bottapotamon fukienense, Huananpotamon angulatum	118.354	27.0434	福建省建瓯市城关镇、小桥镇/Chengguan Town and Xiaoqiao Town, Jianou City, Fujian Province	China	2000	2000s	Chinese		Li YS, Cheng YZ, Lin CX, et al.OCCURRENCE OF PAGUMOGONIMUS VEOCULARIS IN FUJIAN PROVINCE [J].Chinese Journal of Parasitology and Parasitic Diseases,2000,(05):42-46.
559	P. westermani	Sinopotamon chekiangense	121.378	29.2902	浙江省宁海县/Ninghai County, Zhejiang Province	China	1996	1990s	Chinese		Zhou DH, Li ZA.Investigation and Study on Paragonimiasis in Ninghai County[J].Chinese Journal of Zoonoses,1996,(05):57-58.
	P. skrjabini		121.365	29.2798		China
	P. harinasutai		121.282	29.3284	浙江省宁海县西溪冷风涧/Xixi Cold Wind Stream, Ninghai County, Zhejiang Province	China
560	P. westermani	Sinopotamon fukienense	118.956	25.8318	福建省永泰县/Yongtai County, Fujian Province	China	2015	2010s	Chinese		Lin CX, Zhang SY, Yang FZ, et al.Study on the independence of vesicular metacercariae[J].Strait Journal of Preventive Medicine,2015,21(06):62-63.
	P. veocularis		118.983	25.8509		China
561	P. westermani	Sinopotamon pinheensis	117.284	24.4803	福建省平和县山格乡顶楼村/Dinglou Village, Shange Township, Pinghe County, Fujian Province	China	2001	2000s	Chinese		Cheng YZ, Toure AH,Zhang XH,et al.STUDIES ON THE PARAGONIMUS CYSTS INFECTIONS AND HABITATS OF SINOPOTAMON PINGHENENSIS [J].Chinese Journal of Schistosomiasis Control,2001,(01):35-37.DOI:10.16250/j.32.1374.2001.01.014.
	P. skrjabini		117.281	24.488		China
	Euparagonimus cenocopiosus		117.743	24.3219		China
562	P. westermani	Sinopotamon chekiangense	120.122	27.5949	浙江省平阳县吴洋山区/Wuyangshan District, Pingyang County, Zhejiang Province	China	1995	1990s	Chinese		Hunag LT.Analysis of the Infection Status of Paragonimiasis in Creek Crabs in Wuyang Mountain Area, Pingyang County[J].Journal of Wenzhou Medical University,1995,(S1):110.
563	P. westermani	Sinopotamon fukienense	115.881	24.8538	广东省平远县仁居区木溪乡/Muxi Township, Renju District, Pingyuan County, Guangdong Province	China	1986	1980s	Chinese		Ou YZ,Yao LZ, Yao X. Epidemiological Investigation of Paragonimiasis in Renju District, Pingyuan County[J].South China Journal of Preventive Medicine,1986,(01):93-94.
	P. skrjabini		115.877	24.8619		China
	Euparagonimus cenocopiosus		115.358	24.6544		China
564	P. skrjabini	Sinopotamon denticulatum, Tenuilapotamon latilum, Sinopotamon davidi, Aparapotamon grahami, Neilupotamon sinense, Neilupotamon physalisum, Acartiapotamon inflatum, Neilupotamon papilionaceum, Tenuilapotamon joshuiense	107.579	26.4363	贵州省黔东南州麻江/Majiang, Qiandongnan Prefecture, Guizhou Province	China	1996	1990s	Chinese		Wu LB, Pan GX, Long FD, et al.Investigation on the Epidemic Situation of Paragonimiasis in Qiandongnan Prefecture[J].Practical Preventive Medicine,1996,(04):208.
			109.408	26.8962	贵州省黔东南州天柱/Tianzhu, Qiandongnan Prefecture, Guizhou Province	China
			108.442	26.7769	贵州省黔东南州剑河/Jianhe, Qiandongnan Prefecture, Guizhou Province	China
			108.225	27.0496	贵州省黔东南州施秉/Shibing, Qiandongnan Prefecture, Guizhou Province	China
			108.053	26.4458	贵州省黔东南州雷山/Leishan, Qiandongnan Prefecture, Guizhou Province	China
			108.54	27.0301	贵州省黔东南州镇远/Zhenyuan, Qiandongnan Prefecture, Guizhou Province	China
			108.867	27.2385	贵州省黔东南州岑巩/Cengong, Qiandongnan Prefecture, Guizhou Province	China
			108.014	27.0313	贵州省黔东南州黄平/Huangping, Qiandongnan Prefecture, Guizhou Province	China
			108.984	25.7234	贵州省黔东南州从江/Congjiang, Qiandongnan Prefecture, Guizhou Province	China
			108.533	25.8623	贵州省黔东南州榕江/Rongjiang, Qiandongnan Prefecture, Guizhou Province	China
			108.018	26.6645	贵州省黔东南州凯里/Kaili, Qiandongnan Prefecture, Guizhou Province	China
565	P. westermani	Sinopotamon fukienense, Huananpotamon sp.	117.708	26.2343	福建省三明市三元区/Sanyuan District, Sanming City, Fujian Province	China	2006	2000s	Chinese		Lin JH, Lin CX, Li YS, et al.Investigation on Paragonimiasis Cases and Population Infection in Sanyuan District, Sanming City[J].Strait Journal of Preventive Medicine,2006,(01):33-34.
	P. skrjabini (P. veocularis)		117.754	26.3349		China
	Euparagonimus cenocopiosus		117.68	26.3571		China
566	Euparagonimus cenocopiosus	Sinopotamon fukienense	117.497	25.1982	福建省漳平市/Zhangping City, Fujian Province	China	2005	2000s	Chinese		Li YH, Lin CX, Li YS, et al.Investigation on Paragonimiasis with Euparagonimiasis cenocopiosus as Main Etiology in Zhangping City of Fujian Province-Commemorating the 100's birthday of Professor CHEN XT and the 40 years named E. cenocopiosus[J].Journal of Tropical Medicine,2005,(02):158-162+171.
	P. westermani		117.335	25.2686		China
567	P. westermani (P. asymmetricus)	Sinopotamon fukienense	117.52	25.6796	福建省漳平市城口/Chengkou, Zhangping City, Fujian Province	China	1980	1980s	Chinese		Lin YG, He YC, Yang WC, et al.A Study on the New Epidemic Areas of Paragonimiasis in Zhangping and Yong'an Counties, Fujian Province[J].Journal of Xiamen University(Natural Science),1980,(02):96-104.
	Euparagonimus cenocopiosus		117.535	25.2568		China
568	P. westermani	Sinopotamon yangtsekiense	118.158	29.7674	安徽省休宁地区/Xiuning District, Anhui Province	China	1987	1980s	Chinese		Shen YP, Zhang YJ.Preliminary observation on the biology and protein bands of the metacercariae of Euparagonimiasis cenocopiosus [J].Chinese Journal of Parasitology and Parasitic Diseases,1987,(04):40-42.
	Euparagonimus cenocopiosus		118.204	29.3539		China
569	P. westermani	Sinopotamon fukienense	117.453	27.3239	福建省邵武县/Shaowu County, Fujian Province	China	1994	1990s	Chinese		Zhao XH. Investigation of Euparagonimiasis cenocopiosus metacercariae and Infection Test in Dogs[J].Fujian Journal of Animal Husbandry and Veterinary Medicine,1994,(03):34-36.
	Euparagonimus cenocopiosus		117.241	27.4398		China
570	P. westermani	Sinopotamon chekiangense	118.733	28.4511	浙江省遂昌西南部山区/Southwest mountainous area of Suichang, Zhejiang Province	China	1993	1990s	Chinese		Huang WD, Chen YS, Wang FQ, et al.Development and pathological changes of the Euparagonimus cenocopiosus in dogs[J].Chinese Journal of Zoonoses,1993,(05):11-14.
	Euparagonimus cenocopiosus		118.922	28.3821		China
571	P. westermani	Sinopotamon fukienense	118.825	28.3821	福建省漳平县山羊阁村/Shanyangge Village, Zhangping County, Fujian Province	China	2003	2000s	Chinese		Toure A H, Peng WF, Li L, et al.Studies on the Aetiology and Epidemiology of Euparagonimus cenocopiosis from Fujian [J].Journal of Xiamen University(Natural Science),2003,(01):123-127.
	P. skrjabini	Sinopotamon fukienense	117.488	25.214		China
	Euparagonimus cenocopiosus	Sinopotamon fukienense, Sinopotamon pinheensis	117.492	25.1966		China
		Sinopotamon pinheensis	117.361	24.3959	福建省平和县山格村/Shange Village, Pinghe County, Fujian Province	China
572	P. westermani	Sinopotamon fukienense	117.449	27.3272	福建省邵武县山区/Mountainous area of Shaowu County, Fujian Province	China	1981	1980s	Chinese		Liu SC, Zhang DC, Li YS, et al.Discovery and Comparative Study of Mixed Infection and Life History of TEuparagonimus cenocopiosis and Paragonimus westermani[J].Chinese Science Bulletin,1981,(03):186-188.
	Euparagonimus cenocopiosus		117.245	27.5166		China
573	P. sp.	Sinopotamon xingshanense, Tenuilapotamon joshuiense, Tenuilapotamon latilum latilum, Sinopotamon denticulatum, Sinopotamon acutum, Neilupotamon papilionaceum	110.966	30.8319	湖北省宜昌市秭归县茅坪镇/Maoping Town, Zigui County, Yichang City, Hubei Province	China	2010	2010s	Chinese		Chen GJ, Zhagn Q, Peng LB, et al.The epidemiological survey of paragonimiasis during the third phase of water storage in Three Gorges Dam Area [J].China Tropical Medicine,2010,10(05):525-526+611.DOI:10.13604/j.cnki.46-1064/r.2010.05.033.
			111.062	30.8672	湖北省宜昌市夷陵区太平溪镇/Taipingxi Town, Yiling District, Yichang City, Hubei Province	China
			111.175	30.824	湖北省宜昌市乐天溪镇/Letianxi Town, Yichang City, Hubei Province	China
574	P. skrjabini	Sinopotamon denticulatum, Sinopotamon nanum	109.422	30.9914	重庆奉节县/Fengjie County, Chongqing	China	2002	2000s	Chinese		Zhang XL, Wang Y, Haung Y, et al.EFFECTS OF VARIATION IN ECOLOGICAL ENVIRONMENT OF THE THREE GORGES RESERVOIR AREAS ON THE EPIDEMIC OF PARAGONUMIASIS [J].Journal of Pathogen Biology,2002,(01):34-36.
575	P. skrjabini	Sinopotamon denticulatum, Sinopotamon teritisum, Sinopotamon shensiense, Aparapotamon grahami	110.765	31.3473	湖北省兴山县/Xingshan County, Hubei Province	China	2009	2000s	Chinese		Wang CQ, Yang SJ, Wang DJ, et al.Investigation on the etiology of Paragonimiasis skrjabini in Xingshan County locating the Reservoir Area of Three Gorges[J].Journal of Pathogen Biology,2009,4(01):36-39.DOI:10.13350/j.cjpb.2009.01.011.
576	P.sp.		110.3	29.4352	湖南省桑植县瑞瘩铺镇小溪村/Xiaoxi Village, Ruidadapu Town, Sangzhi County, Hunan Province	China	2007	2000s	Chinese		Zhagn QS, Hu JZ, Li LL, et al.Investigation and analysis of lung fluke infection among rural populations in mountainous areas[J].Practical Preventive Medicine,2007,(06):1795-1796.
577	P. skrjabini	Sinopotamon denticulatum	108.815	34.0284	陕西省长安县/Chang'an County, Shaanxi Province	China	1985	1980s	Chinese		Zhagn MR, Han ZX, Wang JA.Study on the Pathogenicity of Paragonimiasis in the Northern Foothills of Qinling Mountains, Shaanxi Province[J].Chinese Journal of Parasitology and Parasitic Diseases,1985,(01):40-43.
			110.4	34.6043	陕西省潼关/Tongguan, Shaanxi Province	China
			108.614	34.1639	陕西省户县/Huxian County, Shaanxi Province	China
578	P. skrjabini	Sinopotamon denticulatum	110.299	34.4665	陕西省潼关县/Tongguan County, Shaanxi Province	China	1980	1980s	Chinese		Xue JD, Hou YS, Han ZX, et al.Epidemiological Investigation Report on Paragonimiasis in Tongguan County, Shaanxi Province[J].Shaanxi Medical Journal,1980,(10):32-34+65.
579	P.sp.		109.893	33.9508	陕西省商州市/Shangzhou City, Shaanxi Province	China	2000	2000s	Chinese		Yang ZM, Liu JX, Yang SK, et al.Investigation on the infection status of lung flukes among rural primary and secondary school students in Shangzhou City[J].Preventive Medicine Tribune,2000,(02):130-131.
580	P.sp.		118.535	29.8568	安徽省歙县/Shexian County, Anhui Province	China	2017	2010s	Chinese		Hu XS, Zhu ZY. Analysis on lung trematode serological survey results of students in She county [J].Anhui Journal of Preventive Medicine,2017,23(04):281-282.
581	P. skrjabini	Sinopotamon denticulatum, Sinopotamon davidi, Sinopotamon shensiense	110.601	31.6205	湖北省神农架林区/Shennongjia Forest Area, Hubei Province	China	2012	2010s	Chinese		Zhu J, Zhu YX, Zhu MS et al.Natural foci of paragonimiasis in Shennongjia,Hubei Province [J].Chinese Journal of Zoonoses,2012,28(12):1255-1257.
582	P. westermani	Sinopotamon fukienense	118.197	27.9384	福建省崇安县（武夷山市）岚谷公社/Langu Community, Chong'an County (Mount Wuyi City), Fujian Province	China	1983	1980s	Chinese		Qiu DL, Chen GH, Lin JX, et al.Investigation Report on Acute Infection of Paragonimus[J].Fujian Medical Journal,1983,(03):24-27+70.
	Euparagonimus cenocopiosus		118.172	27.9026		China
	P. sheni		118.187	27.932		China
583	P.sp.		120.899	29.5693	浙江省嵊州市/Shengzhou City, Zhejiang Province	China	2020	2020s	Chinese		Xu MQ, Yi P, Huang JR.Two cases of paragonimiasis caused by eating raw wild crab[J]. Chinese Journal of Clinical Infectious Diseases ,2020,13(3):221-223. DOI:10.3760/cma.j.issn.1674-2397.2020.03.012.
584	P. skrjabini	Sinopotamon denticulatum	110.003	28.6834	湖南省古丈县罗衣乡/Luoyi Township, Guzhang County, Hunan Province	China	1990	1990s	Chinese		Li GM, Xu SA, Zhang XX, et al.Investigation on the Epidemic of Paragonimiasis Caused by Ecological Imbalance[J].Journal of Clinical Research,1990,(03):177-178.
585	P. skrjabini	Sinopotamon sp.	110.678	32.6441	湖北省十堰市花果社区/Huaguo Community, Shiyan City, Hubei Province	China	2012	2010s	Chinese		Zhang GY, Yang SG, Guo EP.Analysis of factor blocking prevalence of pagumogonimusis in Shiyan City [J].China Tropical Medicine,2012,12(02):213-214.DOI:10.13604/j.cnki.46-1064/r.2012.02.002.
586	P. skrjabini	Sinopotamon denticulatum, Sinopotamon davidi	110.85	32.7398	湖北省十堰市市区十堰社区/Shiyan Community, Shiyan City, Hubei Province	China	1997	1990s	Chinese		Zhang GY, Guo EP.Regional distribution and epidemiology of paragonimiasis in Shiyan area[J].Journal of Hubei University of Medicine,1997,(01):26-28.
587	P. westermani	Sinopotamon yangtsekiense	117.675	30.4629	安徽省池州地区刘街/Liu Street, Chizhou District, Anhui Province	China	1979	1970s	Chinese		Shen YP.New record on the extent of infection of lung fluke metacercariae in stone crabs [J].Jiangsu Medical Journal,1979,(10):46.DOI:10.19460/j.cnki.0253-3685.1979.10.021.
588	P. skrjabini		110.792	31.299	湖北省兴山县三阳公社龙头坪龚建国住屋后面/Longtouping, Sanyang Commune, Xingshan County, Hubei Province	China	1983	1980s	Chinese		Kang ZB.Two new species of snail hosts of Paragonimus skriabini[J].Oceanologia et Limnologia Sinica,1983,(06):536-541.
			111.098	30.1857	湖北省五峰县渔关公社杨家河电站后面/Behind Yangjiahe Power Station in Yuguan Commune, Wufeng County, Hubei Province	China		1980s
589	P. skrjabini		110.769	31.1493	湖北省兴山县/Xingshan County, Hubei Province	China	1991	1990s	Chinese		Zhang SK, Xue J, Yang SJ, et al.HBytninella hupensis and Halewisia sinica were discovered as the first intermediate hosts of lung flukes in western Hubei[J].Journal of Pathogen Biology,1991,(01):27-28+84.
			111.206	30.2366	湖北省五峰县/Wufeng County, Hubei Province	China
			110.733	30.4297	湖北省长阳县资丘/Ziqiu, Changyang County, Hubei Province	China
590	P. skrjabini		110.945	31.2719	湖北省兴山县/Xingshan County, Hubei Province	China	1982	1980s	Chinese		He YX, Lin YG, Zhong WY.Scanning electron microscopy observation of Paragonimus skriabini[J].Current Zoology,1982,(02):146-148+206-207.
			109.285	27.7214	贵州省铜仁/Tongren, Guizhou Province	China
			118.189	26.9955	福建省建瓯县/Jianou County, Fujian Province	China
591	Euparagonimus cenocopiosus	Sinopotamon zhangzhouense	117.243	24.2718	福建漳州市平和县国强乡壁岭村/Beiling Village, Guoqiang Township, Pinghe County, Zhangzhou City, Fujian Province	China	2008	2000s	Chinese		Cheng YZ, Li SL, Fang YY, et al.Description of two new species of freshwater crabs as the second intermediate host of Paragonimus skriabini[C]Proceedings of the National Symposium on Parasitology and Tropical Medicine,2008:3.
	P. skrjabini	Bottapotamon youxiense	118.363	26.1743	福建尤溪县溪尾乡溪尾村/Xiwei Village, Xiwei Township, Youxi County, Fujian Province	China
592	P. skrjabini	Huananpotamon lini	118.603	27.6251	福建省松溪县花桥乡寺坑村/Sikeng Village, Huaqiao Township, Songxi County, Fujian Province	China	2008	2000s	Chinese		Cheng YZ, Li SL, Lin CX, et al.Two new species of Huananpotamonas the second intermediate host of Paragonimus skriabini(Decapoda:Potamidae) [J].Chinese Journal of Zoonoses,2008,(09):885-889.
		Huananpotamon sheni	117.559	27.1794	福建省邵武市拿口镇洋坑村/Yangkeng Village, Nakou Town, Shaowu City, Fujian Province	China
593	P. skrjabini		118.506	26.965	福建省建瓯市小桥镇七里坑村/Qilikeng Village, Xiaoqiao Town, Jianou City, Fujian Province	China	2009	2000s	Chinese		Cheng YZ, Wu XP, Li SL, et al.A new species of Tricula as the first intermetiate host of Paragonimus skriabini (Mesogastropoda: Pomatiopsidae) from China[J].Marine Sciences,2009,33(10):97-99.
594	P. skrjabini		112.209	23.7138	广东省广宁县古水公社什洞大队七灵坑/Qilingkeng, Shidong Brigade, Gushui Commune, Guangning County, Guangdong Province	China	1984	1980s	Chinese		Kang ZB.A new snail host of Paragonimus skriabini - Tricula gushuiensis[J].Medical Journal of Wuhan University,1984,(04):354-357.
595	P. skrjabini		118.457	26.9492	福建省建瓯市小桥镇七里坑村/Qilikeng Village, Xiaoqiao Town, Jianou City, Fujian Province	China	2008	2000s	Chinese		Cheng YZ, Wu XP, Li SL, et al.Report on two new species of the genus Oncomelania, the first intermediate host of Paragonimus sp.[C]Proceedings of the National Symposium on Parasitology and Tropical Medicine,2008:3.
			117.378	24.8813	福建省华安县高安乡邦都村/Bangdu Village, Gao'an Township, Hua'an County, Fujian Province	China
596	P. skrjabini	freshwater crabs	105.313	28.2091	四川省兴文县先锋镇肺吸虫病流行区/Xianfeng Town, Xingwen County, Sichuan Province	China	2011	2010s	Chinese		Li ZL, Huang YQ, Zhang XL, et al.Expression on JAK-STAT and NF-Κβ in lung and liver of dog infected with Pagumogonimus skrjabini [J].Chinese Journal of Zoonoses, 2011,27(09):812-815.
597	P. skrjabini	Nanhaipotamon fujianense	118.938	25.9196	福建省永泰/Yongtai, Fujian Province	China	2013	2010s	Chinese		Lin GH, Cheng YZ, Chen SH.A New Species of the Genus Nanhaipotamon(Decapoda:Potamidae)Serving as Intermediate Host of Paragonimus skrjabini[J].Chinese Journal of Parasitology and Parasitic Diseases,2013,31(01):39-42.
			118.805	26.2243	福建省闽清/Minqing, Fujian Province	China
			118.246	26.1389	福建省尤溪/Youxi, Fujian Province	China
			118.77	27.5484	福建省松溪/Songxi, Fujian Province	China
			118.936	27.3578	福建省政和/Zhenghe County, Fujian Province	China
598	P. skrjabini	Nanhaipotamon fujianense	118.98	26.1532	福建省闽清县/Minqing County, Fujian Province	China	1982	1980s	Chinese		Li YS, Cheng YZ.Discovery of Nanhaipotamon formosanum carrying metacercariae of Paragonimus skriabini[J].Zoological Research,1982,(04):442.
599	P. skrjabini		110.035	28.6289	湖南省古丈县/Guzhang County, Hunan Province	China	1985	1980s	Chinese		Feng XC, Zhou WH, Zhang SJ.New discovery of the first intermediate host of Pagumogonimus skrjabini, Tricula gredleri and Akiyoshia odonta[J].Journal of Clinical Research,1985,(04):65.
600	P. skrjabini	freshwater crabs	105.26	32.7588	甘肃省文县碧口地区/Bikou area, Wen County, Gansu Province	China	1986	1980s	Chinese		Cao HX, Yu JG, Dai ZY.Investigation of Animal Hosts of Pagumogonimus skrjabini (Chen, 1959) Chen, 1963 in Gansu Province[J].Journal of Lanzhou University(Medical Sciences),1986,(01):47-50.DOI:10.13885/j.issn.1000-2812.1986.01.018. Pagumogonimus skrjiabini(Chen,1959)Chen,1963在甘肃的宿主动物调查
601	P. skrjabini	Sinopotamon xingshanense	110.826	31.4391	湖北省兴山县/Xingshan County, Hubei Province	China	1988	1980s	Chinese		Wang CQ, Gang YQ.The second intermediate host of Pagumogonimus skrjabini - Sinopotamon denticulatum xingshanense[J].Chinese Journal of Parasitology and Parasitic Diseases,1988,(01):27.
602	P. skrjabini	Sinopotamon denticulatum, Sinopotamon davidi, Sinopotamon shensiense	109.642	32.2758	湖北省十堰市竹溪/Zhuxi, Shiyan City, Hubei Province	China	2002	2000s	Chinese		Zhu MS, Liu WX.Human pathogenic typing and epidemic area investigation of Pagumogonimus skrjabini[J].Journal of Medical Pest Control,2002,(07):378.
			110.155	32.1809	湖北省十堰市竹山/Zhushan, Shiyan City, Hubei Province	China
			111.535	32.4776	湖北省十堰市丹江口/Danjiangkou, Shiyan City, Hubei Province	China
			110.75	32.624	湖北省十堰市城区/Urban area of Shiyan City, Hubei Province	China
603	P. skrjabini	Sinopotamon sp.	110.423	32.3515	湖北省房县/Fang County, Hubei Province	China	1983	1980s	Chinese		Su TC, Yang MX, Zhang PX, et al.Discovery of Pagumogonimus skrjabini in Fang County, Hubei Province[J].Chinese Journal of Parasitology and Parasitic Diseases,1983,(01):63.
604	P. skrjabini	Potamiscus loshingensis	104.229	31.6482	四川绵阳安县高川乡/Gaochuan Township, An County, Mianyang City, Sichuan Province	China	1987	1980s	Chinese		Gu XH, Liu WM.Epidemiological Investigation of Paragonimiasis in Mianyang, Sichuan Province[J].Bulletin of Disease Control & Prevention(China),1987,(02):15-18.DOI:10.13215/j.cnki.jbyfkztb.1987.02.004.
			105.329	32.604	四川绵阳青川/Sichuan Mianyang Qingchuan	China
			105.902	32.465	四川绵阳广元/Guangyuan, Mianyang, Sichuan	China
			104.798	31.8426	四川绵阳江油/Sichuan Mianyang Jiangyou	China
605	P. skrjabini	Sinopotamon denticulatum, Sinopotamon depressum	109.02	30.3193	湖北省土家族苗族自治州利川/Lichuan, Tujia and Miao Autonomous Prefecture, Hubei Province	China	1985	1980s	Chinese		Yang GA.Investigation on the natural host of Pagumogonimus skrjabini in the Tujia Miao Autonomous Prefecture of Western Hubei Province[J].Chinese Journal of Parasitology and Parasitic Diseases,1985,(01):65.
606	P. skrjabini	Sinopotamon shensiense	105.76	32.4665	四川省广元/Guangyuan, Sichuan Province	China	2008	2000s	Chinese		Yi DY, Luo XR, Liu JB.Investigation on the Epidemic of Paragonimiasis in the Northern Region of Sichuan Province[J].Chinese Journal of Zoonoses,2008,(01):91-92.
		Sinopotamon denticulatum	105.522	32.2517	四川省剑阁/Sichuan Province Jiange	China
			107.513	31.239	四川省达县/Daxian County, Sichuan Province	China
			104.562	28.3802	四川省高县/Gaoxian County, Sichuan Province	China
			106.85	32.3018	四川省南江/Nanjiang, Sichuan Province	China
		Sinopotamon davidi	105.239	32.6429	四川省青川/Qingchuan, Sichuan Province	China
			104.722	31.82	四川省江油/Jiangyou, Sichuan Province	China
			108.026	32.0613	四川省万源/Wanyuan, Sichuan Province	China
			107.238	30.6601	四川省大竹/Dazhu, Sichuan Province	China
			106.861	31.7836	四川省巴中/Bazhong, Sichuan Province	China
			107.223	31.8352	四川省通江/Tongjiang, Sichuan Province	China
			105.218	31.6445	四川省梓潼/Zitong, Sichuan Province	China
			104.343	31.9467	四川省北川/Beichuan, Sichuan Province	China
			104.509	32.4254	四川省平武/Pingwu, Sichuan Province	China
607	P. skrjabini	Sinopotamon denticulatum, Sinopotamon davidi	107.579	31.3051	四川省达县/Daxian County, Sichuan Province	China	1990	1990s	Chinese		Luo XR, Yi DF, Liu JB.Overview of the Epidemic of Paragonimiasis in Daba Mountain Area, Sichuan Province[J].Chinese Journal of Zoonoses,1990,(04):60-61.
		Sinopotamon davidi, Sinopotamon teritisum	108.082	32.1271	四川省万源/Wanyuan, Sichuan Province	China
		Sinopotamon davidi	107.176	30.7441	四川省大竹/Dazhu, Sichuan Province	China
		Sinopotamon davidi	106.748	31.8032	四川省巴中/Bazhong, Sichuan Province	China
		Sinopotamon davidi	107.262	31.9035	四川省通江/Tongjiang, Sichuan Province	China
		Sinopotamon teritisum, Sinopotamon chengkuense	108.641	31.9901	四川省城口县/Chengkou County, Sichuan Province	China
		Sinopotamon davidi	106.834	32.3369	四川省南江/Nanjiang, Sichuan Province	China
608	P. skrjabini	freshwater crabs	103.969	31.1163	四川省彭州/Pengzhou, Sichuan Province	China	2015	2010s	Chinese		Chen L, Lu D, Xu L, et al.Endemic situation and tendency of Paragonimus, Sichuan Province [J].Modern Preventive Medicine,2015,42(23):4230-4233+4313.
			107.889	31.0572	四川省开江/Kaijiang, Sichuan Province	China
			103.772	31.0581	四川省都江堰/Dujiangyan Irrigation, Sichuan	China
			107.754	31.3676	四川省宣汉/Xuanhan, Sichuan Province	China
			105.062	28.8005	四川省江安/Jiang'an, Sichuan Province	China
			104.35	28.9102	四川省屏山/Pingshan, Sichuan Province	China
609	P. sp.	freshwater crabs	103.793	31.2467	四川省彭州市龙门山镇国坪村/Guoping Village, Longmenshan Town, Pengzhou City, Sichuan Province	China	2012	2010s	Chinese		Wu X, Yang B.Investigation on the relationship between the infection of Paragonimus metacercariae and human infection, as well as the cognitive and behavioral status in Pengzhou City, Sichuan Province[J].Chinese Community Doctors,2012,14(13):403-404.
610	P. skrjabini	Sinopotamon davidi, Sinopotamon pingshanense	104.481	28.4603	四川省高县/Gaoxian County, Sichuan Province	China	1991	1990s	Chinese		Yi DY, Luo XR, Liu JB.Epidemiological Investigation of Paragonimiasis in Yibin, Sichuan Province[J].Journal of Pathogen Biology,1991,(04):309.
			105.152	28.2834	四川兴文县/Xingwen County, Sichuan Province	China
			104.347	28.9158	四川省屏山县/Pingshan County, Sichuan Province	China
			104.442	28.1587	四川省筠连县/Yunlian County, Sichuan Province	China
			105.498	28.2214	四川省叙永县/Xuyong County, Sichuan Province	China
611	P. westermani	Cambaroides dauricus, Cambaroides schrenckii	131.066	44.3598	黑龙江省绥芬河市北寒村/Beihan Village, Suifenhe City, Heilongjiang Province	China	1980	1980s	Chinese		Huang SY, Zhang XG.Preliminary report on pathogen investigation and pathogen biology research of lung fluke disease in Liucheng, Suifenhe River (Part 1) Investigation of intermediate hosts and observation of the morphology of lung fluke larvae[J].Journal of Harbin Medical University,1980,(02):12-17.
			130.867	44.0379	黑龙江省东宁市道河乡/Daohe Township, Dongning City, Heilongjiang Province	China
612	P. skrjabini	Sinopotamon depressum, Sinopotamon honanense	113.002	31.4633	湖北省随州市大洪山东南侧绿水大队/the southeast side of Dahong Mountain in Suizhou City, Hubei Province	China	1986	1980s	Chinese		Xiong TS, Lian ZY, Li MB.Investigation on Paragonimiasis in Dahongshan Area of Suizhou City[J].1986,07(2):127.DOI:10.3760/cma.j.issn.0254-6450.1986.02.130.
613	P. westermani	Sinopotamon chekiangense	119.183	28.4212	浙江省遂昌县垵口乡/Ankou Township, Suichang County, Zhejiang Province	China	1980	1980s	Chinese		Meng WX, Zhou SF, Hong WC, et al.Preliminary Investigation on the Epidemic Situation of Paragonimiasis in Suichang County and the Discovery of Euparagonimus cenocopiosus[J].Zhejiang Medical Journal,1980,(01):24-28+51.
	Euparagonimus cenocopiosus		119.067	28.5007	浙江省遂昌县石练镇/Shilian Town, Suichang County, Zhejiang Province	China
614	P. westermani	Sinopotamon yangtsekiense	118.956	30.5184	安徽省宁国/Ningguo, Anhui Province	China	1996	1990s	Chinese		Du YM, Xu XO.Overview of Epidemiological Investigation of Paragonimiasis in Southern Anhui Province[J].Anhui Journal of Preventive Medicine,1996,(04):46-47.
			118.391	30.3068	安徽省旌德县/Jingde County, Anhui Province	China
			117.417	30.1836	安徽省石台/Shitai, Anhui Province	China
		Sinopotamon chekiangense	118.275	29.5364	安徽省休宁/Xiuning, Anhui Province	China
615	P. westermani	Sinopotamon yangtsekiense	118.573	30.2511	安徽省旌德县/Jingde County, Anhui Province	China	1983	1980s	Chinese		Xu JP, Gu WY, Jiang WL. Investigation on paragonimiasis in Southern Anhui Province[J]. Chinese Journal of Infectious Diseases,1983,01(4):244-246,C2. DOI:10.3760/cma.j.issn.1000-6680.1983.04.121.
616	P. westermani	Sinopotamon yangtsekiense	118.087	31.1199	安徽省繁昌县桃冲地区/Taochong area, Fanchang County, Anhui Province	China	1981	1980s	Chinese		He YX, Huang DS, Hu YQ, et al.Comparison of the characteristics of two strains of Paragonimus westermani in southern Anhui province[J].Acta Academiae Medicinae Sinicae,1981,(02):89-94.
			118.393	30.3056	安徽省旌德县德山里/Deshanli, Jingde County, Anhui Province	China
617	P. sp.	freshwater crabs	104.35	28.9102	安徽省石台县秋浦河/Qiupu River, Shitai County, Anhui Province	China	2021	2020s	Chinese		Yang RS, Cao ZG, Li QY, et al.An epidemiological investigation of Paragonimus infection in the mountainous area of southern Anhui [J].Journal of Pathogen Biology,2021,16(09):1060-1063.DOI:10.13350/j.cjpb.210914.
			118.506	29.6857	黄山区青弋江/Qingyijiang, Mount Huangshan District	China
			118.145	29.8625	休宁县新安江水系各支流近源头/Near the source of various tributaries of the Xin'an River system in Xiuning County	China
618	P. westermani	Sinopotamon yangtsekiense	117.802	29.7097	安徽省休宁县流口镇/Liukou Town, Xiuning County, Anhui Province	China	2000	2000s	Chinese		Wang W, Wang XL, Wang ZC, et al.The Investigation and Research on the Infectious State of Intermediate Host of Paragonimus in Mountain Areas in the South of Anhui Province[J].Chinese Journal of Public Health,2000,(08):55-56.
619	P. sp.	freshwater crabs	118.844	30.0417	安徽省歙县竹铺乡竹铺村/Zhupu Village, Zhupu Township, Shexian County, Anhui Province	China	2005	2000s	Chinese		Guo JD, Li QY, Ji H et al.Investigation on Paragonimus and Its Intermediate Hosts in Two Counties of Southern Anhui Mountainous Area[J].Journal of Tropical Diseases and Parasitology,2005,(03):163-165.
			118.12	29.9836	休宁县儒村/Ru Village, Xiuning County	China
620	P. sp.	freshwater crabs	118.636	30.0256	安徽省绩溪县/Jixi County, Anhui Province	China	1951	1950s	Chinese		Wu Guang. Confirmation of the existence of lung flukes in southern Anhui[J]. National Medical Journal of China,1951,37(8):680.
621	P. westermani		119.127	27.4379	福建省政和县良种场/Fujian Province Zhenghe County Breeding Farm	China	1992	1990s	Chinese		Lin YJ, Lin AQ, Chen BJ, et al.Report on Parasitic Human Lungs by Paragonimus westermani (diploid)[J].Chinese Journal of Zoonoses,1992,(04):57-58.
622	P. westermani		118.889	27.3097	福建省政和县漳口村/Zhangkou Village, Zhenghe County, Fujian Province	China	1995	1990s	Chinese		Cheng YZ, Cheng JY, Lin AQ, et al.Observation of the in vivo morphology of diploid daughter rediae and cercariae of Paragonimus westermani[J].Parasitoses and Infectious Diseases,1995,(01):41-42.
623	P. westermani	Sinopotamon denticulatum	115.441	28.9071	江西省靖安县/Jing'an County, Jiangxi Province	China	1997	1990s	Chinese		Yan T, Guo EP, Zhan XM, et al.Study on the Infection of Avian and Frog with Paragonimus westermani and Pagumogonimus skrjabini and Host Transformation[J].Chinese Journal of Parasitology and Parasitic Diseases,1997,(01):32-36.
	P. skrjabini	freshwater crabs	113.553	24.6343	广东省曲江县/Qujiang County, Guangdong Province	China
624	P. westermani	freshwater crabs	120.943	28.1167	浙江省乐清/Yueqing, Zhejiang Province	China	1995	1990s	Chinese		Chang ZS, Zhang YN, Lin RQ, et al.Discovery of Paragonimus westermani metacercariae in the eye muscles of river crabs in epidemic areas[J].Chinese Journal of Animal Infectious Diseases,1995,(03):61-62.
			120.743	28.1896	浙江省永嘉/Yongjia, Zhejiang Province	China
625	P. westermani	Sinopotamon chekiangense	119.836	28.4443	浙江省丽水/Lishui, Zhejiang Province	China	1987	1980s	Chinese		Huang WD.Observation of Anomalous metacercariae and Animal Infection of Paragonimus westermani[J].Chinese Journal of Zoology,1987,(01):1-4.DOI:10.13859/j.cjz.1987.01.001.
			120.345	28.0818	浙江省青田/Qingtian, Zhejiang Province	China
			119.129	28.0071	浙江省龙泉/Longquan, Zhejiang Province	China
			119.608	28.1796	浙江省云和/Yunhe, Zhejiang Province	China
			119.687	27.8999	浙江省景宁/Jingning, Zhejiang Province	China
			119.563	28.9851	浙江省金华县/Jinhua County, Zhejiang Province	China
		Sinopotamon chekiangense, Sinopotamon yangtsekiense	119.38	28.6035	浙江省遂昌/Suichang, Zhejiang Province	China
			119.429	28.4017	浙江省松阳/Songyang, Zhejiang Province	China
			121.154	28.7825	浙江省临海/Linhai, Zhejiang Province	China
	Euparagonimus cenocopiosus	Sinopotamon chekiangense	119.963	28.4001	浙江省丽水/Lishui, Zhejiang Province	China
			120.479	28.146	浙江省青田/Qingtian, Zhejiang Province	China
			119.206	28.0076	浙江省龙泉/Longquan, Zhejiang Province	China
			119.696	28.1541	浙江省云和/Yunhe, Zhejiang Province	China
			119.621	27.88	浙江省景宁/Jingning, Zhejiang Province	China
			119.57	29.0265	浙江省金华县/Jinhua County, Zhejiang Province	China
		Sinopotamon chekiangense, Sinopotamon yangtsekiense	119.295	28.5858	浙江省遂昌/Suichang, Zhejiang Province	China
			119.544	28.3793	浙江省松阳/Songyang, Zhejiang Province	China
		Sinopotamon chekiangense	120.837	28.2665	浙江省永嘉/Yongjia, Zhejiang Province	China
626	P. westermani		114.753	28.3922	江西宜丰/Yifeng, Jiangxi	China	1988	1980s	Chinese		Wang YJ, Yuan JH, Zeng JX, et al.Comparative study on the parasitic suitability of two types of Paragonimus westermani for cats[J].Chinese Journal of Zoonoses,1988,(03):5-9+66.
			126.864	43.0265	吉林桦甸/Huadian, Jilin	China
			124.924	40.8354	辽宁宽甸/Kuandian, liaoning province	China
627	P. westermani	Sinopotamon fukienense	118.434	26.4361	福建省延平区太平镇/Taiping Town, Yanping District, Fujian Province	China	2016	2010s	Chinese		Lin GH, Yan CL, Li YS, et al.An experiment to study cats infected with metacercariae of triploid Paragonimus westermani [J].Journal of Pathogen Biology,2016,11(05):434-437.DOI:10.13350/j.cjpb.160512.
628	P. sp.		119.693	27.5468	浙江省温州市泰顺县/Taishun County, Wenzhou City, Zhejiang Province	China	2016	2010s	Chinese		Ni QX, Lin XY, Yao LN, et al.An Investigation on a Case of Family-clustered Paragonimiasis in Wenzhou City [J].Chinese Journal of Parasitology and Parasitic Diseases,2016,34(05):448-450.
629	P. westermani	freshwater crabs	117.064	27.159	江西省黎川县德胜关地区/Deshengguan area, Lichuan County, Jiangxi Province	China	1981	1980s	Chinese		Dong W, Peng WD.A PRELIMINARY INVESTIGATION ON THE EPIDEMIC SITUATION OF PARAGONIASIS IN DESHENGGUAN AREA, Mount Wuyi[J].Journal of Nanchang University(Medical Sciences),1981,(04):103-106.
			117.121	27.0487	福建省泰宁县新桥公社/Xinqiao Commune, Taining County, Fujian Province	China
630	P. westermani	Sinopotamon fukienense	117.011	27.02	福建省建宁县西北部溪源乡桐荣村/Tongrong Village, Xiyuan Township, Northwest Jianning County, Fujian Province	China	2021	2020s	Chinese		Chen JQ, Liu SH, Luo Y, et al.Investigation on freshwater crab populations and Paragonimus infections in the Minjiang River basin along the middle section of Wuyi Mountain[J].Chinese Journal of Schistosomiasis Control,2021,33(06):590-599.DOI:10.16250/j.32.1374.2021154.
		Sinopotamon jianglense, Huananpotamon lichuanense	116.816	26.6105	福建省建宁县台田村/Taitian Village, Jianning County, Fujian Province	China
		Sinopotamon fukienense, Huananpotamon lichuanense	117.123	27.1924	福建省邵武县桂林乡盖竹村/Gaizhu Village, Guilin Township, Shaowu County, Fujian Province	China
	Euparagonimus cenocopiosus	Sinopotamon fukienense	117.017	27.0178	福建省建宁县西北部溪源乡桐荣村/Tongrong Village, Xiyuan Township, Northwest Jianning County, Fujian Province	China
		Sinopotamon jianglense	116.875	26.7198	福建省建宁县台田村/Taitian Village, Jianning County, Fujian Province	China
		Sinopotamon fukienense	117.061	27.1379	福建省邵武县桂林乡盖竹村/Gaizhu Village, Guilin Township, Shaowu County, Fujian Province	China
		Sinopotamon fukienense	117.506	27.5253	福建省邵武龙湖伐木场/Longhu Logging Farm, Shaowu, Fujian Province	China
		Sinopotamon jianglense	117.299	26.5251	福建省将乐县龙栖山龙井村/Longjing Village, Longqi Mountain, Jiangle County, Fujian Province	China
	P. skrjabini	Sinopotamon jianglense	117.899	26.8516	福建省顺昌县建西镇际会村/Jihui Village, Jianxi Town, Shunchang County, Fujian Province	China
631	P. westermani	Sinopotamon fukienense, Sinopotamon wuyiensis, Bottapotamon fukienense	117.705	27.7719	福建省武夷山市/Mount Wuyi City, Fujian Province	China	1985	1980s	Chinese		Li YS, Lin JX, Cheng YZ, et al.Preliminary investigation on paragonimiasis in Mount Wuyi Nature Reserve[J].Wuyi Science Journal,1985,5(00):147-152.
	Euparagonimus cenocopiosus		117.692	27.7489		China
632	P. skrjabini	freshwater crabs	109.053	34.0825	陕西省西安市长安县/Chang'an County, Xi'an City, Shaanxi Province	China	1985	1980s	Chinese		Chen PX, Wu JC, Zhang JS.Observation on the pathogenic morphology of paragonimiasis in Chang'an County, Xi'an City[J].Journal of Air Force Medical University,1985,(02):105-108+183.
633	P. skrjabini	freshwater crabs	110.371	25.6216	广西省兴安县塔边乡/Tabian Township, Xing'an County, Guangxi Province	China	1987	1980s	Chinese		Liu DG, Long J, Huang SF, et al.A case of cerebellar paragonimiasis and its pathogenic study[J].Chinese Journal of Parasitology and Parasitic Diseases,1987,(04):62.
634	P. westermani	Sinopotamon fukienense, Huananpotamon angulatum, Huananpotamon changzhium	119.242	26.1443	福建省福州郊区/Suburban Fuzhou, Fujian Province	China	2000	2000s	Chinese		Li YS, Cheng YZ.A NEW SPECIES OF THE GENUS HUANANPOTAMON HARBOURING METACERCARIAE OF PARAGONIMUS [J].Chinese Journal of Zoonoses,2000,(01):48-50.
			119.118	26.182	福建省闽侯县/Minhou County, Fujian Province	China
635	P. westermani	Huananpotamon angulatum, Bottapotamon fukienense	118.304	27.0701	福建省建瓯/Jianou, Fujian Province	China	1979	1970s	Chinese		Dai AY, Chen GX, Song YZ, et al.Description of a new species of freshwater crabs carrying Paragonimus metacercariae[J].Zoological Systematics ,1979,(02):122-131+194.
		Sinopotamon yangtsekiense	117.503	30.2057	安徽省石台/Shitai, Anhui Province	China
		Sinopotamon depressum	116.349	31.4407	安徽省霍山/Huoshan, Anhui Province	China
		Sinopotamon depressum	117.599	30.7093	安徽省贵池/Guichi, Anhui Province	China
	P. skrjabini	Huananpotamon angulatum, Bottapotamon fukienense	118.303	26.9579	福建省建瓯/Jianou, Fujian Province	China
636	P. skrjabini	Bottapotamon fukienense, Huananpotamon angulatum, Nanhaipotamon formosanum	119.401	26.1651	福建省福州市郊区/Suburbs of Fuzhou City, Fujian Province	China	2004	2000s	Chinese		Li YS, Lin CX, Zhou XM, et al.A new species of the Triculinae of freshwater snails thatharbours cercariae of lung flukes from Fujian, China [J].Chinese Journal of Zoonoses,2004,(10):883-884.
637	P. skrjabini		118.243	27.0017	福建省建瓯/Jianou, Fujian Province	China	1979	1970s	Chinese		Liu YY, Zhang WZ.Description of one new genus and two new species of freshwater snails carrying lung fluke cercariae[J].Zoological Systematics,1979,(02):132-136.
638	P. skrjabini		111.095	30.1181	湖北省五峰县沈家堡/Shenjiabao, Wufeng County, Hubei Province	China	1983	1980s	Chinese		Kang ZB.Two new species of Tricula snails carrying the cercariae of Paragonimus skriabini[J].Medical Journal of Wuhan University,1983,(01):106-108.
			118.467	26.9471	福建省建瓯县小桥公社/Xiaoqiao Commune, Jianou County, Fujian Province	China
639	P. sp.	freshwater crabs	121.009	28.6589	浙江省台州市黄岩区屿头乡三联村/Sanlian Village, Yutou Township, Huangyan District, Taizhou City, Zhejiang Province	China	2009	2000s	Chinese		Ruan W, Lin CP, Yao LN, et al.An epidemic outbreak of group paragonimiasis [J].Disease Surveillance,2009,24(12):978-979.
640	P. sp.	freshwater crabs	103.629	31.0215	于四川省都江堰捕捉溪蟹生吃/Dujiangyan, Sichuan	China	2019	2010s	Chinese		Li Y, Sun L, Deng Y.A Case Report of Familial Aggregated Paragonimiasis [J].Parasitoses and Infectious Diseases,2019,17(03):186-188.
641	P. westermani	Sinopotamon chekiangense	119.267	28.4245	浙江省松阳县玉岩镇周安村/Zhou'an Village, Yuyan Town, Songyang County, Zhejiang Province	China	2014	2010s	Chinese		Ye XL, Lei YL, Chen FR, et al.Investigation of an outbreak of paragonimiasis caused by eating pickled crabs [J].Disease Surveillance,2014,29(09):758-759.
642	P. westermani ichunensis	Cambaroides dauricus	128.823	47.7539	黑龙江省伊春市/Yichun City, Heilongjiang Province	China	1986	1980s	Chinese		Han JS, Li DH, Yuan JH, et al.Observation of the Current Epidemic Situation and Chromosomal Status of the Paragonimus westermanl ichunensis in the Yichun Region: A Discussion on the Independence of the Paragonimus westermanl ichunensis[J].Journal of China Medical University,1986,(01):6-10+75.
			129.493	47.3562	黑龙江省伊春市大丰/Dafeng, Yichun City, Heilongjiang Province	China
			129.438	46.8979	黑龙江省伊春市晨明/Chenming, Yichun City, Heilongjiang Province	China
643	P. westermani	Sinopotamon denticulatum	114.343	28.3544	江西省万载县官元山采育林场的三洋坑/Guanyuanshan Caiyu Forest Farm, Wanzai County, Jiangxi Province	China	1993	1990s	Chinese		Xu GQ, Xie Y, Lu HY, et al.Investigation on the infection status of river crabs, the second intermediate host of lung flukes in Yichun area[J].Jiangxi Science ,1993,(04):250-251.DOI:10.13990/j.issn1001-3679.1993.04.012.
			115.424	28.8377	江西省靖安/Jing'an, Jiangxi Province	China
			114.374	28.4557	江西省铜鼓/Tonggu, Jiangxi	China
			115.681	28.1226	江西省丰城/Fengcheng, Jiangxi Province	China
			114.506	27.8163	江西省宜春/Yichun, Jiangxi Province	China
			115.473	28.4413	江西省高安/Gao'an, Jiangxi Province	China
			115.552	28.0219	江西省樟树/Zhangshu City, Jiangxi Province	China
644	P. westermani	Sinopotamon denticulatum	114.563	28.4823	江西省宜丰县黄岗地区/Huanggang area, Yifeng County, Jiangxi Province	China	1992	1990s	Chinese		Xie Y, Xu GQ, Peng XM, et al.Investigation on the Epidemic Situation of Paragonimiasis in Huanggang District, Yifeng County[J].Journal of Pathogen Biology,1992,(03):235-236.
645	P. heterorchis	Tenuilapotamon latilum	111.059	30.1519	湖北省五峰县/Wufeng County, Hubei Province	China	1986	1980s	Chinese		Zhou SL, Peng DH, Zhang PX, et al.Further observation on the morphology of Pagumogonjmus heterorchis[J].Current Zoology,1986,(02):196-198.
646	P. heterorchis		111.257	30.2226	湖北省五峰县/Wufeng County, Hubei Province	China	1982	1980s	Chinese		Zhou SL, Peng DH, Xiang XS.Description of a new species of lung fluke - Pagumogonjmus heterorchis sp. nov[J].Medical Journal of Wuhan University,1982,(03):23-27.
647	P. heterotremus	Indochinamon flexum	105.785	23.0798	广西省那坡县百南乡果力/Guoli, Bainan Township, Napo County, Guangxi Province	China	1995	1990s	Chinese		Hu WQ, Zhou SK.Investigation and Study on the Infection Status of the Second Intermediate Host of Pagumogonjmus heterorchis[J].Bulletin of Disease Control & Prevention(China),1995,(01):40-43.
648	P. heterotremus	Indochinamon flexum	105.831	23.0816	广西省那坡县百南乡/Bainan Township, Napo County, Guangxi Province	China	1995	1990s	Chinese		Yi DY, Li DY, He JG, et al.Observation of Parasites and Morphology of Paragonimus heterotremus metacercariae in Different Parts of Crab Body[J].Journal of Pathogen Biology,1995,(04):251.
649	P. heterotremus	Indochinamon flexum	105.875	23.0707	广西省那坡县百南乡/Bainan Township, Napo County, Guangxi Province	China	1996	1990s	Chinese		Hu WQ.Study on the life history of Paragonimus heterotremus[J].Chinese Journal of Parasitology and Parasitic Diseases,1998,16(5):347-352
650	P. skrjabini	Sinopotamon fukienense, Nanhaipotamon sp.	118.518	25.7362	福建省永泰县赤水村	China	2010	2010s	Chinese		Lin CX, Cheng YZ, Jiang ZX, et al.Investigation on the first case of paragonimiasis in Fujian Province causing pulmonary infection and its epidemic source[J].Strait Journal of Preventive Medicine,2010,16(01):34-36.
651	P. westermani	Sinopotamon chekiangense	120.712	28.3609	浙江省永嘉县/Yongjia County, Zhejiang Province	China	2013	2010s	Chinese		Zhou TJ, Chen HQ, Hong JL.Changes of historical Paragonimus metacercaria infection rates of freshwater crabs in Yongjia County [J].Chinese Journal of Schistosomiasis Control,2013,25(06):655-656+671.DOI:10.16250/j.32.1374.2013.06.022.
652	P. westermani	Sinopotamon fukienense	118.942	25.8306	福建省永泰县外环境（山坑、溪边等）/Yongtai County, Fujian Province	China	2017	2010s	Chinese		Lin CX, Zhang SY, Jiang DW, et al.Discovery and investigation of the diploid epidemic source of Paragonimus westermani in Yongtai County[J].Strait Journal of Preventive Medicine,2017,23(05):34-36.
653	P. westermani	Sinopotamon fukienense	118.129	26.101	福建省尤溪县/Youxi County, Fujian Province	China	2004	2000s	Chinese		Lin CX, Yang XD, Li LS, et al.Investigation on the 1st and 2nd intermediate hosts of Paragonimus in Youxi County[J].Strait Journal of Preventive Medicine ,2004,(05):31.
	Euparagonimus cenocopiosus		118.059	26.1653		China
654	P. westermani	freshwater crabs	121.259	30.0636	浙江省余姚市丈亭镇梅溪村/Meixi Village, Zhangting Town, Yuyao City, Zhejiang Province	China	2008	2000s	Chinese		Shi HH, Lu BJ, Zhao WJ, et al.Investigation on the infection status of Paragonimus westermani in rural areas of Yuyao[J].China Preventive Medicine Journal,2008,(04):15.DOI:10.19485/j.cnki.issn1007-0931.2008.04.008.
655	P. skrjabini	Parvuspotamon yuxiense, Tenuipotamon huaningense, Indochinamon xinpingense	102.724	24.4337	云南省玉溪市打黑山/Daheshan Mountain, Yuxi City, Yunnan Province	China	1996	1990s	Chinese		Ba WF, He XY, Huang ZM.Investigation on the infection status of freshwater crabs, the second intermediate host of lung flukes in Yuxi area[J].Chinese Journal of Zoology,1996,(02):22-23.
			103.119	24.2238	云南省华宁市盘溪山/Panxi Mountain, Huaning City, Yunnan Province	China
			102.074	23.6962	云南省元江县寒社青山/Qingshan, Hanshe, Yuanjiang County, Yunnan Province	China
			102.032	24.7232	云南省易门县铜厂山/Tongchangshan, Yimen County, Yunnan Province	China
			101.697	24.1717	云南省新平县老厂山/Laochangshan, Xinping County, Yunnan Province	China
			102.387	24.1458	云南省峨山县玉果山/Yuguoshan, Eshan County, Yunnan Province	China
656	P. skrjabini	freshwater crabs	102.454	24.4318	云南省玉溪市红塔区春和镇/Chunhe Town, Hongta District, Yuxi City, Yunnan Province	China	2000	2000s	Chinese		Ba WF, Fan B, Huang ZM.Epidemiological survey of the population of lung flukes in Huangcaoba, Yuxi City[J].Journal of Medical Pest Control,2000,(01):36-38.
657	Euparagonimus cenocopiosus	Sinopotamon pinheensis	114.352	25.2116	广东省南雄市珠玑镇/Zhuji Town, Nanxiong City, Guangdong Province	China	2009	2000s	Chinese		Zeng JR, Fu GH, Lu YY, et al.Investigation on the highly infectious focus of Euparagonimus cenocopiosus at Zhuji town,Nanxiong city of north Guangdong province[J].Chinese Journal of Zoonoses, 2009,25(10):1031-1033.
658	P. westermani	Sinopotamon pinheensis	113.232	25.1401	广东省乐昌市大洞/Dadong, Lechang City, Guangdong Province	China	2012	2010s	Chinese		Fu GH, Deng WQ, Liu Q, et al.Epidemiological survey of Paragonimus in northern Guangdong Province, China [J].Chinese Journal of Zoonoses,2012,28(11):1120-1125.
	Euparagonimus cenocopiosus		114.392	25.2426	广东省南雄市里东村/Lidong Village, Nanxiong City, Guangdong Province	China
			113.847	24.5887	广东省翁源县太坪/Taiping, Wengyuan County, Guangdong Province	China
			113.836	24.7113	广东省曲江县小坑/Xiaokeng, Qujiang County, Guangdong Province	China
659	P. westermani	Sinopotamon sp.	115.83	24.8998	广东省平远县/广东省平远县	China	2010	2010s	Chinese		Lu YY, Qiu YL, Shen HX, et al.Study of the distribution of Paragonimus in Pingyuan County in Eastern Guangdong [J].Journal of Pathogen Biology ,2010,5(04):280-282+325.DOI:10.13350/j.cjpb.2010.04.019.
	P. skrjabini		115.952	24.5929		China
	Euparagonimus cenocopiosus		116.044	24.7228		China
660	P. proliferus	Indochinamon chinghungense	100.911	21.8364	云南景洪市勐罕镇/Menghan Town, Jinghong City, Yunnan Province	China	2001	2000s	Chinese		Wang WL, Lei L, Zhou BJ.Species Investigation and Biological Study on Paragonimus in Jinghong City, Yunnan Province[J].Bulletin of Disease Control & Prevention(China) ,2001,(01):81-83.DOI:10.13215/j.cnki.jbyfkztb.2001.01.034.
	P. microchis		100.95	21.8627		China
661	P. skrjabini	freshwater crabs	103.048	22.8009	云南省金平县铜厂乡/Tongchang Township, Jinping County, Yunnan Province	China	2002	2000s	Chinese		Wang WL, Lei L, Zhou BJ.Investigation on Paragonimus in Jinping County, Yunnan Province [J].Bulletin of Disease Control & Prevention(China),2002,(01):31-33.DOI:10.13215/j.cnki.jbyfkztb.2002.01.013.
662	P. skrjabini	Sinopotamon denticulatum	104.825	27.8448	云南省威信县长安乡长安村/Chang'an Village, Chang'an Township, Weixin County, Yunnan Province	China	2012	2010s	Chinese		Wang GX, Huang YQ, Chen WB, et al.Research on the Infectious Focus of Paragonimiasis at Weixin,Yunnan Province [J].Sichuan Journal of Zoology,2012,31(04):605-607.
663	P. proliferus	Indochinamon chinghungense	101.18	21.9063	云南省景洪市基诺山、曼赛囡、林宽新寨和补蚌/Jinuoshan, Jinghong City, Yunnan Province	China	2015	2010s	Chinese		Zhang WQ, Guo YM, Li CY, et al.Investigation of the prevalence of Paragonimusinfecting crabs in 4 areas of the City of Jinghong,Yunnan Province [J].Journal of Pathogen Biology ,2015,10(05):439-441+458.DOI:10.13350/j.cjpb.150514.
	P. microchis		101.379	21.3869		China
	P. sp.		101.043	22.0502		China
664	P. proliferus	Indochinamon chinghungense, Indochinamon hispidum	102.171	23.041	云南省绿春县大兴、戈奎和牛孔等3个 乡镇/Daxing, Luchun County, Yunnan Province	China	2007	2000s	Chinese		Yang BB, Zhou BJ, Li RQ, et al.Preliminary Investigation on Paragonimus in Lvchun County of Yunnan Province [J].Chinese Journal of Parasitology and Parasitic Diseases,2007,(06):518-519.
665	P. bangkokensis	Indochinamon chinghungense	101.591	21.5062	云南省勐腊县/Mengla County, Yunnan Province	China	2011	2010s	Chinese		Wan YF. The morphology and molecular genetics study of Paragonimus bangkokensis in Yunnan Province[D].Kunming Medical University,2011.
666	P. skrjabini	freshwater crabs	99.538	24.486	云南省昌宁县更戛乡乡政府附近/Near Gengjia Township Government, Changning County, Yunnan Province	China	2000	2000s	Chinese		Li CF, Deng YY, Li JQ, et al.The first discovery of Pagumogonimus skrjabini in Baoshan area, Yunnan Province[J].Journal of Pathogen Biology,2000,(04):66.
667	P. cheni	Indochinamon sp.	100.823	25.9509	云南省宾川县拉乌乡/Lawu Township, Binchuan County, Yunnan Province	China	2013	2010s	Chinese		Dai TT, Zhou BJ, Shi SL, et al.Investigation of the species and the second intermediate host of Paragonimus in both midwestern prefectures of Yunnan[J].Journal of Pathogen Biology,2013,8(06):544-546.DOI:10.13350/j.cjpb.2013.06.027.
			100.981	25.9608	云南省大姚县的三岔河/Sancha River in Dayao County, Yunnan Province	China
668	P. skrjabini	freshwater crabs	102.036	24.7405	云南易门县铜厂乡/Tongchang Township, Yimen County, Yunnan Province	China	2000	2000s	Chinese		Wang WL, Lei L, Zhou BJ, et al.Investigation and Observation on Paragonimus in Yimen County, Yunnan Province[J].Bulletin of Disease Control & Prevention(China),2000,(04):45-47.DOI:10.13215/j.cnki.jbyfkztb.2000.04.019.
669	P. westermani	Sinopotamon denticulatum	117.459	27.5454	福建省邵武龙湖高汐河流地区/Gaoxi River area in Longhu, Shaowu, Fujian Province	China	1980	1980s	Chinese		Liu SC, Li YS, Xu ZH, et al.A study on the discovery of Euparagonimus cenocopiosls and its coinfection with Paragonimus Westermani in Fujian province[J].Journal of China Medical University ,1980,(02):2-5+74.
	Euparagonimus cenocopiosus		117.661	27.3505		China
670	P. skrjabini	Potamiscus rongjingensis, Vadosapotamon sheni	102.635	29.8011	四川省荥经县荣河乡、泗坪乡/Ronghe Township, Yingjing County, Sichuan Province	China	1992	1990s	Chinese		Yi DY, Luo XR.Natural infection of lung fluke metacercariae in two freshwater crabs found in Sichuan Province[J].Current Zoology,1992,(04):442.
671	P. westermani		121.356	29.6239	浙江省斑竹乡后汗坑村、奉化四明山区/Houhankeng Village, Banzhu Township, Zhejiang Province	China	1994	1990s	Chinese		Zhen JW, Zhi ZR, Wang ZY.Investigation on Animal Infection with Paragonimiasis in Eastern Zhejiang[J].Chinese Journal of Zoonoses,1994,(05):57.
672	P. sp.	Sinopotamon yangtsekiense	121.304	29.3819	浙江省宁海县深圳区俞山村/Yushan Village, Shenzhen District, Ninghai County, Zhejiang Province	China	2009	2000s	Chinese		Liu JF, Wu Y, Tang ZY, et al.Epidemiological Investigation on the Intermediate Hosts of Paragonimus in Ninghai County of Zhejiang Province [J].Chinese Journal of Parasitology and Parasitic Diseases,2009,27(04):373-374.
673	P. westermani	Sinopotamon chekiangense	121.328	29.3159	宁海西溪（冷风洞）/Ninghai Xixi	China	2006	2000s	Chinese		Qian BZ, Sugiyama H,Zhu ZH.Sequence analysis of ITS2 of Paragonimus Westermani in Ninghai, Zhejiang Province [J].Acta Parasitologica Et Medica Entomologica Sinica,2006,(02):13-16.
674	P. westermani	Sinopotamon chekiangense	120.52	29.8953	浙江省绍兴兰亭谢家桥/Xiejiaqiao, Lanting, Shaoxing, Zhejiang Province	China	2004	2000s	Chinese		Qian BZ.Observation on the morphology of adult Paragonimus westermani in 10 counties (cities) of Zhejiang Province[J].Journal of Tropical Diseases and Parasitology,2004,(03):147-149+171.
			119.447	30.3582	浙江省临安西天目/West Tianmu, Lin'an, Zhejiang Province	China
			119.821	29.8352	浙江省桐庐/Tonglu, Zhejiang Province	China
			121.24	30.0597	浙江省余姚/Yuyao, Zhejiang Province	China
			121.338	29.5961	浙江省奉化杨家堰/Yangjiayan, Fenghua, Zhejiang Province	China
			121.488	29.3784	浙江省宁海西溪/Xixi, Ninghai, Zhejiang Province	China
			121.324	29.1058	浙江省三门/Sanmen, Zhejiang Province	China
			121.351	28.3415	浙江省温岭/Wenling, Zhejiang Province	China
			120.718	28.1598	浙江省永嘉县/Yongjia County, Zhejiang Province	China
			119.329	28.2831	浙江省遂昌安民/Anmin, Suichang, Zhejiang Province	China
675	P. westermani	Huananpotamon angulatum	120.009	27.4719	浙江省泰顺县泗溪/Sixi, Taishun County, Zhejiang Province	China	2007	2000s	Chinese		Xing WL, Chen XD, Xie KX, et al.Discovery of a medium to high epidemic source of paragonimiasis in Taishun County, Zhejiang Province[J].Chinese Journal of Zoonoses ,2007,(06):614-616.
676	P. westermani	Sinopotamon chekiangense	119.352	28.3041	浙江省松阳县安民乡大潘坑村/Dapankeng Village, Anmin Township, Songyang County, Zhejiang Province	China	1986	1980s	Chinese		He XF, Tu GQ, Hong WC.Investigation and Study on the Infection of Euparagonimus cenocopiosls metacercariae, Zhejiang Province[J].Chinese Journal of Zoology ,1986,(02):28-30.DOI:10.13859/j.cjz.1986.02.010.
	Euparagonimus cenocopiosus		119.368	28.2826		China
677	P. westermani	Sinopotamon chekiangense	119.283	28.3748	浙江省松阳县玉岩镇玉岩村/Yuyan Village, Yuyan Town, Songyang County, Zhejiang Province	China	2013	2010s	Chinese		Ye XL, Ruan W, Liu SF, et al.Investigation of the current state of autochthonous paragonimiasis in Songyang County,Zhejiang Province [J].Journal of Pathogen Biology,2013,8(07):631-632+635.DOI:10.13350/j.cjpb.2013.07.016.
	Euparagonimus cenocopiosus		119.236	28.3716		China
678	P. westermani		120.884	28.2074	浙江省永嘉县陡门/Doumen, Yongjia County, Zhejiang Province	China	2003	2000s	Chinese		Hong JL, Chen MG, Chang ZS, et al.STUDY ON DNA SEQUENCE AND KARYOTYPE OF PARAGONIMUS WESTERMANI IN YONGJIA COUNTY, ZHEJIANG PROVINCE[J].Journal of Pathogen Biology,2003,(02):42-45.
679	P. westermani	Sinopotamon chekiangense	120.84	28.1597	浙江省永嘉县岩垄/Yanlong, Yongjia County, Zhejiang Province	China	1983	1980s	Chinese		Pan QQ, Lin BC, Jiang DS.Epidemiological Investigation Report on Paragonimiasis in Dongkeng Village, Yongjia County, Zhejiang Province[J].Chinese Journal of Parasitology and Parasitic Diseases,1983,(04):48.
680	P. westermani	Sinopotamon chekiangense	120.744	29.4744	浙江省嵊县毫石乡石道地村/Shidaodi Village, Haoshi Township, Sheng County, Zhejiang Province	China	1986	1980s	Chinese		Xi Zhao Yong, Huang MY, Rong YL, et al.Preliminary investigation on paragonimiasis in mountain villages of Shengxian County, Zhejiang Province[J].Fudan University Journal of Medical Sciences,1986,(01):53-56.
681	P. westermani	Sinopotamon chekiangense, Sinopotamon yangtsekiense	119.228	28.434	浙江省遂昌县垵口/Ankou, Suichang County, Zhejiang Province	China	1986	1980s	Chinese		Huang WD, Yu ZK, Ye KC, et al.Distribution and Animal Infection Observation of Euparagonimus cenocopiosls, Southwest Zhejiang Province[J].Chinese Journal of Zoonoses,1986,(06):33-35.
			119.284	28.3748	浙江省松阳县玉岩/Yuyan, Songyang County, Zhejiang Province	China
			119.786	28.1581	浙江省丽水市丰源/Fengyuan, Lishui City, Zhejiang Province	China
			119.853	28.2618	浙江省青田县黄寮/Huangliao, Qingtian County, Zhejiang Province	China
			119.352	28.066	浙江省龙泉市安仁/Anren, Longquan City, Zhejiang Province	China
			119.471	28.1435	浙江省云和县赤石寺/Chishi Temple, Yunhe County, Zhejiang Province	China
			119.323	27.8616	浙江省景宁县英川/Yingchuan, Jingning County, Zhejiang Province	China
			119.506	29.0061	浙江省金华市琅琊寺/Langya Temple, Jinhua City, Zhejiang Province	China
			120.936	28.9138	浙江省临海市白水洋/Baishuiyang, Linhai City, Zhejiang Province	China
			119.648	27.7171	浙江省泰顺县乌岭岩/Wulingyan, Taishun County, Zhejiang Province	China
			120.741	28.4678	浙江省永嘉县岩坦/Yantan, Yongjia County, Zhejiang Province	China
			120.983	28.2903	浙江省乐清市岭底/Lingdi, Yueqing City, Zhejiang Province	China
	Euparagonimus cenocopiosus		119.185	28.3979	浙江省遂昌县垵口/Ankou, Suichang County, Zhejiang Province	China
			119.294	28.3814	浙江省松阳县玉岩/Yuyan, Songyang County, Zhejiang Province	China
			119.8	28.2223	浙江省丽水市丰源/Fengyuan, Lishui City, Zhejiang Province	China
			119.857	28.2574	浙江省青田县黄寮/Huangliao, Qingtian County, Zhejiang Province	China
			119.356	28.0749	浙江省龙泉市安仁/Anren, Longquan City, Zhejiang Province	China
			119.44	28.1455	浙江省云和县赤石寺/Chishi Temple, Yunhe County, Zhejiang Province	China
			119.316	27.8568	浙江省景宁县英川/Yingchuan, Jingning County, Zhejiang Province	China
			119.526	29.0425	浙江省金华市琅琊寺/Langya Temple, Jinhua City, Zhejiang Province	China
682	P. westermani	Sinopotamon yangtsekiense	119.899	30.7469	浙江省长兴县方家庄/Fangjiazhuang, Changxing County, Zhejiang Province	China	1986	1980s	Chinese		Song CS.Investigation on the Second Intermediate Host of Paragonimus in Changxing, Zhejiang Province - Creek Crab Survey[J].Chinese Journal of Parasitology and Parasitic Diseases,1986,(03):61.
683	P. westermani	Sinopotamon chekiangense	120.877	29.6538	浙江省上虞县四明山区的珠溪大队/Zhuxi Brigade in Siming Mountain Area, Shangyu County, Zhejiang Province	China	1984	1980s	Chinese		Du YF, Hu SL.The first discovery of an epidemic area of paragonimiasis in Shangyu County[J].Zhejiang Medical Journal,1984,(01):60.
684	P. westermani	Sinopotamon chekiangense	121.591	30.0263	浙江省镇海县/Zhenhai County, Zhejiang Province	China	1984	1980s	Chinese		Yuan JX.Preliminary Investigation Report on the Epidemic Situation of Paragonimiasis in Zhenhai County[J].Zhejiang Medical Journal,1984,(01):60-61.
685	P.sp.		113.461	34.6889	河南省郑州市/Zhengzhou City, Henan Province	China	1996	1990s	Chinese		Cui J, Wang ZQ, Wu F, et al.An outbreak of paragonimiasis occurred in the urban area of Zhengzhou[J].Chinese Journal of Zoonoses,1996,(01):18.
686	P. westermani	freshwater crabs	119.155	27.1824	福建省政和县镇前乡莲坑/Liankeng, Qianxiang, Zhenghe County, Fujian Province	China	2017	2010s	Chinese		Lin BX, Wei HW, Wu SQ, et al.Investigation on the etiology of paragonimisis in Zhenghe county of Fujian province [J].Journal of Tropical Medicine,2017,17(09):1237-1239+1279.
	P. skrjabini		118.638	27.4759	福建省政和县东平乡下屯/Dongping Township, Zhenghe County, Fujian Province	China
687	P. skrjabini		110.015	28.6979	湖南省古丈县东方乡马路溪/Maluxi, Dongfang Township, Guzhang County, Hunan Province	China	1990	1990s	Chinese		Kang ZB.Two new species of the genus Oncomelania from China[J].Zoological Systematics,1990,(03):271-274.
688	P. skrjabini		109.954	28.6865	湖南省古丈县东方乡下宫坪/Dongfang Xiangxiang Gongping, Guzhang County, Hunan Province	China	1987	1980s	Chinese		Kang ZB.Description of a new species of small freshwater snails in China[J].Medical Journal of Wuhan University,1987,(04):334-337.
689	P. skrjabini	Sinopotamon denticulatum	111.405	27.5699	湖南省冷水江洪水坪/Hunan Province Lengshuijiang Hongshuiping	China	1977	1970s	Chinese		Liu D.New discovery of Bythinella chinensis Liu (1977) as the first intermediate host of lung flukes in China[J].Journal of Central South University(Medical Science),1979,(Z1):1-2.
690	P. skrjabini	Sinopotamon denticulatum, Sinopotamon nanum	109.897	31.1339	重庆市巫山县/Wushan County, Chongqing City	China	2006	2000s	Chinese		Zhang XL, Wang Y, Zhang JR, et al.Study on the Epidemic Status and Clinical Manifestations of Paragonimiasis in the Three Gorges Reservoir Area of Chongqing: Analysis of Misdiagnosis Causes of 58 Cases of Paragonimiasis[C]Proceedings of the 2006 Academic Exchange Conference of Chongqing Preventive Medicine Association.
			109.441	30.9582	重庆市奉节县/Fengjie County, Chongqing City	China
			106.714	29.6757	重庆市渝北/Yubei, Chongqing	China
			106.272	29.2412	重庆市江津市/Jiangjin City, Chongqing	China
691	P. skrjabini	Neilupotamon papilionaceum	110.716	26.1266	广西省资源县梅溪乡铜座村、天门村、上洞村/Tongzuo Village, Meixi Township, Ziyuan County, Guangxi Province	China	1983	1980s	Chinese		Xiao SZ, Lan JG.Investigation on the Infection of Paragonimus-infecting Patients in Ziyuan County[J].Guangxi Medical Journal,1986,(01):23-24.
692	P. skrjabini	Neilupotamon papilionaceum	110.767	26.1486	广西省资源县梅溪公社铜座大队/Tongzuo Brigade, Meixi Commune, Ziyuan County, Guangxi Province	China	1982	1980s	Chinese		Liu DG, Yao QF.Exploration of the Epidemic Source of Paragonimiasis in Ziyuan County[J].Guangxi Medical Journal,1982,(05):254-255+282.
693	P. ohirai	Orisarma dehaani, Orisarma sinensis	121.588	31.5499	上海市江湾区/Jiangwan District, Shanghai	China	1954	1950s	Chinese		An GJ.Natural infection of lung flukes in animals in the suburbs of Shanghai [J]National Medical Journal of China, 1954,(12):976-982.
694	P. westermani	Cambaroides dauricus, Cambaroides schrenckii	129.187	47.6404	黑龙江省汤旺河流域伊春市美溪/Meixi, Yichun City, Tangwang River Basin, Heilongjiang Province	China	1979	1970s	Chinese		Zhong HL, Xu CP, Gao PZ.Preliminary investigation of paragonimiasis in Yichun and other areas of Heilongjiang Province and discovery of Paragonimus westermanl ichunensis[J].Current Zoology,1979,(01):33-43.
			129.941	46.7211	黑龙江省汤原县（合江地区）/Tangyuan County, Heilongjiang Province	China
			129.527	46.3527	黑龙江省巴兰河流域迎兰公社/Yinglan Commune, Balan River Basin, Heilongjiang Province	China
			130.548	46.2618	黑龙江省倭肯河流域勃利/Boli in the Woken River Basin of Heilongjiang Province	China
			129.661	44.5408	黑龙江省牡丹江流域牡丹江市郊/Mudanjiang Suburbs in Mudanjiang River Basin, Heilongjiang Province	China
			129.448	44.529	黑龙江省海林县海林公社红旗大队/Hailin Commune Hongqi Brigade, Hailin County, Heilongjiang Province	China
695	P. hueitungensis	Sinopotamon denticulatum, Tenuilapotamon joshuiense, Neilupotamon sinense, Neilupotamon papilionaceum	109.983	26.9207	湖南省会同县若水公社瓦窑大队，团河公社下楠木大队、向阳大队、光明大队/Huayao Brigade, Ruoshui Commune, Huitong County, Hunan Province	China	1975	1970s	Chinese		Zhong HL, Xu ZP, He LY, et al.A new species of lung fluke that can cause disease to humans - the study of Paragonimus hueit ungensis[J].Scientia Sinica,1975,(03):315-329.
		Tenuilapotamon joshuiense, Neilupotamon sinense, Neilupotamon papilionaceum	110.226	27.0806	黔阳县龙塘船公社龙塘船大队/Longtang Ship Brigade, Longtang Ship Commune, Qianyang County	China
696	P. skrjabini		112.732	27.259	湖南省衡山/Hengshan, Hunan Province	China	1982	1980s	Chinese		Chen CE.The intermediate hosts of lung flukes in Hunan Province[J].Journal of Central South University(Medical Science),1982,(04):371-374.
			110.565	29.8906	湖南省石门县南镇公社/Nanzhen Commune, Shimen County, Hunan Province	China
		Potamiscus loshingensis	109.917	28.6287	湖南省古丈县/Guzhang County, Hunan Province	China
	P. westermani	Sinopotamon fukienense	113.856	26.4821	湖南省酃县（现炎陵县）/Ling County, Hunan Province (now Yanling County)	China
			113.213	29.3214	湖南省茶陵/Chaling, Hunan Province	China
			113.609	26.7624	湖南省岳阳/Yueyang, Hunan Province	China
697	P. westermani	Cambaroides dauricus	128.169	43.766	吉林省敦化县额穆/Emu, Dunhua County, Jilin Province	China	1957	1950s	Chinese		Zhong HL, Hou ZC, He LY, et al. Investigation and Study on the Epidemic Status of Paragonimiasis in the Songhua River, Tumen River, and Yalu River Basins in Jilin Province[J].Chinese Journal of Preventive Medicine,1957,05(1):30-44.
			127.421	43.7532	蛟河县鸟林村/Niaolin Village, Jiaohe County	China
			127.351	42.3821	抚松县小蒲春河村/Xiaopu Chunhe Village, Fusong County	China
			126.026	43.3188	磐石县烟筒山镇/Yantongshan Town, Panshi County	China
			127.302	41.8629	临江县蚂蚁河、六道江/Mayi River in Linjiang County	China
698	P. skrjabini		110.059	28.2629	湖南省泸溪县青岗山溪和仲溪/Qinggangshan Creek, Luxi County, Hunan Province	China	1985	1980s	Chinese		Xie BW, Yang YS, Li QJ, et al.Discovery of Quasipaa boulengeri as a Host for Pagumogonimus skrjabini[J].Chinese Journal of Parasitology and Parasitic Diseases,1985,(02):79.
699	P. proliferus	Indochinamon chinghungense, Indochinamon hispidum	100.701	21.5985	云南省景洪地区勐罕区、勐龙区/Menghan District, Jinghong District, Yunnan Province	China	1989	1980s	Chinese		Zhou BJ, Deng XM.Investigation on the Second Intermediate Host of Paragonimus in Jinghong Region[J].Journal of Kunming Medical University,1989,(03):23-26+30.
	P. microchis		100.994	21.8557		China
	P. heterotremus		100.943	21.8613		China
700	P. ohirai		121.235	31.1718	上海县/shanghai county	China	1980	1980s	Chinese		Huang WD.Preliminary Investigation on paragonimiasis in Shanghai Area[J].Chinese Journal of Veterinary Medicine,1980,(10):6-9.
			121.289	30.9718	松江县/Songjiang County	China
			121.318	31.3935	嘉定县/Jiading County	China
701	P. sp.	freshwater crabs	120.444	29.8352	浙江省诸暨县东一乡/Dongyi Township, Zhuji County, Zhejiang Province	China	1954	1950s	Chinese		Hong SL, Li FB, Gao K, et al. Epidemic Status of Paragonimiasis in Zhuji and Shaoxing Counties[J]. National Medical Journal of China,1954,40(10):758-766.
			120.582	29.8003	浙江省绍兴县稽东乡/Jidong Township, Shaoxing County, Zhejiang Province	China
702	P. szechuanensis	Sinopotamon denticulatum, Sinopotamon yaanense	103.139	30.0763	四川省名山/Ming Mountains in Sichuan Province	China	1962	1960s	Chinese		Zhong HL, Cao WJ, Liu ZH, et al.Clinical Study on Sichuan Paragonimiasis: A Novel Disease Caused by Paragonimus [J].National Medical Journal of China, 1962,(12):753-762.
			103.062	29.9702	四川省雅安/Ya'an, Sichuan Province	China
		Sinopotamon denticulatum	103.838	30.683	四川省温江/Wenjiang, Sichuan Province	China
			103.916	30.9903	四川省彭县/Peng County, Sichuan Province	China
			103.662	30.9462	四川省灌县/Guan County, Sichuan Province	China
703	P. westermani	Cambaroides dauricus	125.36	41.6042	辽宁省新宾县/Xinbin County, Liaoning Province	China	1965	1960s	Chinese		Xu JT, Qian ZF, Xiao WH, et al.Epidemiological Investigation Report on Paragonimiasis in Xinbin County, Liaoning Province[J].Journal of Pathogen Biology,1995,(01):63.
704	P. szechuanensis	Sinopotamon denticulatum, Sinopotamon yaanense	103.041	29.9582	雅安市王家沟/Wangjiagou, Ya'an City	China	1963	1960s	Chinese		Cao WJ, Zhong HL, Dong YJ, et al.Investigation of Paragonimiasis in Ya'an, Sichuan Province: Simultaneous Discovery of Two Different Types of Paragonimus (Paragonimus westermani and a New Species of Paragonimus sichuanensis)[J]. Chinese Journal of Internal Medicine,1963,11(1):27-31;26.
	P. westermani		102.95	30.0116		China
705	P. cheni	freshwater crabs	103.952	22.6503	云南省河口县南溪镇/Nanxi Town, Hekou County, Yunnan Province	China	2015	2010s	Chinese		Zhang WQ, Guo YM, Li W, et al.Investigation on the Second Intermediate Host of Paragonimus in Yunnan [J].Journal of Kunming Medical University,2015,36(12):17-20.
	P. heterotremus		100.915	22.7514	云南省普洱市/Pu'er City, Yunnan Province	China
706	P. westermani	freshwater crabs	118.439	26.3469	福建省南平市延平区太平镇/Taiping Town, Yanping District, Nanping City, Fujian Province	China	2020	2020s	Chinese		Gu MJ, Huang WL, Li YS, et al.Complete mitochondrial genomes of Paragonimus westermani in China and phylogenetic analysis of various geographical isolates[J].Chinese Journal of Schistosomiasis Control,2020,32(01):28-35+53.DOI:10.16250/j.32.1374.2019238.
			119.078	25.8692	福建省福州市永泰县葛岭镇/Geling Town, Yongtai County, Fuzhou City, Fujian Province	China
707	P. skrjabini		121.364	29.4247	浙江省宁海县深圳公社/Shenzhen Commune, Ninghai County, Zhejiang Province	China	1982	1980s	Chinese		Shen HM, Jiang MG.The first report on the discovery of Paragonimus skriabini in Zhejiang province[J].Zhejiang Medical Journal, 1982(4):38-39.
708	P. heterotremus	freshwater crabs	104.379	22.9897	云南省马关县/Maguan County, Yunnan Province	China	1964	1960s	Chinese		Chen XT,Xia DG.Preliminary report on a new species of Paragonimus[J].Acta Scientiarum Naturalium Universitatis Sunyatseni,1964,(02):236-238+284-286.
	P. cheni		100.776	22.0643	云南省景洪县/Jinghong County, Yunnan Province	China
	P. proliferus		100.734	21.9704		China
709	P. iloktsuenensis		113.294	23.0973	广东省广州市怡乐村/Yile Village, Guangzhou City, Guangdong Province	China	1940	1940s	Chinese		Chen H T. Paragonimus iloktsuenensis sp. nov. for the lung fluke from rats (class Trematoda: family Troglotrematidae)[J]. 1940.
710	P. harinasutai	Sinopotamon chekiangense	121.428	29.2593	浙江省宁海县/Ninghai County, Zhejiang Province	China	2005	2000s	Chinese		Qian B Z, Waikagul J, Dekumyoy P, et al. Occurrence of Paragonimus harinasutai in Zhejiang[J]. China. J Trop Med Parasitol, 2005, 28: 22-5.
711	P. skrjabini	Sinopotamon denticulatum, Sinopotamon davidi, Sinopotamon shensiense, Sinopotamon nanum	109.918	31.0911	重庆市巫山县先滩/Xiantan, Wushan County, Chongqing City	China	2012	2010s	Chinese		Zhang X, Wang Y, Wang G, et al. Distribution and clinical features of Paragonimiasis skrjabini in Three Gorges Reservoir Region[J]. Parasitology international, 2012, 61(4): 645-649.
			109.468	31.0198	奉节县宝坪镇/Baoping Town, Fengjie County	China
			105.717	28.6011	合江县九支镇/Jiuzhi Town, Hejiang County	China
			105.307	28.2075	兴文县先锋镇/Xianfeng Town, Xingwen County	China
			107.398	29.7598	涪陵坡头/Fuling Poutou	China
712	P. microchis	freshwater crabs	103.044	22.8006	云南省金平县铜厂乡/Tongchang Township, Jinping County, Yunnan Province	China	2020	2020s	Chinese		Shu Q H, Yang Y, Wang M M, et al. Morphological and molecular characterization of Paragonimus species isolated from freshwater crabs in southern Yunnan, China[J]. Journal of Tropical Medicine, 2021, 2021(1): 5646291.
	P. heterotremus		103.055	22.815		China
	P. proliferus		103.054	22.7854		China
	P. skrjabini		103.065	22.8205		China
713	P. westermani	freshwater crabs	118.719	26.5016	福建省古田县/Gutian County, Fujian Province	China	1987	1980s	Chinese		Li YS, Lin JX. Epidemiological Investigation of Paragonimiasis in Fujian Province[J].Chinese Journal of Preventive Medicine,1987,21(6):331-334.
			119.53	26.1748	福建省连江县/Lianjiang County, Fujian Province	China
			116.836	26.1662	福建省清流县/Qingliu County, Fujian Province	China
			118.348	25.3484	福建省永春县/Yongchun County, Fujian Province	China
			118.662	25.362	福建省仙游县/Xianyou County, Fujian Province	China
714	P. skrjabini	Sinopotamon denticulatum	112.854	35.3418	山西省晋城市泽州县/Zezhou County, Jincheng City, Shanxi Province	China	2010	2010s	Chinese		Zhao JL, Wang Y, Zhang L et al.Epidemiological survey on paragonimiasis in Jingcheng City[J]. International Journal of Medical Parasitic Diseases,2010,37(6):334-337. DOI:10.3760/cma.j.issn.1673-4122.2010.06.004.
			112.599	35.6168	山西省沁水县/Qinshui County, Shanxi Province	China
			112.32	35.4036	山西省阳城县/Yangcheng County, Shanxi Province	China
715	P. westermani	Parapotamon hsingyiense	105.002	24.8835	贵州省兴义县达居/Daju, Xingyi County, Guizhou Province	China	1975	1970s	Chinese		Dai AY, Song YZ.Preliminary Study on the Intermediate Host of Paragonimus in China - Freshwater Crabs[J].Current Zoology,1975,(02):169-182.
716	P. skrjabini	freshwater crabs	108.261	24.7901	广西省环江县/Huanjiang County, Guangxi Province	China	1984	1980s	Chinese		Zhou SK, Hu WQ, Gu YX, et al.The first discovery of Paragonimus in Hechi area, Guangxi[J].Guangxi Medical Journal,1984,(03):165-171.
	P. paishuihoensis		107.155	24.9999	广西省天峨县/Tiane County, Guangxi Province	China
717	P. skrjabini		110.352	25.4161	广西省灵川县/Lingchuan County, Guangxi Province	China	1965	1960s	Chinese		Long ZP et al. Discovery of Two Paragonimus species in Guangxi [J]. Jishengchong Xuebao, 1965,2(4):421-422.
	P. heterotremus		110.353	25.4679		China
718	P. yunnanensis	freshwater crabs	103.968	22.5827	云南省河口县/Hekou County, Yunnan Province	China	1959	1950s	Chinese		He LY, Chung HL et al. Investigation and Study on Paragonimiasis in Yunnan Province - Discovery of a New Type of Paragonimus (Yunnan Paragonimus) [J]. People's Health Care, 11:987-997.
719	P. yunnanensis	Indochinamon tannanti, freshwater crabs	103.822	22.6275	云南省河口县坝洒、槟榔寨、南溪/Ba Sa, Hekou County, Yunnan Province	China	1965	1960s	Chinese		He LY, Chung HL, et al.Investigation and Study on Paragonimiasis in Yunnan Province
	P. westermani		103.97	22.5432		China
	P. proliferus		103.774	22.6102		China
720	P. menglaensis		101.61	21.6552	云南西双版纳自治州勐腊县瑶瓦区阿括拿青和新回宽寨老熊青/Akonaqing, Yaowa District, Mengla County, Xishuangbanna Autonomous Prefecture, Yunnan Province	China	2003	2000s	Chinese		Chen sh, Chang ZS, Shen BG, et al.SCANNING ELECTRON MICROSCOPIC OBSERVATION OF PARAGONIMUS MENGLAENSIS IN XISHUANGPANNA AUTONOMOUS REGION OF YUNNAN PROVINCE(XARY)[J].Chinese Journal of Animal Infectious Diseases,2003,(03):1-2+0-65.
721	P. skrjabini	freshwater crabs	112.835	35.3296	山西省泽州县晋庙铺镇/Jinmiaopu Town, Zezhou County, Shanxi Province	China	2007	2000s	Chinese		Feng ML, Shang YL, Yan XC, et al.An epidemiologieal survey on paragonimiasis in Jin Miaopu township in Shanxi province[C]. //Proceedings of the 2007 National Conference on Tumor Epidemiology and Tumor Etiology. 2007:131-133.
722	Euparagonimus hongzesiensis		119.038	33.4082	江苏省洪泽县/Hongze County, Jiangsu Province	China	1990	1990s	Chinese		Fu AQ, Lu XS, Tao JP, et al.Description of a new species Euparagonimus honzesiensis nov.sp in the genus Euparagonimus[J].Journal of Yangzhou University(Agricultural and Life Science Edition),1990,(04):39-40.DOI:10.16872/j.cnki.1671-4652.1990.04.010.
723	P. westermani	Eriocheir japonicus	121.591	25.2806	台湾省台北石门/Shimen, Taipei, Taiwan	China	1964	1960s	English		Chiu J K. Prevalence of Paragonimus infection in crab hosts in Taiwan[J]. Bulletin of the Institute of Zoology, Academia Sinica, 1964, 3: 63-73.
		Eriocheir japonicus	121.661	25.1369	台湾省台北阿里磅/Taiwan Province Taipei Ali Pound	China
		Potamon sp.	121.652	25.2239	台湾省台北阿里荖/Taipei Ali Lao, Taiwan Province	China
		Eriocheir japonicus	121.778	25.146	台湾省台北基隆/Taipei Keelung, Taiwan Province	China
		Eriocheir japonicus	121.693	25.076	台湾省台北保长坑/Taipei Baochangkeng, Taiwan Province	China
		Eriocheir japonicus	121.624	25.0027	台湾省台北深坑/Shengkeng in Taipei, Taiwan Province	China
		Eriocheir japonicus	121.666	24.9947	台湾省台北石碇/Shiding, Taipei, Taiwan	China
		Potamon dehaani	121.706	24.9742	台湾省台北石槽/Taipei Shicao, Taiwan Province	China
		Potamon dehaani	121.762	24.9225	台湾省台北倒吊子Daodiaozi, Taipei, Taiwan	China
		Potamon dehaani	121.759	24.8691	台湾省台北山林/Taipei Mountain Forest, Taiwan Province	China
		Eriocheir japonicus	121.52	24.9594	台湾省台北安坑/Ankeng, Taipei, Taiwan Province	China
		Eriocheir japonicus	121.912	25.0179	台湾省台北贡寮/Gongliao, Taipei, Taiwan Province	China
		Potamon dehaani	121.361	24.8351	台湾省桃园角板山/Jiaobanshan, Taoyuan, Taiwan	China
		Eriocheir japonicus	121.121	24.9726	台湾省桃园新屋/Taoyuan New House, Taiwan Province	China
		Eriocheir japonicus	121.004	24.876	台湾省新竹山崎/Shanqi, Hsinchu, Taiwan	China
		Eriocheir japonicus	121.084	24.8248	台湾省新竹新埔/Xinpu, Hsinchu, Taiwan	China
		Eriocheir japonicus	121.114	24.7354	台湾省新竹竹东/Hsinchu Zhudong, Taiwan	China
		Candidiopotamon rathbuni	121.232	24.7152	台湾省新竹嘉乐村/Jiale Village, Hsinchu, Taiwan	China
		Candidiopotamon rathbuni	121.22	24.6691	台湾省新竹锦屏/Jinping, Hsinchu, Taiwan	China
		Eriocheir japonicus	120.782	24.5626	台湾省苗栗鹤岗/Hegang, Miaoli, Taiwan	China
		Eriocheir japonicus	120.863	24.5826	台湾省苗栗头屋/Miaoli Touwu, Taiwan Province	China
		Eriocheir japonicus	120.913	24.6888	台湾省苗栗头份/Miaoli Toufen, Taiwan Province	China
		Eriocheir japonicus	120.965	24.6599	台湾省苗栗三湾/Miaoli Sanwan, Taiwan Province	China
	P. iloktsuenensis	Potamon sp.	121.642	25.1839	台湾省台北阿里荖/Taipei Ali Lao, Taiwan Province	China
724	P. paishuihoensis		103.896	31.3639	四川省彭县白水河地区/Baishuihe area, Peng County, Sichuan Province	China	1965	1960s	Chinese		Cao WJ, Chung HL.Observation of a new species of Paragonimus from Baishuihe River discovered in Peng County, Sichuan Province, including its cercariae afeter excystation and metacercariae, and juvenile worms[J].Jishengchong Xuebao, 1965,2(3):252-256.
725	P. xiangshanensis		121.866	29.515	浙江省象山县/Xiangshan County, Zhejiang Province	China	1995	1990s	Chinese		He LY, Xu MK.Epidemiological Investigation Report on Paragonimiasis in Xiangshan County, Zhejiang Province[C]. //Proceedings of the Third Member Representative Conference and Fifth Academic Symposium of the Parasitology Professional Society of the Chinese Zoological Society.Beijing:Chinese Zoological Society, 1995:257～262.
726	P. sp.	Sinopotamon chengkuense	108.518	32.0116	四川省城口县坪坝乡/Pingba Township, Chengkou County, Sichuan Province	China	1990	1990s	Chinese		Zeng DG.Investigation on Infection of Patients and Intermediate Hosts of Paragonimus in Chengkou County[J].Journal of Pathogen Biology,1990,(04):276.
727	P. westermani		115.054	30.0436	湖北省黄石市大冶黄连港/Huanglian Port, Daye, Huangshi City, Hubei Province	China	1985	1980s	Chinese		Peng DH, Zhou Y, Zhou SL, et al.Observation of the larvae inside the body of Paragonimus Westermani in Eastern Hubei Province[J].Chinese Journal of Parasitology and Parasitic Diseases,1985,(01):64.
728	P. westermani	Cambaroides dauricus	124.826	40.7622	辽宁省东江沿坝下/Under the dam of Dongjiang River in Liaoning Province	China	1990	1990s	Chinese		Wang L, Qian ZF.Epidemiological Investigation of Paragonimiasis in the Fuerjiang River Basin[J].Journal of Pathogen Biology,1990,(04):315.
729	P. skrjabini	Sinopotamon davidi	106.749	32.0891	四川省南江县东垭乡/Dongya Township, Nanjiang County, Sichuan Province	China	1991	1990s	Chinese		Ning DL, Xiao FQ.Investigation on the Epidemic Situation of Paragonimiasis in Nanjiang County[J].Research on the Prevention and Control of Parasitic Diseases in Sichuan Province,1991,19(4):14-16
730	P. westermani	Sinopotamon pinheensis, Nanhaipotamon formosanum	115.956	24.5919	广东省平远县/Pingyuan County, Guangdong Province	China	1986	1980s	Chinese		Pan LX, Qiu MS, Lin XB, et al. Discovery of Paragonimiasis Epidemic Area in Meixian County, Guangdong Province[J]. Chinese Journal of Epidemiology,1986,07(1):42-44. DOI:10.3760/cma.j.issn.0254-6450.1986.01.126.
			116.594	24.3571	广东省大埔县/Dapu County, Guangdong Province	China
	Euparagonimus cenocopiosus		115.793	24.5319	广东省平远县/Pingyuan County, Guangdong Province	China
			116.703	24.4235	广东省大埔县/Dapu County, Guangdong Province	China
731	P. westermani	Sinopotamon chekiangense	119.971	28.5012	浙江省丽水县/Lishui County, Zhejiang Province	China	1981	1980s	Chinese		He XF, Ye WL, Tu GQ, et al.Epidemiological investigation of paragonimiasis in Lishui area[J].
			119.581	28.1638	浙江省云和县/Yunhe County, Zhejiang Province	China
			119.3	28.7075	浙江省遂昌县/Suichang County, Zhejiang Province	China
			119.235	28.1096	浙江省龙泉县/Longquan County, Zhejiang Province	China
			120.105	28.7053	浙江省缙云县/Jinyun County, Zhejiang Province	China
732	P. westermani	Sinopotamon denticulatum	103.854	30.7231	四川省温江县文家镇/Wenjia Town, Wenjiang County, Sichuan Province	China	1957	1950s	Chinese		Weng XZ, Zhong HL, He LY, et al.Investigation Report on Paragonimiasis in Wenjiang County, Sichuan Province[J]. Chinese Journal of Preventive Medicine ,1957,05(1):45-47.
733	P. skrjabini	Sinolapotamon patellifer, Bottapotamon sp.	110.4	25.4354	广西省灵川县/Lingchuan County, Guangxi Province	China	1982	1980s	Chinese		Liu DG, Yao QF, Huang SF.Observation of metacercariae of paragonimus heterotremus[J].Chinese Journal of Zoology,1982,22(3):1-3
	P. heterotremus		110.264	25.298		China
734	P. skrjabini		111.52	29.6381	湖南省石门县/Shimen County, Hunan Province	China	1982	1980s	Chinese		Liu YY, Zhang WZ, Chen CE.Pseudobythinella shimenensis: A New Species of Freshwater Snail from Hunan Province Carrying Paragonimus Cercariae[J].Zoological Systematics ,1982,(03):254-256.
735	P. westermani	freshwater crabs	118.117	29.9088	安徽省休宁县蓝田镇/Lantian Town, Xiuning County, Anhui Province	China	2023	2020s	Chinese		Liu DH, Jin Y, Hu MC, et al.Study on transmission route of cercariae of Paragonimus westermani through oral infection[J].Journal of Pathogen Biology,2023,18(04):416-420.DOI:10.13350/j.cjpb.230409.
736	P.sp.		104.093	23.0137	云南省文山州马关县八寨镇大围树村/Daweishu Village, Bazhai Town, Maguan County, Wenshan Prefecture, Yunnan Province	China	2022	2020s	Chinese		Yang ZQ, Li XY, Zi JR, et al.First paragonimiasis was identified in Yanshan County, Yunnan Province [J].Journal of Tropical Diseases and Parasitology,2022,20(05):274-275+280.
737	P. proliferus	freshwater crabs	100.796	22.061	Jinghong City in Yunnan Province	China	2023	2020s	English		Wang Q Q, Zhou G Z, Wu K L, et al. Activation of RIG-I signaling in the early stage of Paragonimus proliferus infection causes lung injury via type I immune response in rat[J]. The Journal of Infection in Developing Countries, 2024, 18(03): 464-472.
738	P. westermani		94.3688	26.1785	Nagaland	India	2023	2020s	English	egg, case report	Tsanglao W R, Jamir S. Pulmonary paragonimiasis in a child with chronic recurrent wet cough[J]. The Lancet Infectious Diseases, 2023, 23(10): e454.
739	P. westermani		94.2154	25.8583	Kohima, Nagaland	India	2024	2020s	English	egg, case report	Das P. Childhood pulmonary paragonimiasis-a diagnostic conundrum: a case series from a tertiary care hospital in Kohima District of Northeast India[J]. Ethiopian Journal of Pediatrics and Child Health, 2024, 19(2): 179-184.
740	P. proliferus	freshwater crabs	101.946	22.2741	云南/Yunnan Province	China	2023	2020s	Chinese		华丽娟,李生浩,常国楫,等.药物调控PPAR-γ/RXR-α信号通路对改善丰宫并殖吸虫感染所致大鼠肺损伤的作用[J].中国寄生虫学与寄生虫病杂志,2023,41(06):691-698.
741	P.sp.		119.975	28.4789	浙江省丽水市/Lishui City, Zhejiang Province	China	2024	2020s	Chinese	case report	蒋翔伟,赖林强,叶伟东,等.以大量胸腔积液为表现的肺吸虫病1例并文献复习[J].浙江实用医学,2024,29(06):534-536.DOI:10.16794/j.cnki.cn33-1207/r.2024.06.019.
742	P.sp.	freshwater crabs	110.734	31.3688	湖北兴山	China	2024	2020s	Chinese		涂珍,夏菁,孙凌聪,等.湖北省2021—2023年并殖吸虫病监测结果[J].中国热带医学,2024,24(09):1052-1058.DOI:10.13604/j.cnki.46-1064/r.2024.09.06.
			111.037	30.2046	湖北五峰
			109.711	32.3325	湖北竹溪
743	P.sp.		110.729	32.6171	湖北十堰	China	2024	2020s	Chinese	case report	柯娜,李鑫,王新红,等.肺吸虫病误诊为结核性胸腔积液原因并文献复习[J].临床误诊误治,2024,37(10):1-5.
744	P.sp.		110.119	29.4235	湖南省桑植县	China	2024	2020s	Chinese	case report	向柯华,雷明盛,赵蓓,等.胸肺型合并脑型并殖吸虫病1例[J].热带病与寄生虫学,2024,22(01):57-60.

## Sheet: the Americas
no.	paragonimus_species	second host	sites	longitude	latitude	Country	pub_year	decades	language	notes	literature
1	Paragonimus kellicotti		Missouri	-93.6978	37.613	USA	2023	2020s	English	case report	Kang, Seung Ah, et al. "A case of spontaneous pneumothorax due to paragonimiasis in North America with literature review." IDCases 32 (2023): e01742.
2	P. sp.	Eudaniela garmani	Cajigal District, Sucre State	-63.1279	10.4489	Venezuela	1985	1980s	English	field study	Alarcón de Noya, Belkisyolé, et al. "A field study of paragonimiasis in Venezuela." The American journal of tropical medicine and hygiene 34.4 (1985): 766-769.
3	P. kellicotti		Shannon County, Missouri	-91.3063	37.2217	USA	1985	1980s	English	case report	Mariano, Elpidio G., Salvador R. Borja, and Michael J. Vruno. "A human infection with Paragonimus kellicotti (lung fluke) in the United States." American journal of clinical pathology 86.5 (1986): 685-687.
4	Paragonimus mexicanus	Pseudothelphusa cobanensis	Playon	-90.7606	15.8379	Guatemala	2003	2000s	English		Iwagami, M., et al. "A molecular phylogeographic study based on DNA sequences from individual metacercariae of Paragonimus mexicanus from Guatemala and Ecuador." Journal of helminthology 77.1 (2003): 33-38.
			Casilla	-90.2386	14.4182
		Hypolobocera aequatorialis	Rio Cucaracha			Ecuador
			El Canero
5	P. mexicanus	Pseudothelphusa chilensis	Tabacal in the Condebamba Valley, Department of Cajamaruca	-78.1697	-7.53975	Peru	1983	1980s	English		HABE, SHIGEHISA. "A newly recognized paratenic host of Paragonimus spp." Japanese Journal of Tropical Medicine and Hygiene 11.1 (1983): 1-6.
6	P. mexicanus	Pseudothelphusa (Ptychophallus) tristan, P. (Megathelphusa) magna	San Isidro de Balsa, San Jose Province	-83.6867	9.33459	Costa Rica	1975	1970s	English		Malek, Emile A., Rodrigo Brenes, and Gerardo Rojas. "Aroapyrgus costaricensis, hydrobiid snail host of paragonimiasis in Costa Rica." The Journal of Parasitology (1975): 355-359.
			Turrubares, San Jose Province	-84.5051	9.78943
			Rincon de Osa, Puntarenas Province	-83.4849	8.6987
7	P. mexicanus		near Madrid, the state of Colima	-103.887	19.0783	Mexico	1983	1980s	English		Lamothe-Argumedo, Rafael, Emile A. Malek, and Oscar Meave-Gallegos. "Aroapyrgus alleei Morrison, 1946 (Gastropoda: Hydrobiidae) first intermediate host of Paragonimus mexicanus in Colima, Mexico." The Journal of parasitology (1983): 226-228.
8	P. kellicotti		Calgary, Alberta	-114.102	50.9744	Canada	2011	2010s	English		Watts, Alexander G., and Shelley M. Alexander. "Community variation of gastrointestinal parasites found in urban and rural coyotes (Canis latrans) of Calgary, Alberta." Cities and the Environment (CATE) 4.1 (2012): 11.
9	P. kellicotti	Orconectes luteus	Huzzah Creek, Missouri	-91.2254	38.0318	USA	2022	2020s	English		Di Maggio, Lucia S., et al. "Comparative proteomics of adult Paragonimus kellicotti excretion/secretion products released in vitro or present in the lung cyst nodule." PLoS neglected tropical diseases 16.8 (2022): e0010679.
		Orconectes punctimanus		-91.2028	38.0073
10	P. kellicotti		Ann Arbor, Michigan	-83.681	42.2725	USA	1970	1970s	English		Ishii, Yoichi, and Ichiro Miyazaki. "Comparative study on the eggshell of American Paragonimus through the scanning electron microscope." Jap J Parasitol 19 (1970): 541-548.
11	P. kellicotti		a tributary of the Arkansas river in northeastern Oklahoma	-95.28	35.6778	USA	2003	2000s	English		Castilla E A, Jessen R, Sheck D N, et al. Cavitary mass lesion and recurrent pneumothoraces due to Paragonimus kellicotti infection: North American paragonimiasis[J]. The American journal of surgical pathology, 2003, 27(8): 1157-1160.
12	P. mexicanus	Trichodactylus faxoni	Nuevo Rocafuerte, in the province of Orellana	-75.4	-0.928193	Ecuador	2014	2010s	English		Calvopiña, Manuel, et al. "Current status of Paragonimus and paragonimiasis in Ecuador." Memórias do Instituto Oswaldo Cruz 109 (2014): 849-855.
13	P. mexicanus	Phychophallus tristani	Escobal de Atenas	-84.4325	9.93351	Costa Rica	1988	1980s	English		Hernandez, Francisco, and Eduardo Monge. "Cuticular ultrastructure of Paragonimus from Costa Rica." Microscopy 38.1 (1989): 41-46.
	P. peruvianus		Tabarciade Mora	-84.2397	9.84558
14	P. peruvianus	Hypolobocera gracilignat (=Pseudothelphusa chilensis)	Chaquicocha in the Condebamba valley	-75.5084	-12.0395	Peru	1985	1980s	English		Malek, Emile A., Nicanor Ibanez, and Antenor Guerra. "Description of redia and cercaria of Paragonimus peruvianus from experimentally infected Aroapyrgus colombiensis of Condebamba Valley, Peru." The Journal of parasitology (1985): 253-256.
15	P. mexicanus	Raddaus tuberculatus	Finca Brasil,Tapachula, Chiapas	-92.3163	15.0945	Mexico	2013	2010s	English		López‐Caballero, J., A. Oceguera‐Figueroa, and V. León‐Règagnon. "Detection of multiple species of human Paragonimus from Mexico using morphological data and molecular barcodes." Molecular Ecology Resources 13.6 (2013): 1125-1136.
		Pseudothelphusa aff. seiferti	Los Amiales, Coquimatlan, Colima	-103.835	19.168
		Pseudothelphusa aff. seiferti	Ojo de Agua, Madrid, Colima	-103.872	19.0895
		Tehuana poglayenorum	Los Pocitos river, San Andres Tuxtla, Veracruz	-95.2151	18.4395
		Tehuana poglayenorum	Piso river, San Andres Tuxtla, Veracruz	-95.2017	18.4426
16	P. mexicanus	Tehuana guerreroensis	San Miguel Reyes, municipality of Putla Villa de Guerrero, State of Oaxaca	-97.8915	16.922	Mexico	2014	2010s	English		Vargas-Arzola, Jaime, et al. "Detection of Paragonimus mexicanus (Trematoda) metacercariae in crabs from Oaxaca, Mexico." Acta tropica 137 (2014): 95-98.
17	P. kellicotti		Portland, Oregon	-122.707	45.5561	USA	2020	2020s	English	canine fecal samples	Bishop, Greg T., and Emilio DeBess. "Detection of parasites in canine feces at three off-leash dog parks in Portland, Oregon 2014." Veterinary Parasitology: Regional Studies and Reports 22 (2020): 100494.
18	P. kellicotti	Orconectes propinquu	near Ann Arbor, Michigan	-83.7188	42.2682	USA	1966	1960s	English		Ishii, Yoichi. "Differential morphology of Paragonimus kellicotti in North America." The Journal of Parasitology (1966): 920-925.
19	P. kellicotti		West Virginia	-81.4351	37.0946	USA	1992	1990s	English	gray foxes	Davidson, William R., et al. "Diseases diagnosed in gray foxes (Urocyon cinereoargenteus) from the southeastern United States." Journal of wildlife diseases 28.1 (1992): 28-33.
20	P. kellicotti		the Elk River in southwest Missouri	-94.5284	36.583	USA	2017	2010s	English	case report	Bahr, Nathan C., et al. "Eosinophilic meningitis due to infection with Paragonimus kellicotti." Clinical Infectious Diseases 64.9 (2017): 1271-1274.
21	P. sp.		Ixtaczoquitlán, Veracruz	-97.0532	18.8458	Mexico	2018	2010s	English		Gómez, Cristina Salmorán, et al. "Endoparásitos de Odocoileus virginianus y Mazama temama bajo cautiverio en Veracruz, México." Revista Mexicana de Ciencias Pecuarias 10.4 (2019): 986-999.
22	P. sp.	Hypolobocera emberarum	Alto Baudo	-77.0626	5.65887	Colombia	2000	2000s	English		Vélez, Iván Darío B., et al. "Epidemiology of paragonimiasis in Colombia." Transactions of the Royal Society of Tropical Medicine and Hygiene 94.6 (2000): 661-663.
			Carmen de Atrato	-76.1415	5.90231
			Vigia del Fuerte	-76.8767	6.58852
			Murindo	-76.8223	6.97664
			Urrao	-76.1278	6.31796
23	P. kellicotti		southernmost Illinois	-88.8305	37.5818	USA	2014	2010s	English		Hiestand, Shelby J., Clayton K. Nielsen, and F. Agustín Jiménez. "Epizootic and zoonotic helminths of the bobcat (Lynx rufus) in Illinois and a comparison of its helminth component communities across the American Midwest." Parasite 21 (2014).
24	P. mexicanus	Pseudothelphusa chilensis	Condebamba	-78.1483	-7.50395	Peru	1987	1980s	English		Hata, Hidekazu, et al. "Experimental infection of Paragonimus mexicanus in Oncomelania nosophora." (1987): 657-658.
		Pseudothelphusa dilatata	Colima	-103.73	19.2269	Mexico
25	P. kellicotti		Atlanta, Georgia	-84.4366	33.7319	USA	1976	1970s	English	canine paragonimiasis	Ah, Hyong-sun, and W. L. Chapman Jr. "Extrapulmonary granulomatous lesions in canine paragonimiasis." Veterinary Parasitology 2.3 (1976): 251-258.
26	P. kellicotti		Alabama			USA	2004	2000s	English	Bobcats	Reichard, Mason V., Dave L. Caudell, and A. Alan Kocan. "Survey of helminth lung parasites of bobcats (Lynx rufus) from Alabama, Kansas, New Mexico, Oklahoma, and Virginia, USA." Comparative parasitology 71.1 (2004): 88-90.
			Oklahoma	-97.3337	35.3322
27	P. kellicotti		Shiawassee River State Game Area in Saginaw County, Michiga	-84.0746	43.3612	USA	1972	1970s	English	Red Foxes	Stuht, John N., and William G. Youatt. "Heartworms and lung flukes from red foxes in Michigan." The Journal of Wildlife Management (1972): 166-170.
28	P. kellicotti		Randolph County, Illinois	-89.9193	37.9402	USA	1996	1990s	English		ZABiEGA, MARGARET HELEN. "Helminths of Mink, Mustela rison, and Muskrats, Ondatra zibethicus, in Southern Illinois." JOURNAL-HELMINTHOLOGICAL SOCIETY WASHINGTON 63 (1996): 246-250.
			Monroe County, Illinois	-90.3387	38.343
			Washington County, Illinois	-89.3444	38.2914
			Jackson County, Illinois	-89.3005	37.7278
29	P. kellicotti		near Redwood Falls	-95.1171	44.5452	USA	1944	1940s	English	Red Foxes	Erickson, Arnold B. "Helminths of Minnesota Canidae in relation to food habits, and a host list and key to the species reported from North America." The American Midland Naturalist 32.2 (1944): 358-372.
30	P. kellicotti		Ballar County, western Kentuck	-89.101	37.1061	USA	1987	1980s	English	raccoon	Cole, Rebecca A., and Wesley L. Shoop. "Helminths of the raccoon (Procyon lotor) in western Kentucky." The Journal of parasitology (1987): 762-768.
			McCracke County, western Kentuck	-88.5621	37.0607
			Trigg County, western Kentuck	-87.9676	36.7813
			Lyon County, western Kentuck	-88.1593	37.0941
31	P. mexicanus	Hypolobacera guayaquilensis	the Pedernales area of Manabí Province	-80.0422	0.081443	Ecuador	2018	2010s	English	0.138633˚ N, 79.874267˚ W	Calvopina, Manuel, et al. "Hypolobocera guayaquilensis (Decapoda: Pseudothelphusidae): a new crab intermediate host of Paragonimus mexicanus in Manabí Province, Ecuador." The Korean journal of parasitology 56.2 (2018): 189.
32	P. kellicotti		Norman, Arkansas	-93.6793	34.4482	USA	1991	1990s	English	34°27’N, 93°41’W, bobcats	Snyder, Daniel E., et al. "Lesions associated with pulmonary parasites in bobcats (Felis rufus) from Arkansas." Journal of Wildlife Diseases 27.1 (1991): 170-174.
33	P. mexicanus		Colima	-103.705	19.2583	Mexico	2009	2000s	English	opossums	García-Márquez, Luis Jorge, et al. "Lung lesions in opossums (Didelphis virginiana) naturally infected by Paragonimus mexicanus in Colima, Mexico." Veterinaria México 41.1 (2010): 65-70.
34	P. amazonicu		Bella, Tingo Mari	-75.9996	-9.32374	Peru	1974	1970s	English	water opossum	Miyazaki, Ichiro, César Mazabel, and Oscar Grados. "Mature Paragonimus amazonicus first found from a water opossum in Peru." (1974): 547-8.
35	P. kellicotti	Orconectes punctimanus	Big Piney River, Missouri	-92.0178	37.2575	USA	2011	2010s	English		Fischer, Peter U., et al. "Molecular characterization of the North American lung fluke Paragonimus kellicotti in Missouri and its development in Mongolian gerbils." The American journal of tropical medicine and hygiene 84.6 (2011): 1005.
		Orconectes luteus	Black River, Missouri	-90.8467	37.4428
		Orconectes virilis
		Orconectes punctimanus	Huzzah River, Missouri	-91.1981	37.9592
		Orconectes luteus
		Orconectes virilis
36	P. caliensis	Pseudothelphusidae sp.	Medellin, Antioquia	-75.6108	6.28556	Colombia	2018	2010s	English		Lenis, Carolina, et al. "Morphological and molecular characterization of Paragonimus caliensis Little, 1968 (Trematoda: Paragonimidae) from Medellin and Pichinde, Colombia." Acta tropica 183 (2018): 95-102.
			Pichinde, Valle del Cauca	-76.6167	3.43392
37	P. mexicanus	Ptychophallusspp., Achlidon spp., Potamocarcinus spp., and Allacanthos spp.	Veragua, Limón	−83.1909	9.9258	Costa Rica	2016	2010s	English		Hernández-Chea, Roderico, et al. "Morphological and molecular characterization of the metacercaria of Paragonimus caliensis, as a separate species from P. mexicanus in Costa Rica." Parasitology International 66.2 (2017): 126-133.
			Buenos Aires, Puntarenas	−83.37071	9.2821
			Talamanca, Limón	−82.8555	9.5586
	P. caliensis		Veragua, Limón	−83.1909	9.9258
			Upala, Alajuela	−85.0562	10.7262
38	P. sp.	Hypolobocera bouvieri monticola	‘‘Valle de Pe´rdidas’’ reservation, Urrao	-76.1392	6.30567	Colombia	2003	2000s	English		Vélez, Imelda, Luz E. Velásquez, and Iván D. Vélez. "Morphological description and life cycle of Paragonimus sp.(Trematoda: Troglotrematidae): causal agent of human paragonimiasis in Colombia." Journal of parasitology 89.4 (2003): 749-755.
		Hypolobocera emberarum		-76.1264	6.3183
39	P. sp.	Eudaniela garmani	"El Algarrobo de Buenos Aires", the Cajigal District, Sucre State	-62.826	10.6309	Venezuela	1990	1990s	English		Tongu, Y., et al. "Morphological features of larval stages of Venezuelan Paragonimus." (1990): 356-364.
40	P. mexicanus	Pseudothelphusa spp.	Quebrada San Jose, Cuilapa	-78.4618	-0.307978	Guatemala	1995	1990s	English		Tongu, Yasumasa, et al. "Morphological observations of Paragonimus mexicanus from Guatemala." Japanese Journal of Parasitology 44 (1995): 365-370.
			Rio San Diego, Esquintla	-78.5189	-0.222714
41	P. sp.		the Cajigal District in Sucre State	-62.7023	10.6142	Venezuela	1991	1990s	English	opossums	Noya G, O., et al. "Morphology of Paragonimus adult worms from Venezuela." (1992): 1-9.
42	P. kellicotti		Honey Creek, Sauk County, Wisconsin.	-89.8859	43.3366	USA	1992	1990s	English		Weina, Peter J., and William C. Burns. "Mortality in Syrian hamsters infected with Paragonimus kellicotti." The Journal of parasitology (1992): 378-380.
43	P. kellicotti	Cambarus sp.	5 miles southwest of Leary, Calhoun County, Georgia	-84.5453	31.4687	USA	1958	1950s	English	mammals examined	McKeever, Sturgis. "Observations on Paragonimus kellicotti Ward from Georgia." The Journal of Parasitology 44.3 (1958): 324-327.
			1 mile southwest of Pretoria, Dougherty County, Georgia	-84.3341	31.4918
44	P. peruvianus	Pseudothelphusa chilensis	Cajamarca	-78.4949	-7.13372	Peru	1972	1970s	English		Miyazaki, Ichiro, and Oscar Grados. "Occurrence of the lung fluke, Paragonimus caliensis, in Peru." (1972): 1210-11.
	P. caliensis			-78.4864	-7.18788
45	P. kellicotti		Ashtabula County, Ohio	-80.7949	41.6571	USA	1966	1960s	English	mink	Beckett, Joseph V., and Vincent Gallicchio. "Occurrence of the lung fluke Paragonimus kellicotti Ward, 1908, in Ohio mink." (1966): 511.
			Athens County, Ohio	-81.9923	39.2906
			Carroll County, Ohio	-81.1846	40.6472
			Columbiana County, Ohio	-80.6995	40.7978
			Geauga County, Ohio	-81.0944	41.5143
			Medina County, Ohio	-81.8839	41.0617
			Portage County, Ohio	-81.1934	41.1777
			Summit County, Ohio	-81.5511	41.1646
			Trumbull County, Ohio	-80.6702	41.3251
			Wayne County, Ohio	-81.8603	40.9045
46	P. peruvianus	Potamocarcinus magnus	Balsa de Mora	-84.0828	9.94998	Costa Rica	1974	1970s	English		Miyazaki, Ichiro. "Occurrence of the lung fluke, Paragonimus peruvianus in Costa Rica." Jpn. J. Parasitol 23 (1974): 280-284.
		Ptychophallus tristani	El Fierro	-83.9593	9.90603
47	P. peruvianus	Pseudothelphusa richmondi	Achiote, Colon Province	-80.0157	9.22304	Panama	1972	1970s	English		Miyazaki, Ichiro. "Occurrence of the lung fluke Paragonimus peruvianus in Panama." (1972): 841-842.
48	P. kellicotti		Blackhawk County, Iowa	-92.238	42.426	USA	1963	1960s	English		Greve J, Roberts E, Sloss M. Paragonimiasis in Iowa[J]. 1963.
			Polk County, Iowa	-93.5255	41.7695
49	P. sp.		a tributary of the Meramec River in southeastern Missouri	-90.9205	38.2845	USA	2009	2000s	English	case report	Lane, Michael A., et al. "Human paragonimiasis in North America following ingestion of raw crayfish." Clinical Infectious Diseases 49.6 (2009): e55-e61.
50	P. mexicanus		Cajabamba, Cajamarca	-78.0396	-7.62153	Peru	2000	2000s	English		Cornejo, William, et al. "Paragonimosis in the Cajabamba and Condebamba districts, Cajamarca, Peru." Revista do Instituto de Medicina Tropical de São Paulo 42 (2000): 245-247.
		Hypolobocera chilensis eigenmanni	Condebamba, Cajamarca	-78.0632	-7.52438
51	P. rudis	Pseudothelphusa richmond	Achiote, Colon Province	-80.0292	9.22022	Panama	1967	1960s	English		Thatcher, Vernon E. "Paragonimus in some wild and domestic animals of Panama." (1967): 335-336.
52	P. kellicotti		Princeton, Minnesota	-93.5697	45.5554	USA	1971	1970s	English	skunk	Bemrick, W. J., and J. C. Schlotthauer. "Paragonimus kellicotti (Ward, 1908) in a Minnesota skunk (Mephitis mephitis)." Journal of Wildlife Diseases 7.1 (1971): 36-36.
53	P. kellicotti		Jacks Fork River, Missouri	-91.5597	37.0612	USA	2013	2010s	English	paragonimiasis	Lane, Michael A., et al. "Paragonimus kellicotti flukes in Missouri, USA." Emerging infectious diseases 18.8 (2012): 1263.
			Current River, Missouri	-90.8208	36.5359
			Huzzah River, Missouri	-91.1717	37.8798
			Missouri River, Missouri	-90.4661	38.6309
54	P. kellicotti		Huron County, Ontario	-81.4536	43.6074	USA	1975	1970s	English	wild carnivores	RAMSDEN, ROBERT O., and PAUL JA PRESIDENTE. "Paragonimus kellicotti infection in wild carnivores in southwestern Ontario: I. Prevalence and gross pathologic features." Journal of Wildlife Diseases 11.1 (1975): 136-141.
			Bruce County, Ontario	-81.24	44.5638
55	P. mexicanus	Pseudothelphusa tristani	Rio Grande, Atenas Provincia de Alajuela	-84.3537	9.95917	Costa Rica	1965	1960s	English		Sogandares-Bernal, Franklin, and Alfred E. Smalley. "Paragonimus metacercariae in Pseudothelphusa tristani Rathbun from Costa Rica." (1965): 304.
56	P. mexicanus	Ptychophallus richmondi	Duroy, Valle La Estrella, Province of Limon	-82.9497	9.65467	Costa Rica	1986	1980s	English		Monge, Eduardo, and Rodrigo Brenes. "Paragonimus mexicanus (Trematoda) in Costa Rica in two new intermediate hosts: Ptychophallus richmondi and Ptychophallus tumimanus (Crustacea: Decapoda)." (1986): 777-778.
		Ptychophallus tumimanus		-82.9868	9.68107
57	P. sp.		Yaguaraparo, Sucre State	-62.8314	10.5718	Venezuela	1985	1980s	English	case report	Alarcón de Noya, Belkisyolé, Griselda Abreu, and O. S. C. A. R. Noya. "Pathological and parasitological aspects of the first autochthonous case of human paragonimiasis in Venezuela." The American journal of tropical medicine and hygiene 34.4 (1985): 761-765.
58	P. kellicotti	Orconectes rusticus	Westerville (Franklin County), Ohio	-82.8951	40.1227	USA	1978	1970s	English		Stromberg, Paul Charles, M. J. Toussant, and J. P. Dubey. "Population biology of Paragonimus kellicotti metacercariae in central Ohio." Parasitology 77.1 (1978): 13-18.
		Orconectes sp.		-82.9633	40.1323
59	P. sp.	Neostrengeria macropa	Gachancipá, Bogotá	-73.8677	4.99483	Colombia	2018	2010s	English		Phillips, Gillian, David M. Hudson, and Jenny J. Chaparro-Gutiérrez. "Presence of Paragonimus species within secondary crustacean hosts in Bogotá, Colombia." Revista Colombiana de Ciencias Pecuarias 32.2 (2019): 150-157.
		Procambarus clarkii (aquatic invasive crayfish)	Club El Rincón de Bogotá golf course	-74.0192	4.89354
60	P. peruvianus	Pseudothelphusa chilensis	Con debamba Valley, Department of Cajamarca	-78.0866	-7.51449	Peru	1978	1970s	English		TERASAKI, Kunio. "Chromosome Analysis on a South American Lung Fluke, Para-gonimus peruvianus." Jap. J. Parasit 27.1 (1978): 51-55.
61	P. kellicotti		Ann Arbor, Michigan	-83.702	42.254	USA	1951	1950s	English		Ameel, Donald Jules, William W. Cort, and Anne Van der Woude. "Development of the mother sporocyst and rediae of Paragonimus kellicotti Ward, 1908." The Journal of Parasitology 37.4 (1951): 395-404.
62	P. kellicotti		Illinois			USA	2007	2000s	English	coyotes	Nelson, Thomas A., et al. "Prevalence of lungworms in Illinois coyotes." Transactions of the Illinois State Academy of Science 100.1 (2007): 89-96.
63	P. sp.		San Lorenzo	-78.8354	1.27208	Ecuador	2022	2020s	English		Diaz, José CN, et al. "Pulmonary paragonimiasis in native community, Esmeraldas province, Ecuador, 2022." Emerging Infectious Diseases 28.10 (2022): 2114.
64	P. sp.		Macon County, Alabama	-85.6213	32.3512	USA	2019	2010s	English	feral swine	Gilbreath, Ebony T., et al. "Pulmonary Paragonimus infection and other pathologic findings in feral swine (Sus scrofa) from Macon County, Alabama." Journal of Swine Health and Production 27.3 (2019): 125-132.
65	P. sp.		Cajamarca department	-75.4	4.39346	Peru	2004	2000s	Spanish with English abstract	case report	Alvarado L, Pariona R, Beltrán M. Casos de paragonimiasis (Paragonimiosis) en el Hospital Nacional Sergio E. Bernales (Lima, Perú)[J]. Revista Peruana de Medicina Experimental y Salud Pública, 2004, 21(2): 107-110.
66	P. mexicanus	Hypolobocera sp.	Cajamarca department	-75.4453	4.48452	Peru	2014	2010s	Spanish with English abstract		Gallardo V, Christina, et al. "Clinical evaluation of Paragonimiosis in cats experimentally infected with Paragonimus mexicanus." (2014): 254-267.
67	P. mexicanus	Hypolobocera chilensis	Conde- bamba	-78.1325	-7.56726	Peru	2012	2010s	Spanish with English abstract		Cornejo W R, Alva P F, Sevilla C R, et al. Comparación de tres pruebas serológicas para detectar infecciones por Paragonimus mexicanus en gatos infectados[C]//Anales de la Facultad de Medicina. UNMSM. Facultad de Medicina, 2012, 73(1): 29-33.
68	P. sp.		Finca Los Ángeles, Páramo, Pérez Zeledón	-83.5378	9.28667	Costa Rica	2007	2000s	Spanish	case report	Alfaro, Cendry, and Tatiana Moya. "Derrame pleural y pericárdico de etiología parasitaria: reporte de caso." Revista Médica del Hospital Nacional de Niños Dr. Carlos Sáenz Herrera 40.2 (2005): 81-84.
69	P. mexicanus		Veragua	-83.19	9.91578	Costa Rica	2016	2010s	Spanish		Hernández-Chea, Roderico, et al. "Distribución geográfica de los parásitos Paragonimus mexicanus y P. caliensis en cangrejos de agua dulce de Costa Rica."
	P. caliensis			-83.125	9.86217
	P. mexicanus		Guácimo	-83.6613	10.2276
	P. mexicanus		Sarapiquí	-84.0248	10.4388
	P. mexicanus		Talamanca	-83.2467	9.62697
	P. mexicanus		Upala	-85.0015	10.8946
	P. caliensis			-85.0279	10.8905
	P. mexicanus		Parrita	-84.3243	9.51639
	P. caliensis			-84.3592	9.5975
	P. mexicanus		Buenos Aires	-83.324	9.16811
	P. mexicanus		Coto Brus	-82.8729	8.94026
70	P. sp.	Hypolobocera bouvieri	Cañasgordas	-76.0319	6.75848	Colombia	2008	2000s	Spanish with English abstract		Uruburu, Mónica, Mabel Granada, and Luz Elena Velásquez. "Distribution of Paragonimus (Digenea: Troglotrematidae) in Antioquia Province, Colombia, based on metacercariae counts in freshwater crabs." Biomédica 28.4 (2008): 562-568.
		Strengeriana fuhrmanni	Caramanta	-75.6422	5.54853
		Strengeriana fuhrmanni	Ciudad Bolívar	-76.0255	5.85008
		Hypolobocera bouvieri	Envigado	-75.5785	6.15411
		Strengeriana fuhrmanni	Fredonia	-75.6696	5.92895
		Hypolobocera bouvieri	Girardota	-75.4543	6.37943
		Strengeriana bolivarensis	Hispania	-75.9028	5.79835
		Hypolobocera bouvieri	Medellín	-75.5428	6.24078
		Strengeriana sp.	San Luís	-74.9909	6.04446
71	P. sp.		Andes, Antioquia	-75.8753	5.66018	Colombia	2000	2000s	Spanish	case report	Hoyos A V, Cadavid C, Jaramillo S, et al. El caso de las infecciosas. Reporte de caso de paragonimiasis pulmonar[J]. Medicina UPB, 2000, 19(2): 149-155.
72	P. mexicanus	Hypolobocera bouvieri	Fuente Clara, Medellín	-75.6081	6.27696	Colombia	2008	2000s	Spanish with English abstract		Casas E, Gómez C, Valencia E, et al. Estudio de foco de paragonimosis en Fuente Clara, Robledo, área periurbana de Medellín, Antioquia[J]. Biomédica, 2008, 28(3): 396-403.
73	P. mexicanus		Madrid, Colima	-103.866	19.0881	Mexico	1986	1980s	Spanish with English abstract		RANGEL-RUIZ L J, LAMOTHE-ARGUMEDO R. ESTUDIO DE LAS FORMAS LARVARIAS DE PARAGONIMUS MEXICANUS MIYAZAKI E ISHII, 1968, EN EL PRIMER HOSPEDERO INTERMEDIARIO AROAPYRGUS ALLEEI (MOLLUSCA: GASTROPODA) DE COLIMA, MÉXICO[J]. Anales del Instituto de Biología, UNAM, Serie Zoología, Vol. 38-75, 2022, 57(1): 31-48.
74	P. sp.		Napo, cantón Francisco de Orelllana	-77.0063	-0.469274	Ecuador	1989	1980s	Spanish	epidemiological study	Vaca O. Estudio de un foco de paragonimiasis pulmonar en el Oriente Ecuatoriano[J]. Actualidad, 1989, 14: 19.
75	P. mexicanus		"Los Tuxtlas" Veracruz	-96.1523	19.1543	Mexico	1985	1980s	Spanish with English abstract		Caballero-Deyola J, Pineda-López R, Meave-Gallegos O. HALLAZGO DE PARAGONIMUS MEXICANUS EN NUEVO HOSPEDERO Y UNA LOCALIDAD EN MEXICO[J]. Ecosistemas y Recursos Agropecuarios, 1985, 2(3).
76	P. mexicanus		lambería town in Condebamba Valley, Cajabamba province, Cajamarca department	-78.0902	-7.52216	Peru	2002	2000s	Spanish with English abstract		Huiza A, Espinoza Y, Sevilla C, et al. HALLAZGO DE PARAGONIMUS MEXICANUS (PERUVIANOS) EXTRAPULMONAR EN DIDELPHYS PARAGUAYENSIS (VALLE DE CONDEBAMBA, CAJAMARCA, PERÚ)[J].
77	P. mexicanus	Pseudothelphusa dilatata	Michoacán	-101.437	19.371	Mexico	1981	1980s	Spanish with English abstract		LAMOTHE-ARGUMEDO R. HOSPEDEROS DEFINITIVOS E INTERMEDIARIOS DE PARAGONIMUS MEXICANUS, Miyasaki e Ishii, 1968 en México[J]. Anales del Instituto de Biología, UNAM, Serie Zoología, Vol. 38-75, 2021, 52(1): 39-44.
			Michoacán
			Veracruz	-96.1829	19.1985
78	P. mexicanus	Hypolobocera chilensis	Condebamba, Cajamarca	-78.0831	-7.52982	Peru	2001	2000s	Spanish with English abstract		Huiza A, Sevilla C, Espinoza Y. Infección experimental del hámster (Mesocricetus auratus) con metacercarias de Paragonimus mexicanus (peruvianus)[J]. Revista Peruana de Medicina Experimental y Salud Pública, 2001, 18(4): 98-99.
79	P. sp.	Pseudothelphusa chilensis	Condebamba Provence	-78.1198	-7.59687	Peru	1997	1990s	Spanish with English abstract		Huiza A, Tantaleán M. La infección de cangrejos por metacercarias de Paragonimus en el valle de Condebamba, departamento de Cajamarca[J]. Bol. Peruano Parasitol, 1997, 13: 66-71.
80	P. peruvianus	Pseudothelphusa chilensis	Condebamba	-78.0426	-7.56079	Peru	1974	1970s	Spanish		Tantaleán M, Huiza A, Delgado E. La infección de cangrejos procedentes del valle de Condebamba (Cajamarca) por metacercarias de Paragonimus[J]. Revista Peruana de Biología, 1974, 1(2): 192-193.
81	P. mexicanus		Colima	-103.73	19.2262	Mexico	2010	2010s	Spanish with English abstract	opossums	García-Márquez L J, Vázquez-García J L, Osorio-Sarabia D, et al. Lesiones pulmonares en tlacuaches (Didelphis virginiana) infectados naturalmente por Paragonimus mexicanus en Colima, México[J]. Veterinaria México, 2010, 41(1): 65-70.
82	P. mexicanus	Ptychophallus tristani	Tabarcia de Mora	-84.2241	9.85388	Costa Rica	1985	1980s	Spanish		Monge E, Brenes R, Muñoz G. Infeccion natural de Ptychophallus tristani (Crustacea: decapoda) con metacercarias de Paragonimus mexicanus (Trematoda) en Tabarcia de Mora, Costa Rica[J]. Revista do Instituto de Medicina Tropical de São Paulo, 1985, 27(1): 23-26.
83	P. mexicanus	Potamocarcinus (Zitchia) maxillipes	Tapijulapa, Tabasco	-92.7807	17.4555	Mexico	1984	1980s	Spanish with English abstract		ARGUMEDO R L. Nuevos datos sobre la distribución geográfica de Paragonimus mexicanus, y tres nuevos hospederos intermediarios en México[J]. Anales del Instituto de Biología, UNAM, Serie Zoología, Vol. 38-75, 2022, 55(1): 85-89.
		Potamocarcinus (Raddaus) tubreculatus	Puente Escocia, Chiapas	-93.5965	17.1079
		Potamocarcinus (Raddaus) tubreculatus	Finca Brasil, Chiapas	-92.39	15.3018
		Puudothelphusa sp.	Agua Blanca, Michoacan	-100.378	19.5012
84	P. mexicanus		Cajabamba, Cajamarca	-78.0499	-7.61846	Peru	2000	2000s	English		CORNEJO, William, et al. "Paragonimíase nos distritos de Cajabamba e Condebamba, Cajamarca, Peru." Revista do Instituto de Medicina Tropical de São Paulo 42.5 (2000): 245-247.
		Hypolobocera chilensis eigenmanni	Condebamba, Cajamarca	-78.0886	-7.46106
85	P. sp.		Mesetas	-74.045	3.37966	Colombia	1981	1980s	Spanish	case report	Buitrago B, Rodríguez G, Pinzón G G, et al. Paragonimiasis Humana Primera Descripción de un caso colombiano[J]. Biomédica, 1981, 1(3): 142-151.
86	P. sp.		Provincia Manabí	-79.792	-0.676493	Ecuador	2008	2000s	Spanish with English abstract	case report	Abdul-Hadi S, Díaz-Bello Z, Zavala-Jaspe R, et al. Paragonimiasis pulmonar: Descripción de un caso[J]. Investigación Clínica, 2008, 49(2): 257-264.
87	P. mexicanus	Eudaniela garmani	Sucre, Sucre State	-64.1608	10.4675	Venezuela	2011	2010s	Spanish with English abstract		Díaz M T, Marin M, Gómez E, et al. Paragonimus mexicanus in natural hosts from two municipalities of the Sucre State, Venezuela[J]. Salus, 2011, 15(1): 14-17.
			Montes, Sucre State	-64.0284	10.3091
88	P. sp.	Hypolobocera bouvieri	La Miel, Caldas, Antioquia	-75.6211	6.10725	Colombia	2011	2010s	Spanish with English abstract		Arias S M, Salazar L M, Casas E, et al. Paragonimus sp. in crabs and awareness of the educational community to aquatic ecosystems in La Miel and La Clara, Caldas, Antioquia[J]. Biomédica, 2011, 31(2): 209-215.
			La Clara, Caldas, Antioquia	-75.6205	6.05046
89	P. peruvianus	Pseudothelphusa chilensis	Cajabamba Province, Cajamarca Department	-78.1603	-7.61065	Peru	1974	1970s	Spanish with English abstract		Cuba C, Ibáñez N, Fernández E, et al. Paragonimus y paragonimiasis en el norte peruano. Infección natural de Pseudothelphusa chilensis por metacercarias de Paragonimus Braun, 1899[J]. Revista Peruana de Biología, 1974, 1(2): 128-135.
			Cajamarca Province, Cajamarca Department	-78.5144	-6.98145
			San Miguel Province, Cajamarca Department	-78.9936	-6.98466
90	P. mexicanus	Eudaniela garmani	Sucre, Sucre State	-64.155	10.46	Venezuela	2010	2010s	Spanish with English abstract		Díaz M T, Mata M M, Martínez E G, et al. PRESENCIA DEL GUSANO DEL PULMÓN, Paragonimus mexicanus MIYAZAKI & ISHII, 1968 EN TRES MUNICIPIOS DEL ESTADO SUCRE VENEZUELA: DESCRIPCIÓN MORFOLÓGICA DE LA METACERCARIA, ADULTO Y HUEVO[J]. SABER. Revista Multidisciplinaria del Consejo de Investigación de la Universidad de Oriente, 2010, 22(1): 5-14.
			Montes, Sucre State	-63.8884	10.1239
			Cajigal, Sucre State	-62.843	10.6068
91	P. peruvianus		Alto Marañon, Bagua province, Amazonas department	-78.2857	-5.16254	Peru	2004	2000s	Spanish with English abstract	cross-sectional study	Ibáñez N, Jara C, Guerra A, et al. Prevalencia del enteroparasitismo en escolares de comunidades nativas del Alto Marañón, Amazonas, Perú[J]. Revista Peruana de Medicina Experimental y Salud Pública, 2004, 21(3): 126-133.
92	P. mexicanus	Pseudothelphusa dilatata dilatata	Arroyo la Barragana, Colima	-103.751	19.2275	Mexico	1995	1990s	Spanish with English abstract		Argumedo R L. Sobre dos hospederos nuevos de Paragonimus mexicanus en México[J]. Anales del Instituto de Biología serie Zoología, 1995, 66(002).
		Pseudothelphusa belliana	Agua Blanca, Michoacan	-100.378	19.5015
		Pseudothelphusa terretris	El Mamey, Mecatan, Nayarit	-105.13	21.5468
		Pseudothelphusa nayaritae	El Guayabito, Mecatan, Nayarit	-105.118	21.5418
		Odontothelphusa maxillipes	Arroyo entre, Tapijulapa y Oxolotan	-92.7499	17.3778
		Raddaus tuberculatus	Puente Escocia, Chiapas	-92.6631	15.4127
93	P. mexicanus		Colima	-103.725	19.2989	Mexico	1985	1980s	English	cercaria	Ito, Jiro, et al. "Studies on the cercaria of Paragonimus mexicanus in Aroapyrgus alleei from Colima, Mexico, with special reference to its morphology (Trematoda: Troglotrematidae)." Jpn. J. Parasitol 34.2 (1985): 71-77.
94	P. mexicanus	Pseudothelphusa dilatata	Colima	-103.73	19.192	Mexico	1985	1980s	English		Tongu, Yasumasa, Toshiki Aji, and H. Oh. "Surface ultrastructure of Paragonimus mexicanus Miyazaki et Ishii, 1968." Japanese Journal of Parasitology 34 (1985): 441-447.
95	P. sp.	Cambarus propinquus	Ann Arbor, Michigan	-83.6539	42.2743	USA	1931	1930s	English		Ameel, Donald J. "More data on the lung fluke, Paragonimus, in North America." Science 74.1924 (1931): 493-494.
96	P. sp.	Hypolobocera bouvieri monticola, Hypolobocera emberarum, Strengeriana fuhrmanni, Strengeriana bolivarensis	Cañasgordas	-76.0169	6.73556	Colombia	2008	2000s	Spanish with English abstract		Uruburu M, Granada M, Velásquez L E. Distribución parcial de Paragonimus (Digenea: Troglotrematidae) en Antioquia, por presenciade metacercarias en cangrejos dulciacuícolas[J]. Biomédica, 2008, 28(4): 562-568.
			Caramanta	-75.6042	5.57139
			Ciudad Bolívar	-76.0344	5.86972
			Envigado	-75.5511	6.17667
			Fredonia	-75.7353	5.90167
			Girardota	-75.4525	6.36694
			Hispania	-75.8853	5.80167
			Medellín	-75.6025	6.26722
			San Luís	-74.7528	5.91917
97	P. mexicanus		Madrid, Colima	-103.866	19.0891	Mexico	1981	1980s	Spanish with English abstract	opossums	LAMOTHE-ARGUMEDO R, LÓPEZ R P, GALLEGOS O M. INFECCION NATURAL DE Paragonimus mexicanus EN Didelphis virginiana californica, EN COLIMA, MEXICO[J]. Anales del Instituto de Biología, UNAM, Serie Zoología, Vol. 38-75, 2021, 52(1): 45-50.
			La Barragana, Colima	-103.75	19.3028
			La Esperanza, Colima	-103.86	19.1732
98	P. mexicanus		Madrid, Colima	-103.89	19.0859	Mexico	1983	1980s	English	cercaria	Lamothe-Argumedo, Rafael, Emile A. Malek, and Oscar Meave-Gallegos. "Aroapyrgus alleei Morrison, 1946 (Gastropoda: Hydrobiidae) first intermediate host of Paragonimus mexicanus in Colima, Mexico." The Journal of parasitology (1983): 226-228.
99	P. caliensis	Strengeria sp.	not sure			Colombia	1968	1960s	English		Little, M. D. "Paragonimus caliensis sp. n. and paragonimiasis in Colombia." The Journal of Parasitology (1968): 738-746.
100	P. mexicanus		Valle de Pérdidas, Urrao, Antioquia	-76.1388	6.31412	Colombia	2009	2000s	Spanish with English abstract		Vélez I, Lenis C, Velásquez L E. Paragonimus Mexicanus (Digenea: Troglotrematidae) de Valle de Pérdidas, Urrao, Antioquia[J]. Revista de Ciencias, 2009, 13: 49-56.
101	P. kellicotti		Columbiana County, Ohio	-80.8272	40.8072	USA	1964	1960s	English	mink	Gesinski, Raymond M., Robert E. Thomas, and Vincent Gallicchio. "Survey of Paragonimus in Ohio Mink." (1964): 151.
			Medina County, Ohio	-81.9951	41.1471
		Orconectes propinquus	Cuyahoga River, Portage County, Ohio	-81.1451	41.1867
			Wayne County, Ohio	-81.8596	40.9071
102	P. kellicotti	Orconectes sp.	southern Missouri			USA	2014	2010s	English		McNulty, Samantha N., et al. "Systems biology studies of adult paragonimus lung flukes facilitate the identification of immunodominant parasite antigens." PLoS neglected tropical diseases 8.10 (2014): e3242.
103	P. kellicotti	crayfish	Honey Creek, Sauk County, Wisconsin	-89.868	43.3246	USA	1990	1990s	English		Weina, Peter J., and Douglas M. England. "The American lung fluke, Paragonimus kellicotti, in a cat model." The Journal of parasitology (1990): 568-572.
104	P. mexicanus	crabs	Ixhuatán, Santa Rosa	-90.2749	14.1914	Guatemala	2021	2020s	English		Landaverde-González, Patricia, et al. "The effect of landscape and human settlement on the genetic differentiation and presence of Paragonimus species in Mesoamerica." International Journal for Parasitology 52.1 (2022): 13-21.
105	P. kellicotti	Cambarus sp.	Ann Arbor, Michigan	-83.7137	42.2641	USA	1962	1960s	English		Najarian, Haig H., Jack E. Meisenhelder, and Paul E. Thompson. "The effect of two tris (P-Aminophenyl) carbonium salts on experimental Paragonimiasis in dogs." The Journal of Parasitology 48.2 (1962): 237-240.
106	P. sp.		Aguaytia, Department of Loreto	-75.5145	-9.04366	Peru	1972	1970s	English	case report	Miyazaki, Ichiro, R. C. Arellano, and O. Grados. "The first demonstration of the lung fluke, Paragonimus, from man in Peru." Jap. J. Parasit 21.3 (1972): 168-172.
107	P. mexicanus		Adventure Park, Limón	-83.191	9.92585	Costa Rica	2017	2010s	English		Hernández Chea, Roderico, et al. "The potential use of Rattus norvegicus (Mammalia, Muridae) in experimental infections with metacercariae of Paragonimus mexicanus (Digenea, Troglotematidae)." Revista Argentina de Parasitología 6 (2017).
108	P. sp.		Coca, Napo province	-76.9825	-0.447823	Ecuador	1998	1990s	English	eggs	Calvopiña, Manuel, et al. "Treatment of human pulmonary paragonimiasis with triclabendazole: clinical tolerance and drug efficacy." Transactions of the Royal Society of Tropical Medicine and Hygiene 92.5 (1998): 566-569.
109	P. peruvianus	Pseudothelphusa chilensis	Conga, San Juan, Cajamarca Province	-78.4932	-7.2893	Peru	1983	1980s	English		Aji, Toshiki, et al. "Ultrastructure of tegumental surface of the metacercaria of Paragonimus peruvianus." Japanese journal of parasitology 33 (1984): 15-21.
			Rosa Mayo, San Juan, Cajamarca Province	-78.4985	-7.30096
110	P. mexicanus	Zilchiopsis ecuadoriensis	northeastern amazonic region of Ecuador			Ecuador	1991	1990s	English		Amunárriz, M. "Intermediate hosts of Paragonimus in the eastern Amazonic region of Ecuador." Tropical Medicine and Parasitology: Official Organ of Deutsche Tropenmedizinische Gesellschaft and of Deutsche Gesellschaft fur Technische Zusammenarbeit (GTZ) 42.3 (1991): 164-166.
111	P. mexicanus	Hypolobocera aequatorialis	Quininde	-79.4771	0.316113	Ecuador	1992	1990s	English		Vieira, J. C., et al. "Paragonimiasis in Ecuador: prevalence and geographical distribution of parasitisation of second intermediate hosts with Paragonimus mexicanus in Esmeraldas province." Tropical Medicine and Parasitology: Official Organ of Deutsche Tropenmedizinische Gesellschaft and of Deutsche Gesellschaft fur Technische Zusammenarbeit (GTZ) 43.4 (1992): 249-252.
			Muisne	-80.0198	0.613613
			Esmeraldas	-79.6166	0.973552
			Eloy Alfaro	-79.8387	-2.18926
112	P. mexicanus	Pseudothelphusa dilatata	Comala	-103.748	19.321	Mexico	1980	1980s	English		Miyazaki, I., T. Kifune, and R. Lamothe-Argumedo. "Taxonomical and biological studies on the lung flukes of Central America." (1980): ix+-28.
			La Esperanza	-103.867	19.1725
			Madrid	-103.864	19.0885
		Pseudothelphusa cobanensis	Finca El Rincon	-90.5224	14.4489	Guatemala
		Pseudothelphusa propinqua	Finca El Rincon	-90.5179	14.4474
			Escuintla	-90.7468	14.2886
			Finca El Baul	-91.0069	14.3806
113	P. sp.		Colima	-103.787	19.3164	Mexico	1965	1960s	English		Mazzotti, L., and I. Miyazaki. "The first record of adult lung flukes Paragonimus in Mexico (Trematoda: Troglotrematidae)." (1965): 34-36..
114	P. kellicotti		Fitzgerald, Georgia	-83.2625	31.6857	USA	1959	1950s	English		Stewart, T. B., and D. J. Jones. "Occurrence of the lung fluke Paragonimus rudis (Diesing, 1850) in native pigs in Georgia." (1959): 548.
115	P. kellicotti		Virginia			USA	1980	1980s	English	case report	Alden, C. L., S. Gay, and A. Adkins. "Pulmonary trematodiasis in a cat: a case report." (1980): 19800876052.
116	P. sp.		Caracas	-66.8396	10.4474	Venezuela	1973	1970s	English	case report	Salas, L. A. R., E. Duran, and J. R. Morrell. "Ectopic localization of Paragonimus sp." (1973): 365-74.
117	P. sp.		Quebec	-71.424	46.8169	Canada	1968	1960s	English	case report	Béland, J. E., et al. "Paragonimiasis (the lung fluke) report of four cases." American Review of Respiratory Disease 99.2 (1969): 261-271.
118	P. sp.	Moreirocarcinus emarginatus	Bogotá	-74.0214	4.68724	Colombia	2022	2020s	English	case report	Donato-R, Angel O., and Jhon C. Donato-R. "Pulmonary, liver and cerebral paragonimiasis: An unusual clinical case in Colombia." Travel Medicine and Infectious Disease 46 (2022): 102253.
119	P. peruvianus	Pseudothelphusa chilensis	Condebamba Valley	-78.0865	-7.458	Peru	1971	1970s	English		Miyazaki, I., N. Ibánez, and H. Miranda. "Studies on the metacercaria of Paragonimus peruvianus (Trematoda: Troglo-trematidae)." (1971): 425-430.
120	P. kellicotti		Minnesota			USA	1971	1970s	English		Bemrick, W. J., and J. C. Schlotthauer. "Paragonimus kellicotti (Ward, 1908) in a Minnesota skunk (Mephitis mephitis)." Journal of Wildlife Diseases 7.1 (1971): 36-36.
121	P. kellicotti		Georgia			USA	1958	1950s	English		Jordan, Helen E., and Elon E. Byrd. "Paragonimus in wild and domesticated animals in Georgia." (1958): 470.
122	P. peruvianus	Hypolobocera gracilignata	Sanagoran District, Sanchez Carrion Province, Department of La Libertad	-78.1356	-7.8122	Peru	1980	1980s	Spanish with English abstract		Ibanez H N, Guerra M A, Fernandez V E. Metacercariae of Paragonimus peruvianus in the Andina area of the Department of La Libertad, Peru[J]. 1980.
123	P. kellicotti	Cambarus robustus	Ann Arbor, Michigan	-83.7888	42.2509	USA	1964	1960s	Japanese with English abstract		Miyazaki I. Notes on metacercariae of Paragonimus kellicotti Ward, 1908 in North America (Trematoda: Troglotrematidae)[J]. 1964.
124	P. kellicotti		southeastern Michigan			USA	1964	1960s	English	dogs	Worley D E. Helminth parasites of dogs in southeastern Michigan[J]. 1964.
125	P. kellicotti		Allen County, Ohio	-84.1819	40.8123	USA	1970	1970s	English	Mink	Gallicchio V, Leach P. Paragonimus kellicotti Ward, 1908, in feral Ohio mink[J]. Ohio journal of science, 1970.
			Champaign County, Ohio	-83.9109	40.183
			Greene County, Ohio	-83.9851	39.702
			Marion County, Ohio	-83.0617	40.6506
			Union County, Ohio	-83.3662	40.3212
			Morrow County, Ohio	-82.8888	40.4668
126	P. peruvianus	Hypolobocera chilensis	Nanchoc district, San Miguel Province in Cajamarca	-79.1536	-7.03226	Peru	1992	1990s	Spanish		Ibañez H N, Jara C A. Paragonimus peruvianus: metacercarias en nuevo hospedador intermediario, Hypolobocera chilensis de la provincia de San Miguel, Cajamarca[J]. Rev. peru. med. trop, 1992: 63-70.
			San Gregorio district, San Miguel Province in Cajamarca	-79.1196	-7.17571
127	P. mexicanus		Esmerald Province	-79.4183	0.576072	Ecuador	1999	1990s	Spanish	sputum samples	Guevara G A, Vieira J C, Guachamín P, et al. Paragonimiasis pulmonar en el Río Canandé, provincia de Esmeraldas[J]. VozAndes, 1999: 46-9.
128	P. mexicanus	Hypolobocera chilensis eigenmanni	Condebamba, Department of Cajamarca	-78.1542	-7.55024	Peru	2000	2000s	English		Huiza F, Alina, Yrma Espinoza B, and Carlos Sevilla A. "Paragonimus mexicanus (= peruvianus) metacercariae infection Hypolobocera chilensiseigenmanni in Condebamba district (Cajamarca, Perú)."
129	P. sp.		Virginia			USA	1958	1950s	English	bobcats	Klewer, H. L. "The incidence of helminth lung parasites of Lynx rufus rufus (Shreber) and the life cycle of Anafilaroides rostratus Gerichter, 1949." (1958): 29.
130	P. sp.		Reelfoot Lake Biol. Station, Tennessee	-89.3939	36.3539	USA	1941	1940s	English		Byrd, Elon E. "The opossum, Didelphis virginiana Kerr, a new host for Paragonimus in Tennessee." Science 93.2423 (1941): 542-542.
131	P. mexicanus	Pseudothelphusa nayaritae	Nayarit	-104.618	21.6754	Mexico	1995	1990s	English		On two new hosts of Paragonimus mexicanus in Mexico
		Pseudothelphusa terrestris		-104.645	21.8233
132	P. sp.		Aguas Blancas, Montes municipality, Sucre state	-63.849	10.2423	Venezuela	2010	2010s	English		Gomez Martinez E, Diaz-Bello Z, Zavala-Jaspe R, et al. Immunodiagnostic in Didelphis marsupialis using an antigen of Venezuelan Paragonimus[J]. ACTA BIOQUIMICA CLINICA LATINOAMERICANA, 2010, 44(4): 681-688.
133	P. sp.		northeastern area of Venezuela			Venezuela	1992	1990s	English		Noya G, O., et al. "Morphology of Paragonimus adult worms from Venezuela." (1992): 1-9.
134	p. ecuadoriensis	Hypolobocera aequatorialis	the coastal range of ecuador			Ecuador	1979	1970s	German with English abstract		Voelker J, Arzube M. A new lung fluke from the coastal range of ecuador: Paragonimus ecuadoriensis n. sp.(paragonimidae, trematoda)(author's transl)[J]. Tropenmedizin und Parasitologie, 1979, 30(2): 249-263.
135	P. sp.		Michigan	-85.3137	44.2842	USA	1931	1930s	English	muskrat, carcasses	Ameel, Donald J. "The muskrat, a new host for Paragonimus." Science 75.1945 (1932): 382-382.
			Manistee	-86.3361	44.2493
			Muskegon	-86.3307	43.2378
136	P. mexicanus		Colima	-103.721	19.2805	Mexico	1968	1960s	English	opossums	Miyazaki, Ichiro, and Yoichi Ishii. "Studies on the Mexican lung flukes, with special reference to a description of Paragonimus mexicanus sp. nov.(Trematoda: Troglotrematidae)." Japanese Journal of Parasitology 17 (1968): 445-453.
137	P. peruvianus		Cajamarca	-78.5001	-7.14207	Peru	1969	1960s	English	cat	Miyazaki, I., N. Ibanez, and H. Miranda. "On a new lung fluke found in Peru, Paragonimus peruvianus sp. n.(Trematoda: Troglotrematidae)." (1969): 123-130.
138	P. amazoniens		Tingo Maria, Department of Huánuco	-76.0008	-9.29386	Peru	1973	1970s	English	opossums	Miyazaki, I., O. Grados, and N. Uyema. "A new lung fluke found in Peru, Paragonimus amazonicus sp. n.(Trematoda: Troglotrematidae)." (1973): 48-54.
139	P. mexicanus	Ptychophallus tristani				Costa Rica	1980	1980s	English		Brenes, R. R., R. Zeledon, and G. Rojas. "Biological cycle and taxonomic position of a Costa Rican Paragonimus and the present status of Paragonimus from the New World." (1980): 353-366.
		Ptychophallus costaricensis
140	P. inca		Tingo Maria, Department of Huánuco	-76.0017	-9.30204	Peru	1975	1970s	English		Miyazaki, I., et al. "Studies on the lung fluke in Tingo Maria, Peru, with special reference to the description of Paragonimus inca sp. n.(Trematoda: Troglotrematidae)." (1975): 303-311.

## Sheet: Africa
no.	paragonimus_species	second host	site	longitude	latitude	Country	pub_year	decades	language	notes	literature
1	Paragonimus sp.		Gbahiri, Gôh-Djiboua	-5.67971	5.84941	Cote d'Ivoire	2008	2000s	English	human	Aka, N. A., et al. "First findings on the seroepidemiology of human paragonimosis at the anti-tuberculosis centre of Divo, Republic of Ivory Coast (West Africa)." Parasite 15.2 (2008): 157-161.
	Paragonimus sp.		Gbahiri, Gôh-Djiboua	-5.67971	5.84941					human
2	Paragonimus sp.		Umkomaas, KwaZulu-Natal	30.7965	-30.2067	South Africa	2011	2010s	English	dog	Van Andel, M., Howell, M., McKenna, P., Seddon, D., Julian, A. & Appleton, C. (2011) Lung fluke (Paragonimiasis) detected in a dog imported into New Zealand. Surveillance 38, 7–11.
3	P. gondwanensis		Bechati, Sud-Ouest	9.90798	5.66517	Cameroon	2014	2010s	English	human	Bayssade-Dufour, Christiane, et al. "Paragonimus gondwanensis n. sp.(Digenea, Paragonimidae), parasite of mammals (humans and carnivores) in Cameroon." Ecologica Montenegrina 1.4 (2014): 256-267.
	P. gondwanensis		Kumba, Sud-Ouest	9.4469	4.6363					cat
	P. gondwanensis	Sudanonautes africanus	Mejeck creek, Sud-Ouest	9.607	4.773
	P. gondwanensis	Sudanonautes africanus	Minsolo creek, Sud	11.2833	2.98333
4	P. kerberti	Sudanonautes africanus	Bechati, Sud-Ouest	9.90798	5.66517	Cameroon	2015	2010s	English		Bayssade-Dufour, Christiane, et al. "Paragonimus kerberti n. sp.(Digenea, Paragonimidae), parasite of carnivores in Cameroon." Ecologica Montenegrina 2.3 (2015): 271-277.
	P. kerberti	Sudanonautes africanus	Mahole, Sud-Ouest	9.616	4.808
	P. kerberti	Sudanonautes africanus	Mejeck creek, Sud-Ouest	9.607	4.773
	P. kerberti	Sudanonautes africanus	Minsolo creek, Sud	11.2833	2.98333
5	Paragonimus sp.		Gombe National Park, Kigoma	29.6224	-4.69095	Tanzania	2012	2010s	English	Papio anubis	Bakuza, Jared Sylivester. Epidemiology of Schistosoma mansoni infection in sympatric humans and non-human primates in the Gombe ecosystem Tanzania. Diss. University of Glasgow, 2012.
6	P. africanus		Iko Esai community forests, Cross River	8.3636	5.6512	Nigeria	2015	2010s	English	Cercocebus torquatus	Friant, Sagan, et al. "Lung fluke (Paragonimus africanus) infects Nigerian red-capped mangabeys and causes respiratory disease." International Journal for Parasitology: Parasites and Wildlife 4.3 (2015): 329-332.
7	P. africanus	Sudanonautes africanus	Didombe river, Littoral	9.78582	4.82605	Cameroon	2014	2010s	English		Moyou-Somo, Roger, et al. "A new focus of pleuro-pulmonary paragonimiasis in Manjo Health District, Littoral Region of Cameroon." International Journal of TROPICAL DISEASE & Health 4.9 (2014): 963-972.
8	P. africanus	Sudanonautes africanus	Barombi-Kang, Sud-Ouest	9.45537	4.60642	Cameroon	2003	2000s	English		Moyou-Somo, Roger, et al. "An epidemiological study of pleuropulmonary paragonimiasis among pupils in the peri-urban zone of Kumba town, Meme Division, Cameroon." BMC public health 3 (2003): 1-5.
	P. africanus	Sudanonautes africanus	Etam, Sud-Ouest	9.54695	4.72217
	P. africanus	Sudanonautes africanus	Teke, Sud-Ouest	9.5167	4.68702
9	P. africanus	Sudanonautes africanus	Bulutu, Sud-Ouest	9.6025	4.78389		2009	2000s	English		Nkouawa, Agathe, et al. "Paragonimiasis in Cameroon: molecular identification, serodiagnosis and clinical manifestations." Transactions of the Royal Society of Tropical Medicine and Hygiene 103.3 (2009): 255-261.
10	Paragonimus sp.	Sudanonautes africanus; S. granulatus, S. aubryri	Bikpwae-Essazoe, Sud	11.2833	2.98333	Cameroon	1995	1990s	French		Ollivier, G., Boussinesq, M., Albaret, J. L., Cumberlidge, N., Farhati, K., Chippaux, J. P., & Bayssade-Dufour, C. (1995). Etude épidémiologique d'une distomatose à Paragonimus sp. au Sud-Cameroun. Bulletin de la Société de pathologie exotique, 88(4), 164-169.
	Paragonimus sp.		Bikpwae-Essazoe, Sud	11.2833	2.98333					dog
	Paragonimus sp.	Sudanonautes africanus; S. granulatus, S. aubryri	Falassi, Centre	11.4833	3.23333
	Paragonimus sp.	Sudanonautes africanus; S. granulatus, S. aubryri	Nnemeyong, Sud	11.3667	3.06667
	Paragonimus sp.	Sudanonautes africanus; S. granulatus, S. aubryri	Obang, Sud	11.2333	3.06667
11	P. africanus		Ako'Okas, Sud	11.2721	2.72305	Cameroon	1981	1980s	French	Civettictis civetta	Ripert, C., Carrie, J., Ambroise-Thomas, P., Baecher, R., Kum, N. P., & SAME-EKOBO, A. (1981). An epidemiological and clinical study of paragonimiasis in Cameroun. Effect of treatment with niclofolan. Bulletin de la Societe de Pathologie Exotique et de ses Filiales, 74(3), 319-331.
	P. africanus	Sudanonautes sp.	Bulutu	11.3167	2.66667
	P. africanus		Bikpwae, Sud	11.3167	2.66667					Civettictis civetta
	P. africanus		Ngodemon	13.6164	7.09907					human
12	P. uterobilateralis	Liberonautes latidactylus	Weakona creek, Bong	-10.4333	6.83611	Liberia	1989	1980s	English		Sachs, R., and N. Cumberlidge. "Isolation of microcercous cercariae from snails caught in an endemic focus of Paragonimus uterobilateralis in Liberia, West Africa." Trop Med Parasitol 40 (1989): 69-72.
13	P. uterobilateralis		Mawua, Bong	-10.4337	6.84949	Liberia	1990	1990s	English	dog	Sachs, R., and N. Cumberlidge. "The dog as natural reservoir host for Paragonimus uterobilateralis in Liberia, West Africa." Annals of Tropical Medicine & Parasitology 84.1 (1990): 101-102.
14	P. uterobilateralis	Liberonautes nanoides	St Paul River, Bong	-10.4339	6.85051	Liberia	1990	1990s	English		Sachs, R. "The dwarf river crab Liberonautes latidactylus nanoides Cumberlidge & Sachs, 1989, from Liberia-a new second intermediate host of Paragonimus uterobilateralis." Tropical medicine and parasitology 42 (1991): 73-74.
15	P. uterobilateralis	Liberonautes chaperi	Menla, Nimba	-8.97667	6.81528	Liberia	1991	1990s	English		Sachs, R., and N. Cumberlidge. "First record of the spiny river crab, Liberonautes chaperi (A. Milne-Edwards 1887), as second intermediate host of Paragonimus uterobilateralis in Liberia." Annals of Tropical Medicine & Parasitology 85.4 (1991): 471-472.
16	P. uterobilateralis	Sudanonautes africanus	Mittoné/Nzogh-Ebang, Moyen-Ogooué	10.2149	-0.612836	Gabon	1983	1980s	French		Sachs, R., P. Kern, and J. Voelker. "Paragonimus uterobilateralis as the cause of 3 cases of human paragonimiasis in Gabon." Tropenmedizin und Parasitologie 34.2 (1983): 105-108.
	P. uterobilateralis	Sudanonautes floweri	Mittoné/Nzogh-Ebang, Moyen-Ogooué	10.2149	-0.612836
	Paragonimus sp.		Mittoné, Moyen-Ogooué	10.2167	-0.61667					Ichneumia albicauda
17	P. uterobilateralis		Mawua, Bong	-10.4269	6.85404	Liberia	1986	1980s	English	Civettictis civetta	Sachs, R., E. J. Albiez, and J. Voelker. "Prevalence of Paragonimus uterobilateralis infection in children in a Liberian village." Transactions of the Royal Society of Tropical Medicine and Hygiene 80.5 (1986): 800-801.
18	P. uterobilateralis	Sudanonautes	Igwun river, Akwa Ibom	7.807	5.424	Nigeria	1987	1980s	English		Udonsi, J. K. "Endemic Paragonimus infection in upper Igwun Basin, Nigeria: a preliminary report on a renewed outbreak." Annals of Tropical Medicine & Parasitology 81.1 (1987): 57-62.
	P. uterobilateralis	Sudanonautes	Uduma river, Abia	7.80838	5.42486
19	P. uterobilateralis		Margibi	-10.1859	6.66558	Liberia	1973	1970s	German	Crocidura flavescens	Voelker, J. "Morphologisch-taxonomische Untersuchungen über Paragonimus uterobilateralis (Trematoda, Troglotrematidae) sowie Beobachtungen über den Lebenszyklus und die Verbreitung des Parasiten in Liberia." (1973).
	P. uterobilateralis		Waidei Creek vicinity, Bong	-10.355	6.907					Crossarchus obscurus
	P. uterobilateralis	Liberonautes latidactylus	Blaygbi Creek, GrandBassa	-10.05	6.083
	P. uterobilateralis	Liberonautes latidactylus	Dehn Creek, Nimba	-8.6149	7.6033
	P. uterobilateralis	Liberonautes latidactylus	Margibi	-10.1859	6.66558
	P. uterobilateralis		Margibi	-10.1859	6.66558					Malacomys edwarsi
	P. uterobilateralis	Liberonautes latidactylus	Peloken, Barlu Creek, GrandGedeh	-8.1179	5.6697
	P. uterobilateralis	Liberonautes latidactylus	Waidei Creek, Bong	-10.355	6.907
	P. uterobilateralis		Blaygbi Creek., GrandBassa	-10.1009	5.9587
20	P. uterobilateralis	Sudanonautes africanus	between Umuahia and Okigwi, Abia	7.378	5.7	Nigeria	1973	1970s	English		Voelker, J., and C. Nwokolo. "Human paragonimiasis in Eastern Nigeria caused by Paragonimus uterobilateralis." (1973): 323-8.
	P. uterobilateralis	Sudanonautes africanus	Ezinachi, Imo	7.3539	5.7486
	P. uterobilateralis	Sudanonautes floweri	Ezinachi, Imo	7.3539	5.7486
	P. uterobilateralis	Sudanonautes africanus	Imo River near Umuahia, Abia	7.415	5.561
21	P. africanus	Sudanonautes africanus	(Mejeck creek 174), Sud-Ouest	9.607	4.773	Cameroon	1977	1970s	German		Voelker, J., and R. Sachs. "Uber die Verbreitung von Lungenegeln, Paragonimus africanus und P.uterobilateralis, in WestKamerun und OstNigeria auf Grund von Untersuchungen an Süsswasserkrabben auf Befall mit Metacercarien." (1977).
	P. uterobilateralis	Sudanonautes africanus	(Mejeck creek 174), Sud-Ouest	9.607	4.773
	P. africanus	Sudanonautes africanus	(Kembong 175), Sud-Ouest	9.152	5.585
	P. africanus	Sudanonautes floweri	Rumpi Hills, Sud-Ouest	9.338	5.081
	P. africanus	Sudanonautes africanus	Manyemen, Sud-Ouest	9.372	5.143
	P. africanus	Sudanonautes africanus	Ekombe, Sud-Ouest	9.375	4.601
	P. africanus	Sudanonautes africanus	Supe, Sud-Ouest	9.383	5.088
	P. uterobilateralis	Sudanonautes africanus	Supe, Sud-Ouest	9.383	5.088
	P. africanus	Sudanonautes africanus	Konye, Sud-Ouest	9.417	4.826
	P. africanus	Potamonemus sp.	Mundama, Sud-Ouest	9.466	4.563
	P. africanus	Sudanonautes africanus	Kumba, Sud-Ouest	9.466	4.648
	P. africanus	Sudanonautes africanus	(Konye 183), Sud-Ouest	9.476	4.771
	P. africanus	Sudanonautes africanus	(Konye 184), Sud-Ouest	9.495	4.926
	P. africanus	Sudanonautes africanus	(Konye 185), Sud-Ouest	9.523	4.722
	P. africanus	Potamonemus sp.	(Mundama 186), Sud-Ouest	9.547	4.59
	P. africanus	Sudanonautes africanus	(Mungo 187), Sud-Ouest	9.584	4.776
	P. africanus	Sudanonautes africanus	(Brutu 188), Sud-Ouest	9.592	4.788
	P. africanus	Sudanonautes africanus	Brutu, Sud-Ouest	9.612	4.791
	P. africanus	Sudanonautes africanus	Mahole, Sud-Ouest	9.616	4.808
	P. africanus	Sudanonautes africanus	Ebonji, Sud-Ouest	9.627	4.713
	P. africanus	Sudanonautes africanus	Ngussi, Sud-Ouest	9.654	4.859
	P. africanus	Potamonemus sp.	Mbabe, Sud-Ouest	9.668	4.814
	P. africanus	Sudanonautes africanus	Nyasoso, Sud-Ouest	9.685	4.826
	P. uterobilateralis	Potamonemus sp.	Ekok, Sud-Ouest	8.892	5.782
	P. africanus	Sudanonautes africanus	(Mejeck creek 199), Sud-Ouest	9.61	4.777
	P. uterobilateralis	Sudanonautes africanus	(Mejeck creek 199), Sud-Ouest	9.61	4.777
	P. uterobilateralis	Sudanonautes floweri	Ekok, Sud-Ouest	8.892	5.825
	P. uterobilateralis	Potamonemus sp.	(Nchang 201), Sud-Ouest	9.1	5.753
	P. uterobilateralis	Sudanonautes africanus	(Nchang 202), Sud-Ouest	9.16	5.717
	P. uterobilateralis	Sudanonautes africanus	(Kembong 203), Sud-Ouest	9.176	5.636
	P. uterobilateralis	Potamonemus sp.	(Kembong 203), Sud-Ouest	9.2	5.585
	P. uterobilateralis	Sudanonautes africanus	Nchang, Sud-Ouest	9.216	5.721
	P. africanus	Sudanonautes floweri	Kembong, Sud-Ouest	9.227	5.634
	P. uterobilateralis	Sudanonautes floweri	Kembong, Sud-Ouest	9.227	5.634
	P. uterobilateralis	Potamonemus sp.	Mamfe, Sud-Ouest	9.259	5.712
	P. uterobilateralis	Sudanonautes africanus	(Supe 208), Sud-Ouest	9.434	5.094
	P. uterobilateralis	Sudanonautes africanus	Nguti, Sud-Ouest	9.438	5.347
	P. uterobilateralis	Sudanonautes africanus	Acheum, Sud-Ouest	9.472	5.496
	P. uterobilateralis	Sudanonautes africanus	Bakebe, Sud-Ouest	9.483	5.602
	P. uterobilateralis	Sudanonautes africanus	Tinto, Sud-Ouest	9.705	5.596
	P. uterobilateralis	Sudanonautes africanus	Avuvu, Abia	7.43	5.691	Nigeria
	P. uterobilateralis	Sudanonautes africanus	(Ofeme 215), Abia	7.439	5.627
	P. uterobilateralis	Sudanonautes africanus	(Umuagu 216), Abia	7.444	5.609
	P. uterobilateralis	Sudanonautes floweri	Umuagu, Abia	7.45	5.625
	P. uterobilateralis	Sudanonautes floweri	Amaogu, Abia	7.46	5.614
	P. uterobilateralis	Sudanonautes floweri	Arochukwu, Abia	7.938	5.355
	P. uterobilateralis	Sudanonautes floweri	Amachi, Cross River	8.049	5.375
	P. uterobilateralis	Sudanonautes africanus	(Agbodu 221), Imo	7.252	5.869
	P. uterobilateralis	Sudanonautes floweri	Agbodu, Imo	7.257	5.865
	P. uterobilateralis	Sudanonautes africanus	Umuna, Imo	7.271	5.782
	P. uterobilateralis	Sudanonautes africanus	(Agbodu 224), Imo	7.286	5.863
	P. uterobilateralis	Sudanonautes africanus	Amuro 225, Imo	7.287	5.798
	P. uterobilateralis	Sudanonautes floweri	Amuro 226, Imo	7.289	5.791
	P. uterobilateralis	Sudanonautes floweri	(Umukele 228), Imo	7.318	5.872
	P. uterobilateralis	Sudanonautes floweri	(Amuro 229), Imo	7.322	5.802
	P. uterobilateralis	Sudanonautes africanus	Amuro, Imo	7.322	5.807
	P. uterobilateralis	Sudanonautes africanus	Umukele, Imo	7.322	5.856
	P. uterobilateralis	Sudanonautes africanus	(Umukele 232), Imo	7.33	5.838
	P. uterobilateralis	Sudanonautes floweri	Ezinachi, Imo	7.348	5.751
	P. uterobilateralis	Sudanonautes africanus	(Ezinachi 234), Imo	7.352	5.765
	P. uterobilateralis	Sudanonautes africanus	(Ezinachi 235), Imo	7.353	5.742
	P. uterobilateralis	Sudanonautes africanus	(Ezinachi 236), Imo	7.358	5.771
	P. uterobilateralis	Sudanonautes africanus	(Ezinachi 237), Imo	7.362	5.755
	P. uterobilateralis	Sudanonautes africanus	(Ezinachi 238), Imo	7.364	5.749
	P. uterobilateralis	Sudanonautes africanus	(Ezinachi 239), Imo	7.364	5.764
	P. uterobilateralis	Sudanonautes floweri	Ugwaku, Imo	7.381	5.718
	P. uterobilateralis	Sudanonautes africanus	Nunya, Imo	7.396	5.712
	P. uterobilateralis		Lake Barombi, Sud-Ouest	9.4021	4.6624	Cameroon
	P. uterobilateralis		Umuagu, Enugu	7.36431	6.26553	Nigeria
22	P. africanus		Lower Bakossi (Meme Div.), Sud-Ouest	9.6	4.85	Cameroon	1977	1970s	German	Mandrillus leucophaeus	Voelker, J., & Sachs, R. (1977). Affen als natürliche und experimentelle Endwirte afrikanischer Lungenegel (Paragonimus africanus und P. uterobilateralis)(English abstract). Tropenmedizin und Parasitologie, 28, 137-144.
	P. africanus		Lower Bakossi (Meme Div.), Sud-Ouest	9.6	4.85					Mandrillus leucophaeus
	P. africanus		Mt. Kupe, Sud-Ouest	9.7	4.8					Perodicticus potto
	P. africanus		Mt. Kupe, Sud-Ouest	9.7	4.8					Perodicticus potto
23	P. uterobilateralis	Sudanonautes africanus	Mittoné, Moyen-Ogooué	10.2167	-0.616667	Gabon	1985	1980s	English		Voelker, J., and R. Sachs. "Morphology of the lung fluke Paragonimus uterobilateralis occurring in Gabon, West Africa." Tropical Medicine and Parasitology: Official Organ of Deutsche Tropenmedizinische Gesellschaft and of Deutsche Gesellschaft fur Technische Zusammenarbeit (GTZ) 36.4 (1985): 210-212.
	P. uterobilateralis	Sudanonautes floweri	Mittoné, Moyen-Ogooué	10.2167	-0.616667
24	P. africanus		Sud-Ouest	9.48405	4.64506	Cameroon	1965	1960s	German	Crossarchus obscurus	Vogel, H., & Crewe, W. (1965). Beobachtungen uber die Lungenegel-Infektion in Kamerun (WestAfrika). Zeitschrift fur Tropenmedizin und Parasitologie, 16(2), 109.
	P. africanus		Nyassoso, Sud-Ouest	9.67671	4.82825					dog
	P. africanus		Nyassoso, Sud-Ouest	9.67671	4.82825					dog
	Paragonimus sp.		Sud-Ouest	9.48405	4.64506					Civettictis civetta
	Paragonimus sp.		Sud-Ouest	9.48405	4.64506					Atilax paludinosus
	P. uterobilateralis		Nyassoso, Sud-Ouest	9.67671	4.82825					dog
	P. uterobilateralis		Nyassoso, Sud-Ouest	9.67671	4.82825					dog
25	Paragonimus sp.	Sudanonautes africanus	Mahole, Sud-Ouest	9.616	4.808	Cameroon	1983	1980s	French		Moyou-Somo, R., Enyong, P., Kouamouo, J., Dinga, J. S., Couprie, B., & Ripert, C. (1983). Etude de la paragonimose dans cinq départements de la Mémé (Sudouest du Cameroun). Résultats du traitement par le praziquantel. Rev Sci Tech (Yaoundé), 6, 125-129.
	Paragonimus sp.	Sudanonautes africanus	Ngussi, Sud-Ouest	9.654	4.859
	Paragonimus sp.	Sudanonautes africanus	Bulutu, Sud-Ouest	9.6025	4.78389
	Paragonimus sp.	Sudanonautes africanus	Ebonji, Sud-Ouest	9.60618	4.72105
	Paragonimus sp.	Sudanonautes africanus	Ehom, Sud-Ouest	9.602	4.755
26	P. uterobilateralis	Liberonautes latidactylus	Bopallee Creek	-10.3965	6.87957	Liberia	1985	1980s	English		Sachs, Prevalence of Paragonimus metacercariae in crabs purchased at local market, Annual Report 1985, Liberia Research Unit of the Tropical Institute Hamburg 1985: 43-9.
	P. uterobilateralis	Liberonautes latidactylus	Malleh Creek	-10.395	6.94865
	P. uterobilateralis	Liberonautes latidactylus	Lower Weadea Creek, Bong	-10.3714	6.89181
	P. uterobilateralis	Liberonautes latidactylus	Zulu Hill Creek,	-10.2665	6.99921
27	Paragonimus sp.	Callinectes marginatus	Badagri	2.88101	6.42414	Nigeria	1999	1990s	French		Aka, N. A., Allabi, A. C., Dreyfuss, G., Kinde-Gazard, D., Tawo, L., Rondelaud, D., ... & Massougbodji, A. (1999). Observations épidémiologiques sur le premier cas de paragonimose humaine et les hôtes intermédiaires potentiels de Paragonimus sp. au Bénin. Bull Soc Pathol Exot, 92(3), 191-194.
	Paragonimus sp.	Callinectes marginatus	Badagri	2.88101	6.42414
28	Paragonimus sp.		Gbahiri	-5.67971	5.84941	Cote d'Ivoire	2018	2010s	French	Civettictis civetta	N’DA ANGBÉLÉTCHI, DAVID AKA, et al. "Persistance Du Foyer De Distomatose Pulmonaire A Lakota (Cote D’Ivoire): Cas Du Village De Gbahiri." Revue Bio-Africa-N 17 (2018): 54-59.
	Paragonimus sp.		Gbahiri	-5.67971	5.84941					mongoose
	Paragonimus sp.	Liberonautes; Potamonautes	Gbahiri	-5.67971	5.84941
29	Paragonimus sp.		Durban, KwaZulu-Natal	31.0134	-29.8641	South Africa	1974	1970s	English	cat	Proctor, EM & Gregory, M. A. "An ultrastructural study of ova of Paragonimus species from human and cat faeces." South African Medical Journal 48.46 (1974): 1947-1948.
30	Paragonimus sp.		Mandini, KwaZulu-Natal	31.4123	-29.158	South Africa	1987	1980s	English	dog	Van Rensburg, IBJ*, Verster, Anna** & Hiza, Margaret A. "Parasitic pneumonia in a dog caused by a lung fluke of the genus Paragonimus." Journal of the South African Veterinary Association 58.4 (1987): 203-206.
31	P. uterobilateralis	Sudanonautes africanus	Olt Netim 1	8.36763	5.35375	Nigeria	2009	2000s	English		Abrahams, J. T., and P. A. Akpan. "Current status of paragonimiasis in Old Netim 1 Akamkpa Local Government Area of Cross River State-Nigeria." Global Journal of Medical Sciences 8.1&2 (2009): 17-22.
32	Paragonimus sp.		Bukuru, Plateau	8.85962	9.76732	Nigeria	2013	2010s	English	pig	Kaze, P. D., and K. P. Gam. "Survey of cysticercus (bladder worm) in meat sold for consumption in Bukuru, Plateau State, Nigeria." International Letters of Natural Sciences 2 (2013).
33	Paragonimus sp.		Upper east region	-0.253692	8.77892	Ghana	1999	1990s	English	pig	Permin, A., et al. "Parasites in cross-bred pigs in the Upper East Region of Ghana." Veterinary parasitology 87.1 (1999): 63-71.
34	P. uterobilateralis	Sudanonautes africanus	Agoi Ibami	8.17119	5.73213	Nigeria	1999	1990s	English		Arene, F. O. I., E. S. Ibanga, and J. E. Asor. "Freshwater snail and crab intermediate hosts of Paragonimus species in two rural communities in Cross River Basin, Nigeria." (1999): 184-187.
	P. uterobilateralis	Sudanonautes africanus	Ekom-Agoi	8.22666	5.86609	Nigeria
35	P. uterobilateralis	Sudanonautes africanus	Oyigbo	7.14273	4.89028	Nigeria	2013	2010s	English		EC, Uttah. "Prevalence of human edible crabs infected with Paragonimus Uterobilateralis Metacercariae in southeastern Nigeria." Pacific Journal of Medical Sciences (2013): 12-20.
36	Paragonimus sp.		KwaZulu-Natal	30.7286	-29.1423	South Africa	1928	1920s	English	cat	HO MONNIG, B. A. "Check list of the worm parasites of domesticated animals in South Africa." Reports of the Director of Veterinary Education and Research 13-14 (1928): 801.
37	P. uterobilateralis	Sudanonautes africanus	Oke River	7.57262	5.76858	Nigeria	2018	2000s	English		Ikhuoriah, S. O., and A. O. Awharitoma. "Prevalence of parasitic infestation in freshwater crab, Sudanonautes africanus (A. Milne-Edwards, 1869)(Brachyura: Potamonautidae) from selected Rivers in Edo and Delta States of Nigeria." Journal of Applied Sciences and Environmental Management 22.11 (2018): 1761-1767.
	P. uterobilateralis	Sudanonautes africanus	Orogodo River	6.18784	6.25391
38	Paragonimus sp.	Sudanonautes africanus	Ebolowa, Sud	11.15	2.9	Cameroon		NA	English		in Cumberlidge_etal
39	Paragonimus sp.	Sudanonautes africanus	Oban, Ikom, Ogoja, Obubra, Ugep, Yala	8.39002	6.15658	Nigeria	2003	2000s	English		Asor, J. E., E. S. Ibanga, and FO I. Arene. "The epidemiology of pulmonary Paragonimiasis in Cross River Basin in Nigeria: update on infection prevalence and distribution of the snail and crab intermediate hosts." Mary Slessor Journal of Medicine 3.1 (2003): 5-12.
	Paragonimus sp.	Sudanonautes africanus	Oban	8.55269	5.22385
	Paragonimus sp.	Sudanonautes africanus	Ikom	8.71954	5.96622
	Paragonimus sp.	Sudanonautes africanus	Ogoja	8.79913	6.65531
	Paragonimus sp.	Sudanonautes africanus	Obubra	8.32718	6.08983
	Paragonimus sp.	Sudanonautes africanus	Ugep	8.07766	5.80835
	Paragonimus sp.	Sudanonautes africanus	Yala	8.71696	6.80108
40	P. uterobilateralis		Nsukka, Anambra state	7.37275	6.84377	Nigeria	1978	1970s	English	human	Onubogu, U. V. "Intestinal parasites of school children in urban and rural areas of Eastern Nigeria." Zentralblatt fur Bakteriologie, Parasitenkunde, Infektionskrankheiten und Hygiene. Erste Abteilung Originale. Reihe A: Medizinische Mikrobiologie und Parasitologie 242.1 (1978): 121-132.
	Paragonimus sp.		Udi	7.41036	6.44395					human
	Paragonimus sp.		Northern Ngwa	7.31893	5.25402					human
41	P. uterobilateralis	Liberonautes latidactylus	Weakorlu swamps			Liberia	1985	1980s	English		Sach, Distribution of Paragonimus uterobilateralis metacercariae in Liberonautes latidactylus, Annual Report 1985, Liberia Research Unit of the Tropical Institute Hamburg 1985: 43-9.
	P. uterobilateralis	Liberonautes latidactylus	Zulu Hill Creek	-10.2665	6.99921
	P. uterobilateralis	Liberonautes latidactylus	St Paul Pump Station
	P. uterobilateralis	Liberonautes latidactylus	Weakorlu Creek	-10.4333	6.85043
	P. uterobilateralis	Liberonautes latidactylus	Bopalee Creek	-10.3965	6.87957
	P. uterobilateralis	Liberonautes latidactylus	Weadea Creek
	P. uterobilateralis	Liberonautes latidactylus	Mazehn Creek
	P. uterobilateralis	Liberonautes latidactylus	Gundeh Creek	-10.2667	6.83333
	P. uterobilateralis	Liberonautes latidactylus	Kponkporlor Creek
42	P. uterobilateralis		Firestone Rd, Rubber Plantation	-10.3542	6.4476	Liberia	1985	1980s	English	Civettictis civetta	Sachs and Voelker, The African civet as a natural host of the lang flukes observed in Liberia, Annual Report, Liberia Research Unit of the Tropical Institute
	P. uterobilateralis		Bong town	-9.19964	6.61728					Civettictis civetta
43	Paragonimus sp.	Sudanonautes sp.	Akpabuyo	8.5323	4.87564	Nigeria	2018	2010s	English		OGBAN,EMMANUEL GLORIA K. OJUKPONG & EMMANUEL CHUKWUNENYE UTTAH*, 2018, Department of Biological Sciences, Cross River University of Technology, Calabar, N; ASSESSMENT OF METACERCARIAE INFECTION OF EDIBLE CRABS IN AN AREA ENDEMIC FOR PARAGONIMIASIS IN THE CROSS RIVER BASIN, Pacific Journal of Medical Sciences, Vol. 19, No. 1, 30-40
	Paragonimus sp.	Sudanonautes sp.	Calabar South	8.32205	4.91333
44	P. uterobilateralis		Gombe National Park, Kigoma	29.6224	-4.69095	Tanzania	1996	1990s	English	Papio anubis	Müller-Graf, C. D. M., D. A. Collins, and M. E. J. Woolhouse. "Intestinal parasite burden in five troops of olive baboons (Papio cynocephalus anubis) in Gombe Stream National Park, Tanzania." Parasitology 112.5 (1996): 489-497.
45	Paragonimus sp.	Liberonautes latidactylus	Ouagalilié	-5.77791	6.03755	Cote d'Ivoire	1984	1980s	English		Bosse, D. (1984). Endémicité et parasitoses autochtones en Afrique noire: à propos d'un foyer insolite de distomatose pulmonaire en Côte d'Ivoire (Doctoral dissertation).University of Montpellier
	Paragonimus sp.		Ouagalilié	-5.7781	6.03139					Crossarchus obscurus
46	P. sp.	Callinectes amnicola	Elechi Creek in Port Harcourt, Rivers State	6.98326	4.80015	Nigeria	2020	2020s	English		Eze, Chinwe Nwadiuto, Owhoeli Ovutor, and Dorathy Tochukwu Chukwuma. "Isolation of Parasites in Blue Swimming Crab (Callinectes Amnicola) From Elechi Creek in Port Harcourt, Rivers State, Nigeria." (2020).
47	P. sp.		Matebeleland	25.4393	-18.0472	Zimbabwe	2024	2020s	English	from snail	Sibula M S, Malatji M P, Nyahunda C, et al. Amphistome Infection and Species Diversity of Freshwater Snails Collected from Selected Wildlife Drinking Water Sources in Matebeleland Region of Zimbabwe[J]. Veterinary Sciences, 2024, 11(5): 211.

## Sheet: Sheet5
Bao	Zhen
Zhang
Shu
CHIU
