# Supplementary material for: The global distribution of Paragonimus species
Source: Infect Dis Poverty. 2026 Feb 27;15:27. doi: 10.1186/s40249-026-01428-7 (PMC12947493; doi:10.1186/s40249-026-01428-7)
Supplement: Supplementary file 3 — Supplementary Material 3. Data recording paragonimiasis case reports [file 40249_2026_1428_MOESM3_ESM.xlsx]

## Sheet: Sheet1
Species	Country/Region	Continent	No. of cases	Publication year	Literature
Paragonimus sp.	Benin	Africa	1	1999	Epidemiological observations on the first case of human paragonimosis and potential intermediate hosts of <i>Paragonimus</i> sp in Benin
Paragonimus sp.	Congo	Africa	1	1960	A new Congolese case of paragonimiasis of the lung
Paragonimus sp.	Equatorial Guinea	Africa	1	1992	PARAGONIMIASIS AND PULMONARY TUBERCULOSIS
P. westermani	Gabon	Africa	1	1996	First case of Paragonimus westermani pulmonary distomatosis in Gabon
Paragonimus sp.	Gabon	Africa	1	2006	Extra-pulmonary paragonimiasis with unusual arthritis and cutaneous features among a tourist returning from Gabon
Paragonimus sp.	Gabon	Africa	1	1980	Pulmonary paragonimiasis in a Gabonese child
Paragonimus sp.	Gabon	Africa	1	1981	[A Gabonese case of paragonimiasis in a child]
P. westermani	Nigeria	Africa	1	1992	Pulmonary paragonimiasis. Report of a case with diagnosis by fine needle aspiration cytology
P. uterobilateralis	Nigeria	Africa	1	2010	Re-Emergence of Paragonimiasis in Nigeria. A Case Report and Future Challenges
Paragonimus sp.	Nigeria	Africa	1	1978	A case of paragonimiasis
Paragonimus sp.	Nigeria	Africa	2	1979	Paragonimiasis in Lagos: a report of two cases
Paragonimus sp.	Nigeria	Africa	1	1980	Bilateral pulmonary fibro-cavitary disease and eosinophilia
Paragonimus sp.	Nigeria	Africa	1	2007	Otitis media and a neck lump--current diagnostic challenges for Paragonimus-like trematode infections
Paragonimus sp.	Nigeria	Africa	1	2020	Paragonimiasis: Neglected, Re-Emerging or Expanding Frontiers. Lessons from a Case Presenting in Jos, Plateau State
P. westermani	Myanmar	Asia	1	2017	A 15-year old Burmese girl with hemoptysis: a case report
Paragonimus sp.	Myanmar	Asia	1	2012	Cough and Pleural Disease in a Burmese Immigrant–A Masquerader
Paragonimus sp.	Myanmar	Asia	1	2008	Paragonimiasis: an unusual case of haemoptysis
Paragonimus sp.	Cambodia	Asia	1	2020	A Case of Paragonimiasis in a Patient with Wet Cough
P. skrjabini	China	Asia	8	1962	Paragonimus westermani (Szechuan variety) and a new species of lung fluke--Paragonimus szechuanensis. II. Studies on clinical aspects of paragonimasis szechuanensis--a new clinical entity
P. skrjabini	China	Asia	1	1965	PARAGONIMUS, PAGUMOGONIMUS AND A PARAGONIMUS-LIKE TREMATODE IN MAN
P. skrjabini	China	Asia	18	1984	吡喹酮治疗四川肺吸虫病的初步观察
P. skrjabini	China	Asia	108	1991	斯氏狸殖吸虫病例胸部X线片所见
P. skrjabini	China	Asia	4	1998	An outbreak of paragonimiosis in Zhengzhou city, China
P. skrjabini	China	Asia	1	1998	肺吸虫病1例误诊分析
P. skrjabini	China	Asia	2	2009	斯氏肺吸虫导致肝损伤2例报告
P. skrjabini	China	Asia	1	2010	引起肺部感染的福建省首例斯氏并殖吸虫病及其疫源地调查
P. skrjabini	China	Asia	5	2014	云南省大理州斯氏狸殖吸虫病例报告
P. skrjabini	China	Asia	1	2012	成人皮下感染斯氏狸殖吸虫1例报告
P. westermani	China	Asia	1	1984	Intraocular paragonimiasis
P. westermani	China	Asia	1	1991	Inguinal lymph node infection with paragonimiasis
P. westermani	China	Asia	1	1997	Discovery of encysted Paragonimus westermani eggs in the omentum of an asymptomatic elderly woman
P. westermani	China	Asia	1	2002	A case of paragonimiasis with spontaneous pneumothorax
P. westermani	China	Asia	1	2005	A case of chronic pleuritis by Paragonimus Westermani infection resistant to standard chemotherapy and cured by three additional cycles of chemotherapy
P. westermani	China	Asia	1	2007	一例卫氏并殖吸虫误诊为肺部疾病分析
P. westermani	China	Asia	1	2010	Hepatic Paragonimiasis Revealed by FDG PET/CT
P. westermani	China	Asia	1	2012	Intestinal Paragonimiasis with Colonic Ulcer and Hematochezia in An Elderly Taiwanese Woman
P. westermani	China	Asia	1	2016	Pulmonary paragonimiasis mimicking tuberculous pleuritis: a case report
P. westermani	China	Asia	30	2019	Clinical and imaging features of thirty cases of paragonimiasis westermani
P. westermani	China	Asia	1	2023	Subtly Increased Focal FDG Activity in the Liver Due to Paragonimiasis
P. westermani	China	Asia	1	2023	Worm-migration track of Paragonimus westermani infection
P. westermani	China	Asia	1	2024	Hazy Omentum as a Feature of Paragonimiasis
Paragonimus sp.	China	Asia	1	1956	Cerebral paragonimiasis complicated by epidemic B encephalitis
Paragonimus sp.	China	Asia	76	1958	Paragonimiasis of central nervous system: observations on 76 cases
Paragonimus sp.	China	Asia	1	1959	Pulmonary paragonimiasis: report of a case
Paragonimus sp.	China	Asia	526	1960	526例少年儿童胸型肺吸虫病的X线分析
Paragonimus sp.	China	Asia	85	1962	Paragonimus westermani (Szechuan variety) and a new species of lung fluke--Paragonimus szechuanensis. II. Studies on clinical aspects of paragonimasis szechuanensis--a new clinical entity
Paragonimus sp.	China	Asia	1	1996	发热，盗汗，心包积液──思考病例
Paragonimus sp.	China	Asia	6	1973	河南肺吸虫病例报告
Paragonimus sp.	China	Asia	31	1981	南川县发现肺吸虫病31例
Paragonimus sp.	China	Asia	7	1982	Anterior chamber and eyelid paragonimiasis (report of 7 cases)
Paragonimus sp.	China	Asia	21	1982	肝脏损害为主的小儿肺吸虫病(21例综合报道)
Paragonimus sp.	China	Asia	3	1983	A report of 3 cases of acute paragonimiasis
Paragonimus sp.	China	Asia	43	1984	43例肺吸虫病的临床分析
Paragonimus sp.	China	Asia	21	1985	Pathologic observation on 21 cases of subcutaneous nodule of paragonimiasis in the Mudanjiang Region
Paragonimus sp.	China	Asia	5	1987	肺吸虫病误诊病例分析
Paragonimus sp.	China	Asia	1	1987	烟雾病合并脑型肺吸虫病一例
Paragonimus sp.	China	Asia	5	1989	慢性脑肺吸虫病的CT表现
Paragonimus sp.	China	Asia	1	1989	非典型性幼虫型肺吸虫病一例
Paragonimus sp.	China	Asia	1	1991	混合型肺吸虫病1例
Paragonimus sp.	China	Asia	4	1992	CT FINDINGS IN FRESH CEREBRAL PARAGONIMIASIS
Paragonimus sp.	China	Asia	1	1993	Paragonimus calcified ova mimicking left renal staghorn stone
Paragonimus sp.	China	Asia	122	1993	河南省洛阳市并殖吸虫病患者122例报告
Paragonimus sp.	China	Asia	1	1995	误诊为肺炎的少见疾病病例分析
Paragonimus sp.	China	Asia	3	1997	1户3人肺吸虫病例报告
Paragonimus sp.	China	Asia	2	1997	阴囊、大阴唇肺吸虫包块2例
Paragonimus sp.	China	Asia	5	1999	Dynamic CT observation of 5 cases of cerebral paragonimiasis
Paragonimus sp.	China	Asia	1	1999	生食醉蟹致肺吸虫病病例报道及分析
Paragonimus sp.	China	Asia	14	2000	肺吸虫病14例临床分析
Paragonimus sp.	China	Asia	5	2000	肺吸虫病例报道
Paragonimus sp.	China	Asia	1	2000	肺吸虫病误诊为肺结核一例报道
Paragonimus sp.	China	Asia	2	2001	Two cases of paragonimiasis
Paragonimus sp.	China	Asia	5	2001	小儿肺吸虫病5例误诊分析
Paragonimus sp.	China	Asia	53	2001	三峡库区肺吸虫病病例报道及流行病学调查
Paragonimus sp.	China	Asia	1	2001	脑肺吸虫病误诊为结核1例
Paragonimus sp.	China	Asia	1	2002	以咯血、胸痛、胸腔积液为主要表现的肺吸虫一例
Paragonimus sp.	China	Asia	1	2002	肺吸虫病自发性气胸1例
Paragonimus sp.	China	Asia	4	2002	食物源性脑寄生虫病住院病例分析
Paragonimus sp.	China	Asia	24	2003	脑型肺吸虫病24例临床分析
Paragonimus sp.	China	Asia	137	2004	重庆市137例肺吸虫病病例资料分析
Paragonimus sp.	China	Asia	9	2004	肺吸虫病临床病理分析
Paragonimus sp.	China	Asia	1	2005	Paragonimus eggs in thyroid
Paragonimus sp.	China	Asia	4	2005	并殖吸虫病误诊病例分析报告
Paragonimus sp.	China	Asia	66	2005	贵州省1819例寄生虫病住院病例的分析与思考
Paragonimus sp.	China	Asia	427	2005	427例肺吸虫性胸膜炎病例资料分析
Paragonimus sp.	China	Asia	1	2005	肺吸虫性皮下结节1例
Paragonimus sp.	China	Asia	31	2006	并殖吸虫病31例病例资料分析
Paragonimus sp.	China	Asia	77	2006	陕西及其周边地区肺吸虫感染情况调查分析
Paragonimus sp.	China	Asia	2	2006	三明市三元区并殖吸虫病病例及人群感染调查
Paragonimus sp.	China	Asia	34	2006	肝型肺吸虫病患者的追踪观察与远期随访(附34例报告)
Paragonimus sp.	China	Asia	1	2006	肺吸虫病误诊3年1例报告
Paragonimus sp.	China	Asia	1	2006	眼眶肺吸虫感染1例报告
Paragonimus sp.	China	Asia	369	2006	宁波市并殖吸虫病流行环节及人群感染情况的研究
Paragonimus sp.	China	Asia	1	2007	甲状腺并殖吸虫病1例
Paragonimus sp.	China	Asia	67	2007	贵州省2090例寄生虫病住院病例回顾性调查与分析
Paragonimus sp.	China	Asia	12	2007	三峡库区12例脑型肺吸虫病的误诊原因及治疗效果分析
Paragonimus sp.	China	Asia	1	2008	Acute cerebral paragonimiasis presenting as hemorrhagic stroke in a child
Paragonimus sp.	China	Asia	1	2008	A case of encephalic paragonimiasis
Paragonimus sp.	China	Asia	192	2008	四川省CDC寄生虫病专科1993-2005年住院病例分析
Paragonimus sp.	China	Asia	1	2008	脑型并殖吸虫病1例
Paragonimus sp.	China	Asia	1	2009	Lung Parasite Ova Granuloma Mimicking Lung Malignancy on FDG PET-CT
Paragonimus sp.	China	Asia	1	2010	A misdiagnosed case of paragonimiasis with bilateral pleural effusion and pericardial effusion
Paragonimus sp.	China	Asia	3	2010	并殖吸虫致儿童多浆膜腔积液3例
Paragonimus sp.	China	Asia	296	2010	肺吸虫病199例误诊分析
Paragonimus sp.	China	Asia	2	2010	脑型并殖吸虫病2例报告及文献复习
Paragonimus sp.	China	Asia	1	2012	Radiofrequency ablation of hepatic paragonimiasis: a case report
Paragonimus sp.	China	Asia	2	2012	CT evaluation of hepatic paragonimiasis with simultaneous duodenal or splenic involvement
Paragonimus sp.	China	Asia	1	2012	MRI findings of intraspinal extradural paragonimiasis granuloma in a child
Paragonimus sp.	China	Asia	1	2012	二倍体型卫氏并殖吸虫引发重症病例及其疫源地调查
Paragonimus sp.	China	Asia	1	2012	以胸腔积液为主要表现的肺吸虫病一例报告
Paragonimus sp.	China	Asia	11	2012	11例肺吸虫病例误诊分析
Paragonimus sp.	China	Asia	24	2012	云南威信县肺吸虫病疫源地初步研究——24例病例分析
Paragonimus sp.	China	Asia	1	2012	肺吸虫病误诊为化脓性胸腔积液1例
Paragonimus sp.	China	Asia	85	2012	贵州省85例肺吸虫病分析
Paragonimus sp.	China	Asia	2	2013	Angiographic findings in 2 children with cerebral paragonimiasis with hemorrhage Report of 2 cases
Paragonimus sp.	China	Asia	1	2013	Rare case of paragonimiasis with involvement of the parotid gland alone in a 5-year-old boy
Paragonimus sp.	China	Asia	1	2013	Cerebral Infarction and Cranial Venous Sinus Thrombosis Caused by Paragonimiasis
Paragonimus sp.	China	Asia	4	2013	CT and MR imaging features in 4 children with cerebral paragonimiasis
Paragonimus sp.	China	Asia	1	2013	肺吸虫病1例报告
Paragonimus sp.	China	Asia	1	2013	肺吸虫并右侧胸水一例
Paragonimus sp.	China	Asia	1	2013	肺吸虫侵犯脑干患儿1例的护理体会
Paragonimus sp.	China	Asia	1	2013	肺吸虫病误诊为肺炎1例
Paragonimus sp.	China	Asia	1	2013	1例肺吸虫病临床病例讨论
Paragonimus sp.	China	Asia	1	2014	A Man with Chest Pain and a History of Eating Sashimi Paragonimiasis
Paragonimus sp.	China	Asia	1	2014	Vesical Paragonimiasis Diagnosed by Histopathology: A Case Report
Paragonimus sp.	China	Asia	1	2014	Live paragonimiasis as liver cancer with multiple abdominal metastases: a case report
Paragonimus sp.	China	Asia	1	2014	一例骨折并胸腔积液型肺吸虫病的诊治体会
Paragonimus sp.	China	Asia	1	2014	并殖吸虫病临床治疗1例报道
Paragonimus sp.	China	Asia	8	2014	一起食用腌制溪蟹引起肺吸虫病聚集性疫情的调查
Paragonimus sp.	China	Asia	1	2015	Guillain-Barre Syndrome in a Boy With Lung Fluke Infection: Case Report and Literature Review
Paragonimus sp.	China	Asia	1	2015	Pancreatic paragonimiasis mimics pancreatic cystic-solid tumor–A case report
Paragonimus sp.	China	Asia	98	2015	四川省肺吸虫病流行现状及趋势分析
Paragonimus sp.	China	Asia	74	2015	74例肺吸虫病例分析
Paragonimus sp.	China	Asia	1	2016	Pleuropulmonary paragonimiasis with migrated lesions cured by multiple therapies
Paragonimus sp.	China	Asia	2	2016	Feasibility of laparoscopic major hepatectomy for hepatic paragonimiasis: two case reports
Paragonimus sp.	China	Asia	1	2016	Paragonimiasis mimicking chest cancer and abdominal wall metastaisis: A case report
Paragonimus sp.	China	Asia	1	2016	肺隔离症合并肺吸虫感染1例
Paragonimus sp.	China	Asia	47	2016	47例宁波地区儿童并殖吸虫病回顾性分析
Paragonimus sp.	China	Asia	1	2017	Hepatic paragonimiasis in a 15-month-old girl: a case report
Paragonimus sp.	China	Asia	1174	2017	儿童肺吸虫病1174例临床分析
Paragonimus sp.	China	Asia	12	2017	肺吸虫病12例临床分析
Paragonimus sp.	China	Asia	1	2017	肝肺吸虫病1例报告
Paragonimus sp.	China	Asia	2	2018	Scrotal Paragonimiasis in adults: Two case reports and review of literature
Paragonimus sp.	China	Asia	1	2018	Hemorrhagic intraspinal paragonimiasis
Paragonimus sp.	China	Asia	2	2018	颅内占位的脑型肺吸虫病(附2例报告及文献复习)
Paragonimus sp.	China	Asia	1	2019	Intraorbital paragonimus infection
Paragonimus sp.	China	Asia	4	2019	一起家族聚集性肺吸虫病案例报告
Paragonimus sp.	China	Asia	2	2019	小儿肺吸虫病伴多浆膜腔积液2例分析
Paragonimus sp.	China	Asia	31	2019	上海市某三甲医院寄生虫病住院病例分析
Paragonimus sp.	China	Asia	2	2019	肺吸虫性多浆膜腔积液2例
Paragonimus sp.	China	Asia	3	2020	Diagnosis and Treatment of Hemorrhagic Cerebral Paragonimiasis: Three Case Reports and Literature Review
Paragonimus sp.	China	Asia	11	2020	济源市一起群体性并殖吸虫病处置及疫源地调查
Paragonimus sp.	China	Asia	2	2020	8种寄生虫病例分析
Paragonimus sp.	China	Asia	187	2020	2011—2019年云南昭通市并殖吸虫病流行病学特征分析
Paragonimus sp.	China	Asia	1	2021	A case of hepatic paragonimiasis was misdiagnosed as hepatocellular carcinoma with rupture and haemorrhage
Paragonimus sp.	China	Asia	1	2021	One delayed diagnosis of paragonimiasis case and literature review
Paragonimus sp.	China	Asia	1	2021	Pleural lump after paragonimiasis treated by thoracoscopy: A case report
Paragonimus sp.	China	Asia	1	2021	Parasitic Infection Misdiagnosed As Bacterial Pneumonia: A Case Report
Paragonimus sp.	China	Asia	1	2021	Teaching NeuroImages: Magnetic Susceptibility-Weighted Imaging Mapped the Migratory Route of a Paragonimus in Brain
Paragonimus sp.	China	Asia	61	2021	2003—2019年洛阳市并殖吸虫病病例调查分析
Paragonimus sp.	China	Asia	10	2021	2017-2020年河南省洛阳市并殖吸虫病例分析
Paragonimus sp.	China	Asia	12	2021	云南省12例并殖吸虫病临床资料分析
Paragonimus sp.	China	Asia	1	2021	表现为门静脉栓塞的儿童肺吸虫病1例
Paragonimus sp.	China	Asia	1	2022	Exudative pleural effusion caused by lung fluke infection: case report
Paragonimus sp.	China	Asia	1	2022	Case Report: Intermittent Chest Pain With Cough, Fever, and Pericardial Effusion Over the Course of 1 Year in an 11-Year-Old Girl
Paragonimus sp.	China	Asia	41	2022	江西省2011—2020年并殖吸虫病病例回顾性分析
Paragonimus sp.	China	Asia	282	2022	2015—2020年四川省并殖吸虫监测结果分析
Paragonimus sp.	China	Asia	1	2022	云南省砚山县首例并殖吸虫病报道
Paragonimus sp.	China	Asia	1	2023	Thoughts underlying “pneumonia” resulting from eating: A case report
Paragonimus sp.	China	Asia	1	2023	Intra-abdominal paragonimiasis presenting as abscesses: A case report
Paragonimus sp.	China	Asia	6	2023	儿童皮下结节型肺吸虫病6例临床报道与文献分析
Paragonimus sp.	China	Asia	72	2023	福建省72例肺吸虫病回顾性调查分析
Paragonimus sp.	China	Asia	1	2024	Pancreatic Paragonimiasis in Children: A Case Report
Paragonimus sp.	China	Asia	1	2024	Pleural parasite infection presenting with an isolated pleural effusion misdiagnosed as tuberculosis: a case report
Paragonimus sp.	China	Asia	1	2024	Paragonimiasis misdiagnosed as liver abscess: A case report
Paragonimus sp.	China	Asia	1	1955	腹肌內找到肺吸虫成虫一例
Paragonimus sp.	China	Asia	5	1958	急性肺吸虫病五例报告
Paragonimus sp.	China	Asia	1	1964	肺吸虫病X线所见一例报告
Paragonimus sp.	China	Asia	1	1965	肺吸虫病侵犯脑干脑膜一例报告
Paragonimus sp.	China	Asia	11	1965	肺吸虫病11例
Paragonimus sp.	China	Asia	3	1965	肺吸虫病三例
Paragonimus sp.	China	Asia	3	1977	南桐南川地区肺吸虫病三例报告
Paragonimus sp.	China	Asia	5	1978	陕西镇坪县肺吸虫病5例报告
Paragonimus sp.	China	Asia	40	1978	河南肺吸虫病40例报告
Paragonimus sp.	China	Asia	2	1979	眼部肺吸虫病二例
Paragonimus sp.	China	Asia	1	1979	肺吸虫病并发肝脏损害一例报道
Paragonimus sp.	China	Asia	8	1979	綦江县发现肺吸虫病8例报告
Paragonimus sp.	China	Asia	1	1980	眼前房内肺吸虫病一例报告
Paragonimus sp.	China	Asia	40	1980	脑型肺吸虫病40例报告
Paragonimus sp.	China	Asia	1	1980	肺吸虫病(皮肤型)1例报告
Paragonimus sp.	China	Asia	1	1980	脑型肺吸虫病一例
Paragonimus sp.	China	Asia	5	1981	眼部肺吸虫病5例报告
Paragonimus sp.	China	Asia	1	1981	腹腔肿块型肺吸虫病1例报告
Paragonimus sp.	China	Asia	1	1981	脑型肺吸虫病一例报告
Paragonimus sp.	China	Asia	1	1981	斯氏(四川)肺吸虫病皮下包块型一例报告
Paragonimus sp.	China	Asia	4	1982	不适合寄生型肺吸虫病4例
Paragonimus sp.	China	Asia	1	1983	肺外型肺吸虫一例报告
Paragonimus sp.	China	Asia	3	1983	急性肺吸虫病三例报告
Paragonimus sp.	China	Asia	6	1984	吡喹酮治疗非洲肺吸虫病6例
Paragonimus sp.	China	Asia	1	1984	肺吸虫病的关节损害1例报告
Paragonimus sp.	China	Asia	1	1984	恶性组织细胞增生症合并脑型肺吸虫病1例
Paragonimus sp.	China	Asia	1	1984	肺吸虫病(附1例报告)
Paragonimus sp.	China	Asia	1	1985	肺吸虫病腹壁腹腔包块一例
Paragonimus sp.	China	Asia	1	1985	江西玉山肺吸虫病一例报告
Paragonimus sp.	China	Asia	3	1985	肺吸虫病三例
Paragonimus sp.	China	Asia	1	1985	败血症样肺吸虫病1例
Paragonimus sp.	China	Asia	1	1985	癫痫表现的脑型肺吸虫病一例
Paragonimus sp.	China	Asia	2	1985	阴囊型肺吸虫病2例
Paragonimus sp.	China	Asia	1	1985	心包型肺吸虫病1例报告
Paragonimus sp.	China	Asia	1	1985	非典型肺吸虫病一例
Paragonimus sp.	China	Asia	2	1985	肺吸虫病二例报告
Paragonimus sp.	China	Asia	1	1986	脑型肺吸虫病1例
Paragonimus sp.	China	Asia	1	1986	肺吸虫病引起双侧乳糜血胸1例报告
Paragonimus sp.	China	Asia	100	1986	湖南慈利县肺吸虫病100例报告
Paragonimus sp.	China	Asia	4	1986	肺外肺吸虫病四例
Paragonimus sp.	China	Asia	1	1987	陕西旬阳发现肺吸虫病1例报告
Paragonimus sp.	China	Asia	2	1987	皮下结节型肺吸虫病2例报告
Paragonimus sp.	China	Asia	4	1987	肺吸虫病4例报告
Paragonimus sp.	China	Asia	1	1987	小儿心包炎型肺吸虫病1例报告
Paragonimus sp.	China	Asia	20	1988	肺吸虫病20例报告
Paragonimus sp.	China	Asia	1	1988	惠来县脑型肺吸虫病一例报告
Paragonimus sp.	China	Asia	1	1988	脑型肺吸虫病一例
Paragonimus sp.	China	Asia	18	1988	皮下大肿块型肺吸虫病18例报告
Paragonimus sp.	China	Asia	8	1989	儿童肝型肺吸虫病8例
Paragonimus sp.	China	Asia	3	1989	小儿脑型肺吸虫病3例
Paragonimus sp.	China	Asia	1	1989	非典型性幼虫型肺吸虫病一例
Paragonimus sp.	China	Asia	1	1989	肺吸虫病一例报告
Paragonimus sp.	China	Asia	4	1989	肺吸虫病4例
Paragonimus sp.	China	Asia	3	1989	急性肺吸虫病伴肥达氏反应阳性3例
Paragonimus sp.	China	Asia	1	1989	肺吸虫病伴肾病综合征一例
Paragonimus sp.	China	Asia	1	1989	单发右上肺肺吸虫病一例报告
Paragonimus sp.	China	Asia	2	1990	二例急性肺吸虫病报告
Paragonimus sp.	China	Asia	4	1990	垣曲地区小儿肺吸虫病4例
Paragonimus sp.	China	Asia	1	1990	半腱肌肺吸虫病1例报告
Paragonimus sp.	China	Asia	1	1990	腹型肺吸虫病一例报告
Paragonimus sp.	China	Asia	68	1991	乐山地区小儿肺吸虫病68例报告
Paragonimus sp.	China	Asia	15	1991	三腔积液型小儿肺吸虫病15例报告
Paragonimus sp.	China	Asia	1	1991	脑型肺吸虫病一例报告
Paragonimus sp.	China	Asia	1	1991	肺吸虫病1例报告
Paragonimus sp.	China	Asia	1	1991	肺吸虫眼睑异位寄生1例报告
Paragonimus sp.	China	Asia	1	1991	胸腔肺吸虫病并发液气胸一例报告
Paragonimus sp.	China	Asia	2	1991	脑型肺吸虫病性舞蹈症2例报告
Paragonimus sp.	China	Asia	5	1991	睾丸、附睾及阴茎肺吸虫病5例报告
Paragonimus sp.	China	Asia	11	1991	鄂西山区儿童突眼型肺吸虫病11例报告
Paragonimus sp.	China	Asia	1	1991	肝、脑、皮肤多器官损害性肺吸虫病1例
Paragonimus sp.	China	Asia	1	1991	脑型肺吸虫病一例报告
Paragonimus sp.	China	Asia	1	1991	以肝肿大为主要表现的肺吸虫病1例报告
Paragonimus sp.	China	Asia	2	1992	以癫痫为主要表现的脑型肺吸虫病2例
Paragonimus sp.	China	Asia	4	1992	肺吸虫病致缩窄性心包炎4例
Paragonimus sp.	China	Asia	1	1992	肺胸膜型肺吸虫病1例报告
Paragonimus sp.	China	Asia	1	1992	以乳糜尿为首发表现的肺吸虫病1例报告
Paragonimus sp.	China	Asia	5	1993	肺吸虫病一家5例报道
Paragonimus sp.	China	Asia	1	1993	中医治疗脑型肺吸虫病1例
Paragonimus sp.	China	Asia	1	1993	附睾肺吸虫病一例
Paragonimus sp.	China	Asia	1	1993	脊髓压迫症为首发表现的肺吸虫病一例报告
Paragonimus sp.	China	Asia	1	1993	脑型肺吸虫病1例报告
Paragonimus sp.	China	Asia	1	1993	脊髓硬膜外肺吸虫病一例
Paragonimus sp.	China	Asia	1	1994	脑型肺吸虫病1例
Paragonimus sp.	China	Asia	1	1994	肺吸虫病肺型一例报告
Paragonimus sp.	China	Asia	7	1994	结核合并肺吸虫病七例报道
Paragonimus sp.	China	Asia	2	1994	肺癌合并肺吸虫病2例
Paragonimus sp.	China	Asia	8	1994	肺吸虫病引起胸腔积液8例
Paragonimus sp.	China	Asia	2	1994	肺吸虫病伴严重肝损害2例
Paragonimus sp.	China	Asia	16	1994	肺吸虫病16例报告
Paragonimus sp.	China	Asia	1	1994	肺部及眼部肺吸虫病致视网膜脉络膜炎一例
Paragonimus sp.	China	Asia	1	1994	脊髓型肺吸虫病1例
Paragonimus sp.	China	Asia	1	1995	眼眶肺吸虫病一例
Paragonimus sp.	China	Asia	2	1995	皮下结节型肺吸虫病二例报告
Paragonimus sp.	China	Asia	6	1995	眼部肺吸虫病六例报告
Paragonimus sp.	China	Asia	16	1995	肺吸虫病16例报告
Paragonimus sp.	China	Asia	3	1996	肺结核合并肺吸虫病三例
Paragonimus sp.	China	Asia	1	1996	吡喹酮双疗程治疗肺吸虫病(急性期)1例报告
Paragonimus sp.	China	Asia	1	1996	混合型肺吸虫病1例报告
Paragonimus sp.	China	Asia	1	1996	胰腺肺吸虫病1例
Paragonimus sp.	China	Asia	1	1996	小儿脑肺吸虫病1例
Paragonimus sp.	China	Asia	1	1996	肺吸虫病1例报告
Paragonimus sp.	China	Asia	3	1996	以自发性气胸为首发表现的肺吸虫病（附3例报告）
Paragonimus sp.	China	Asia	1	1996	硬脑膜下肺吸虫病一例
Paragonimus sp.	China	Asia	1	1996	椎管内肺吸虫病1例报告
Paragonimus sp.	China	Asia	3	1996	脑肺吸虫病三例
Paragonimus sp.	China	Asia	2	1996	B超诊断肺吸虫病所致的胸腔积脓二例
Paragonimus sp.	China	Asia	1	1996	肝脏肺吸虫病一例报道
Paragonimus sp.	China	Asia	1	1997	脑型肺吸虫病一例
Paragonimus sp.	China	Asia	1	1998	颈部软组织包块型肺吸虫病1例
Paragonimus sp.	China	Asia	1	1998	超声诊断背部皮下肺吸虫病1例
Paragonimus sp.	China	Asia	1	1998	吡喹酮治疗肺吸虫病致过敏反应1例
Paragonimus sp.	China	Asia	1	1998	脑型肺吸虫病一例
Paragonimus sp.	China	Asia	1	1999	脊髓伴皮肌混合型肺吸虫病1例报告
Paragonimus sp.	China	Asia	1	1999	颅胸部肺吸虫病影像表现1例报告
Paragonimus sp.	China	Asia	1	1999	阆中发现首例肺吸虫病
Paragonimus sp.	China	Asia	1	1999	酷似脓毒败血症的肺吸虫病一例
Paragonimus sp.	China	Asia	33	1999	小儿脑型斯氏狸殖吸虫病33例
Paragonimus sp.	China	Asia	1	1999	肺吸虫病合并胆固醇性胸水1例
Paragonimus sp.	China	Asia	5	1999	肺吸虫病5例报道
Paragonimus sp.	China	Asia	2	1999	肺吸虫病2例
Paragonimus sp.	China	Asia	1	1999	肺吸虫致多腔隙积液1例报告
Paragonimus sp.	China	Asia	1	1999	肺吸虫病致持续高热一例报告
Paragonimus sp.	China	Asia	1	2000	肺吸虫所致脑叶出血1例报告
Paragonimus sp.	China	Asia	1	2000	脑肺吸虫病合并反复性和多发性脑出血1例报道
Paragonimus sp.	China	Asia	1	2000	弥漫性脑型肺吸虫病一例
Paragonimus sp.	China	Asia	1	2000	肺吸虫病一例报告
Paragonimus sp.	China	Asia	1	2000	肝肺吸虫病MRI检查1例报告
Paragonimus sp.	China	Asia	1	2000	肺吸虫病致胸腔积液误诊为结核性胸膜炎1例报告
Paragonimus sp.	China	Asia	1	2001	表现为胸腔积液伴胸壁肿块的肺吸虫病1例
Paragonimus sp.	China	Asia	1	2001	肺吸虫病并双侧乳糜血胸1例
Paragonimus sp.	China	Asia	1	2001	腹壁肺吸虫病1例
Paragonimus sp.	China	Asia	2	2001	空中乘务员肺吸虫病两例
Paragonimus sp.	China	Asia	1	2001	肺吸虫病1例
Paragonimus sp.	China	Asia	1	2001	肺吸虫病一例报告
Paragonimus sp.	China	Asia	1	2001	食用养殖石蟹致肺吸虫病1例报告
Paragonimus sp.	China	Asia	1	2002	肺吸虫病误诊为肺嗜酸性粒细胞增多症1例报告
Paragonimus sp.	China	Asia	1	2002	肺吸虫病1例报告
Paragonimus sp.	China	Asia	1	2002	以咯血、胸痛、胸腔积液为主要表现的肺吸虫一例
Paragonimus sp.	China	Asia	1	2002	肺吸虫病误诊为肺结核1例
Paragonimus sp.	China	Asia	2	2003	脑肺吸虫病2例报告
Paragonimus sp.	China	Asia	1	2003	卵巢癌误诊为肺吸虫病致乳糜性腹水1例
Paragonimus sp.	China	Asia	1	2003	肺吸虫病误诊粟粒型肺结核1例报告
Paragonimus sp.	China	Asia	1	2003	肺吸虫病伴多浆膜腔积液1例
Paragonimus sp.	China	Asia	1	2003	脑型肺吸虫病1例
Paragonimus sp.	China	Asia	2	2004	脑型肺吸虫病2例报告
Paragonimus sp.	China	Asia	1	2004	幼儿肺吸虫病合并大量血性胸水及心包积液1例
Paragonimus sp.	China	Asia	1	2004	以脓胸为首发的肺吸虫病1例
Paragonimus sp.	China	Asia	1	2004	脑型肺吸虫病1例
Paragonimus sp.	China	Asia	1	2004	以胸腔积液为主要表现的肺吸虫病1例
Paragonimus sp.	China	Asia	1	2005	脑型肺吸虫病1例
Paragonimus sp.	China	Asia	1	2005	胸水中检出肺吸虫卵1例
Paragonimus sp.	China	Asia	1	2006	胸腔积液为主要表现的肺吸虫病一例
Paragonimus sp.	China	Asia	1	2006	以阵发性腹痛为主要表现的肺吸虫病一例
Paragonimus sp.	China	Asia	1	2006	肺吸虫病1例报道
Paragonimus sp.	China	Asia	1	2007	肺吸虫病致反复液气胸一例报告
Paragonimus sp.	China	Asia	3	2007	脑型肺吸虫病合并脑出血三例
Paragonimus sp.	China	Asia	5	2008	小儿肺吸虫病的诊断与治疗:附5例报告及文献复习
Paragonimus sp.	China	Asia	1	2008	肺吸虫病1例分析
Paragonimus sp.	China	Asia	1	2008	误诊为颅内胶质瘤的脑型肺吸虫病1例
Paragonimus sp.	China	Asia	1	2008	脑型肺吸虫病一例
Paragonimus sp.	China	Asia	3	2008	以多浆膜腔积液就诊的小儿肺吸虫病3例
Paragonimus sp.	China	Asia	1	2008	幼儿脑型肺吸虫病合并胸腔积液1例
Paragonimus sp.	China	Asia	2	2008	以胸腔积液为主要表现的肺吸虫病
Paragonimus sp.	China	Asia	1	2008	华支睾吸虫肝病合并肺吸虫病1例及文献复习
Paragonimus sp.	China	Asia	1	2008	肺吸虫病1例
Paragonimus sp.	China	Asia	1	2008	进食生泥鳅引发肝吸虫病合并肺吸虫病1例
Paragonimus sp.	China	Asia	1	2009	生吃蟾蜍肝致肺吸虫病一例
Paragonimus sp.	China	Asia	1	2009	右侧胸大肌肺吸虫病一例
Paragonimus sp.	China	Asia	1	2009	颅内肺吸虫病伴出血1例
Paragonimus sp.	China	Asia	1	2009	以右下支气管肺炎为表现的肺吸虫病1例报告
Paragonimus sp.	China	Asia	1	2009	肺吸虫病伴浆细胞增多1例
Paragonimus sp.	China	Asia	2	2009	肺吸虫病2例报道
Paragonimus sp.	China	Asia	1	2009	肺型肺吸虫病1例
Paragonimus sp.	China	Asia	1	2009	以剧烈腹痛为突出表现的肺吸虫病1例
Paragonimus sp.	China	Asia	1	2009	小儿肺吸虫病伴多浆膜腔积液合并缩窄性心包炎1例分析
Paragonimus sp.	China	Asia	4	2009	脑型肺吸虫病4例临床诊治结果
Paragonimus sp.	China	Asia	1	2009	肺吸虫病引起机化性血胸1例
Paragonimus sp.	China	Asia	1	2009	肝脏肺吸虫病1例报道
Paragonimus sp.	China	Asia	1	2010	肺吸虫病致自发性液气胸1例报道
Paragonimus sp.	China	Asia	1	2010	眼眶部皮肤型肺吸虫病1例的护理
Paragonimus sp.	China	Asia	1	2010	1例脑型肺吸虫病患儿的护理
Paragonimus sp.	China	Asia	1	2011	肝脏肺吸虫病1例
Paragonimus sp.	China	Asia	1	2011	肺吸虫病合并旋毛虫病1例
Paragonimus sp.	China	Asia	1	2011	肺吸虫病1例报告
Paragonimus sp.	China	Asia	1	2011	皮下结节型肺吸虫病1例
Paragonimus sp.	China	Asia	1	2012	肺吸虫病伴多浆膜腔积液1例并文献复习
Paragonimus sp.	China	Asia	1	2012	皮肤结节型肺吸虫病1例
Paragonimus sp.	China	Asia	1	2012	肝脏肺吸虫病一例
Paragonimus sp.	China	Asia	1	2012	不明原因的贫血、胸腹腔积液、气胸被确诊为肺吸虫病1例
Paragonimus sp.	China	Asia	1	2012	以大量心包积液为首发表现的肺吸虫病一例
Paragonimus sp.	China	Asia	1	2013	肺吸虫病18F-FDG PET-CT显像1例并文献复习
Paragonimus sp.	China	Asia	1	2013	射频消融治疗肝肺吸虫病1例临床护理
Paragonimus sp.	China	Asia	1	2013	肺吸虫病合并脓胸1例报告
Paragonimus sp.	China	Asia	1	2014	肺吸虫病一例
Paragonimus sp.	China	Asia	1	2014	肺吸虫病伴吉兰-巴雷综合征一例报道
Paragonimus sp.	China	Asia	1	2015	以嗜酸粒细胞增多及胸腹腔积液为主要表现的肺吸虫病
Paragonimus sp.	China	Asia	2	2015	城市儿童肺吸虫病伴胸腔积液2例并文献复习
Paragonimus sp.	China	Asia	1	2015	肺吸虫病临床治疗1例报道
Paragonimus sp.	China	Asia	1	2016	1例儿童脑型肺吸虫病诊治过程分析
Paragonimus sp.	China	Asia	1	2016	肺吸虫病1例
Paragonimus sp.	China	Asia	1	2017	肺吸虫病致死法医学鉴定1例
Paragonimus sp.	China	Asia	1	2019	肺吸虫病感染致胸腔积液一例分析
Paragonimus sp.	China	Asia	1	2019	生吃醉蟹致肺吸虫病1例
Paragonimus sp.	China	Asia	1	2020	肺型肺吸虫病误诊后又发生皮肤型肺吸虫病一例
Paragonimus sp.	China	Asia	2	2020	肺吸虫病2例
Paragonimus sp.	China	Asia	1	2020	留守儿童肺吸虫病1例报告及文献复习
Paragonimus sp.	China	Asia	1	2020	皮下结节型肺吸虫病1例
Paragonimus sp.	China	Asia	2	2021	以反复胸腔积液为主要表现的肺吸虫病2例报告
Paragonimus sp.	China	Asia	1	2021	一例感染曼氏裂头蚴合并肺吸虫病患儿的诊疗分析及药学服务
Paragonimus sp.	China	Asia	1	2022	幼儿肺吸虫病1例
Paragonimus sp.	China	Asia	1	2022	肝组织病理学诊断肝肺吸虫病1例报告
Paragonimus sp.	China	Asia	1	2022	肺吸虫病1例
Paragonimus sp.	China	Asia	1	2024	脑脊髓型肺吸虫病1例
Paragonimus sp.	China	Asia	1	2024	以大量胸腔积液为表现的肺吸虫病1例并文献复习
Paragonimus sp.	China	Asia	1	2024	以胸腔积液为表现的肺吸虫病误诊1例
Paragonimus sp.	China	Asia	1	2024	以多浆膜腔积液为主要表现肺吸虫病一例
P. westermani	India	Asia	1	1981	Paragonimus westermani: a cause of cavitary lung disease in an Indochinese refugee
P. westermani	India	Asia	1	1989	Pulmonary paragonimiasis in childhood--a cause of recurrent haemoptysis and pneumonia
P. westermani	India	Asia	1	2004	Pulmonary paragonimiasis
P. westermani	India	Asia	1	2015	First case of Paragonimus westermani infection in a female patient in India
Paragonimus sp.	India	Asia	1	2015	Unilateral Massive Pleural Effusion Mimicking Pulmonary Tuberculosis Due To Pleuropulmonary Paragonimiasis-A Case from Manipur, India
Paragonimus sp.	India	Asia	1	1984	Paragonimiasis of the lung: a case report from Maharashtra State, India
Paragonimus sp.	India	Asia	1	1994	Cutaneous paragonimiasis: a case report
Paragonimus sp.	India	Asia	3	2005	Pleuropulmonary paragonimiasis mimicking pulmonary tuberculosis--a report of three cases
Paragonimus sp.	India	Asia	2	2007	Endemic hemoptysis
Paragonimus sp.	India	Asia	1	2011	Cerebral paragonimiasis mimicking tuberculoma: First case report in India
Paragonimus sp.	India	Asia	1	2013	Pleuropulmonary paragonimiasis: mimicker of tuberculosis
Paragonimus sp.	India	Asia	1	2014	Massive pleural effusion due to paragonimiasis: Biochemical, cytological, and parasitological findings
Paragonimus sp.	India	Asia	1	2015	Paragonimus westermani infection in lung: a confounding diagnostic entity
Paragonimus sp.	India	Asia	1	2015	Pulmonary Paragonimiasis Mimicking Tuberculosis
Paragonimus sp.	India	Asia	1	2016	Paragonimiasis in a child from Assam, India
Paragonimus sp.	India	Asia	1	2022	A curious case of hemoptysis
Paragonimus sp.	India	Asia	1	2023	An unusual presentation of pulmonary nodules
P. westermani	Japan	Asia	1	2003	A case of cutaneous paragonimiasis with pleural effusion
P. westermani	Japan	Asia	1	1979	Cerebral paragonimiasis. Case report--CT scan findings, early diagnosis and treatment-
P. westermani	Japan	Asia	1	1983	Case of paragonimiasis westermani with bilateral pleural effusion
P. westermani	Japan	Asia	2	1984	Two cases of paragonimiasis westermani with bilateral pleural effusion
P. westermani	Japan	Asia	1	1986	Primary rhabdomyosarcoma combined with chronic paragonimiasis in the cerebrum: a necropsy case and review of the literature
P. westermani	Japan	Asia	1	1987	A case of Paragonimus westermani infection with repeated spontaneous pneumothorax and cerebellar infarction--a review of the clinical feature in cases of paragonimiasis reported in Japan for the last 15 years
P. westermani	Japan	Asia	1	1989	A DIAGNOSTIC FLUKE
P. westermani	Japan	Asia	1	1990	Cutaneous paragonimiasis-a case report
P. westermani	Japan	Asia	1	1991	Intrahepatic paragonimiasis-a case report
P. westermani	Japan	Asia	1	1992	A case of Paragonimiasis westermani with pleural effusion eight months after migrating subcutaneous induration of the abdominal wall
P. westermani	Japan	Asia	1	1993	A case of paragonimiasis westermani diagnosed on the observation of parasitic ova in bronchial washing fluid and successfully treated with praziquantel
P. westermani	Japan	Asia	1	1994	A Case of Paragonimus westermani Infection by Eating Imperfectly Cooked Wild Boar Flesh
P. westermani	Japan	Asia	2	1994	Two cases of Paragonimus westermani in one family
P. westermani	Japan	Asia	1	1996	A Case of Chronic Pleural Empyema by Paragonimus westermanii
P. westermani	Japan	Asia	1	1998	A case of paragonimiasis westermani
P. westermani	Japan	Asia	1	1998	Paragonimiasis westermani presenting as an asymptomatic nodular lesion in the lung: Report of a case
P. westermani	Japan	Asia	1	2000	Paragonimiasis westermani with multifocal lesions in lungs and skin
P. westermani	Japan	Asia	1	2000	A case of paragonimiasis westermani with a high level of interleukin 5 in bronchoalveolar lavage fluid
P. westermani	Japan	Asia	1	2001	Case report:: <i>Paragonimiasis westermani</i> with seroconversion from immunoglobulin (Ig) M to IgG antibody with the clinical course
P. westermani	Japan	Asia	1	2002	Active hepatic capsulitis caused by <i>Paragonimus westermani</i> infection
P. westermani	Japan	Asia	1	2002	A case of Paragonimiasis westermanii complicated with migrating subcutaneous induration and multiple involvements in the liver
P. westermani	Japan	Asia	1	2003	A case of cutaneous paragonimiasis with pleural effusion
P. westermani	Japan	Asia	3	2003	Paragonimiasis westermani caused by ingestion of Chinese freshwater crabs
P. westermani	Japan	Asia	1	2004	A case of paragonimiasis westermani with a worm migration track on chest CT
P. westermani	Japan	Asia	1	2005	A case of Westermani Paragonimiasis with atypical change of CT findings
P. westermani	Japan	Asia	1	2007	Paragonimiasis westermani with repeated pleural effusion and diagnosed by detecting parasite eggs in pleural effusion
P. westermani	Japan	Asia	1	2007	Pulmonary Paragonimus westermani with false-positive fluorodeoxyglucose positron emission tomography mimicking primary lung cancer
P. westermani	Japan	Asia	1	2008	A case of subcutaneous paragonimiasis presented with pleural effusion
P. westermani	Japan	Asia	1	2009	Paragonimiasis Westermani associated with pseudochylothorax
P. westermani	Japan	Asia	1	2009	Paragonimus westermani infection confirmed by the detection of Paragonimus ova in the sputum with bilateral pleural effusion
P. westermani	Japan	Asia	1	2010	Pleuropulmonary Paragonimiasis with Intrathoracic Mass
P. westermani	Japan	Asia	1	2010	A case of Paragonimus westermani complicated empyema by Streptococcus pneumoniae
P. westermani	Japan	Asia	1	2011	A Case of Paragonimus westermani Infection Diagnosed by Serological Testing
P. westermani	Japan	Asia	2	2014	Two cases of Paragonimiasis westermani in a Chinese family diagnosed with the Ouchterlony double diffusion method
P. westermani	Japan	Asia	2	2014	Case report; A case of two female siblings with Paragonimus westermani infection
P. westermani	Japan	Asia	1	2014	Cutaneous paragonimiasis due to triploid Paragonimus westermani presenting as a non-migratory subcutaneous nodule: a case report
P. westermani	Japan	Asia	2	2015	IgG4 and P aragonimus westermani
P. westermani	Japan	Asia	1	2016	Paragonimus westermani infection mimicking recurrent lung cancer: A case report
P. westermani	Japan	Asia	1	2016	Familial Mediterranean Fever with Rheumatoid Arthritis Complicated by Pulmonary Paragonimiasis
P. westermani	Japan	Asia	2	2016	Two cases of paragonimiasis westermani diagnosed after eosinophilic pleural effusion-induced hydropneumothorax
P. westermani	Japan	Asia	1	2018	Cerebral Paragonimiasis With Hemorrhagic Stroke in a Developed Country
P. westermani	Japan	Asia	1	2018	Takotsubo cardiomyopathy associated with Paragonimiasis westermani
P. westermani	Japan	Asia	1	2019	Bronchodilator Reversibility Occurring during the Acute Phase of Paragonimiasis westermani Infection
P. westermani	Japan	Asia	1	2023	Pneumothorax with Eosinophilia is an Important Diagnostic Clue for Distinguishing Paragonimiasis from Chronic Eosinophilic Pneumonia: A Case Report
P. miyazakii	Japan	Asia	1	1975	A rare case of Paragonimus miyazakii infection in man showing a solitary nodular shadow
P. miyazakii	Japan	Asia	1	1977	A case of Paragonimus miyazakii infection in man showing bilateral pleural, interlobar and pericardial effusion with spontaneous pneumothorax
P. miyazakii	Japan	Asia	2	1978	Two cases of pulmonary Paragonimus miyazakii found by mass survey
P. miyazakii	Japan	Asia	1	1984	Surgical treatment of cerebral paragonimiasis miyazakii
P. miyazakii	Japan	Asia	1	1985	A case of paragonimiasis miyazakii appearing with bilateral pneumothorax, effusion and alternating chest pain--a review of 82 cases reported in Japan
P. miyazakii	Japan	Asia	1	1987	A case of paragonimiasis miyazakii: showing worm cysts in the lung, and eggs detected from feces and sputum
P. miyazakii	Japan	Asia	1	1991	A case of paragonimiasis Miyazakii with bilateral pleural and pericardial effusion
P. miyazakii	Japan	Asia	1	1992	A case report of paragonimiasis miyazakii with cavitating lesions in the lung: the first case found in Miyazaki Prefecture
P. miyazakii	Japan	Asia	1	1993	A case of spontaneous remission of paragonimiasis miyazakii
P. miyazakii	Japan	Asia	1	1993	A Case of Severe Paragonimiasis Miyazakii with Lung and Skin Lesions
P. miyazakii	Japan	Asia	1	1997	A case of Paragonimus Miyazaki with pleuritis and meningoencephalitis
P. miyazakii	Japan	Asia	1	1983	Case of paragonimiasis miyazaki. Evaluation of cellular and humoral immunity
P. miyazakii	Japan	Asia	1	1999	Paragonimiasis Miyazakii with variable X-ray shadows
P. miyazakii	Japan	Asia	1	2002	A case of Paragonimus miyazakii with migrating infiltrates: use of ELISA in diagnosis and treatment
P. miyazakii	Japan	Asia	1	2015	A rare case of paragonimiasis miyazakii with lung involvement diagnosed 7 years after infection: A case report and literature review
Paragonimus sp.	Japan	Asia	1	2023	Pleuropulmonary paragonimiasis in a Thai chef returning from Japan: misdiagnosed as pulmonary tuberculosis
Paragonimus sp.	Japan	Asia	3	1975	Cerebral paragonimiasis-a report of three cases
Paragonimus sp.	Japan	Asia	1	1978	A CASE OF PARAGONIMIASIS IN GREATER OMENTUM
Paragonimus sp.	Japan	Asia	1	1982	CT findings of cerebral paragonimiasis in the chronic state
Paragonimus sp.	Japan	Asia	1	1985	A case of cerebral paragonimiasis with intracerebral hemorrhage as initial finding
Paragonimus sp.	Japan	Asia	1	1986	Cerebral paragonimiasis with peculiar calcified foci: a case report
Paragonimus sp.	Japan	Asia	5	1988	CT findings of cerebral paragonimiasis in the chronic state
Paragonimus sp.	Japan	Asia	5	1992	Cerebral paragonimiasis--report of five cases
Paragonimus sp.	Japan	Asia	1	1994	A case of paragonimiasis with a tumor of the intrathoracic chest wall
Paragonimus sp.	Japan	Asia	1	1994	A case report of intraperitoneal granuloma due to occult infection with Paragonimus sp
Paragonimus sp.	Japan	Asia	1	1995	Pulmonary paragonimiasis with pleural effusion containing paragonimus ova: sonographical appearance of pleural effusion
Paragonimus sp.	Japan	Asia	4	1996	Four cases of paragonimiasis due to consumption of wild boar meat
Paragonimus sp.	Japan	Asia	1	1998	Soluble CD23 and IL-5 levels in the serum and culture supernatants of peripheral blood mononuclear cells in a girl with cutaneous paragonimiasis: case report
Paragonimus sp.	Japan	Asia	1	2000	Paragonimiasis miyazakii associated with bilateral pseudochylothorax
Paragonimus sp.	Japan	Asia	1	2002	Pulmonary paragonimiasis misdiagnosed as tuberculosis: with special references on paragonimiasis
Paragonimus sp.	Japan	Asia	1	2003	Pulmonary paragonimiasis mimicking lung cancer on FDG-PET imaging
Paragonimus sp.	Japan	Asia	1	2008	Pulmonary paragonimiasis with coincidental malignant mesothelioma
Paragonimus sp.	Japan	Asia	1	2010	Paragonimiasis in a person whose symptoms were shown 22 years after emigrating to Japan from Laos
Paragonimus sp.	Japan	Asia	1	2011	A case of Paragonimus westermani with elevated FDG uptake into a pulmonary nodular lesion and right hilar and mediastinal lymph nodes on FDG-positron-emission tomography
Paragonimus sp.	Japan	Asia	1	2012	A case of cutaneous paragonimiasis presented with minimal pleuritis
Paragonimus sp.	Japan	Asia	1	2013	A case of lung paragonimiasis superinfection with hookworm presenting difficulty in discrimination
Paragonimus sp.	Japan	Asia	1	2016	Pulmonary Paragonimiasis: The Detection of a Worm Migration Track as a Diagnostic Clue for Uncertain Eosinophilic Pleural Effusion
Paragonimus sp.	Japan	Asia	1	2016	Thoracoscopic examination of empyema in a patient with sparganosis mansoni
Paragonimus sp.	Japan	Asia	1	2020	Pleuropulmonary Paragonimiasis with Multiple Nodules in the Pleura
Paragonimus sp.	Japan	Asia	9	2021	An outbreak of Paragonimus westermani infection among Cambodian technical intern trainees in Japan, exhibiting various extrapulmonary lesions
Paragonimus sp.	Japan	Asia	1	2022	A case of cerebral paragonimiasis misdiagnosed as eosinophilic granulomatosis with polyangiitis
Paragonimus sp.	Japan	Asia	1	2023	A Cluster of Paragonimiasis with Delayed Diagnosis Due to Difficulty Distinguishing Symptoms from Post-COVID-19 Respiratory Symptoms: A Report of Five Cases
Paragonimus sp.	Japan	Asia	1	2024	Worm Migration Tracks in Paragonimiasis
P. westermani	Korea	Asia	1	1973	A Case of Bronchogenic Cyst with Infection of Paragonimus Westermani
P. westermani	Korea	Asia	1	1993	A case of pelvic paragonimiasis combined with myoma uteri and pelvic inflammatory disease
P. westermani	Korea	Asia	1	1993	Breast Mass as a Manifestation of Ectopic Paragonimiasis: A case report
P. westermani	Korea	Asia	1	2000	A case of chronic cerebral paragonimiasis westermani
P. westermani	Korea	Asia	1	2002	Heterotopic paragonimiasis in the omentum
P. westermani	Korea	Asia	1	2003	Chronic cerebral paragonimiasis combined with aneurysmal subarachnoid hemorrhage
P. westermani	Korea	Asia	2	2005	Two cases of paragonimiasis in young siblings presenting with pleural effusion and subcutaneous nodules
P. westermani	Korea	Asia	2	2005	Familial infestation of Paragonimus westermani with peritonitis and pleurisy
P. westermani	Korea	Asia	2	2007	Two cases of cutaneous paragonimiasis initially presenting with respiratory symptoms
P. westermani	Korea	Asia	1	2007	A case of paragonimiasis that was suspicious for a lung malignancy by PET/CT
P. westermani	Korea	Asia	1	2009	A case of pulmonary paragonimiasis with recurrent pleural effusion and cured by four cycles of chemotherapy
P. westermani	Korea	Asia	1	2010	Paragonimiasis in the abdominal subcutaneous tissue: a case report
P. westermani	Korea	Asia	1	2010	A Case of Intra-abdominal Heterotopic Paragonimiasis Combined with Rectal Cancer
P. westermani	Korea	Asia	1	2011	A pulmonary paragonimiasis case mimicking metastatic pulmonary tumor
P. westermani	Korea	Asia	1	2011	Imaging features of intradural spinal paragonimiasis: a case report
P. westermani	Korea	Asia	1	2011	A paragonimiasis patient with allergic reaction to praziquantel and resistance to triclabendazole: successful treatment after desensitization to praziquantel
P. westermani	Korea	Asia	1	2014	A case of delayed diagnosis of pulmonary paragonimiasis due to improvement after anti-tuberculosis therapy
P. westermani	Korea	Asia	1	2019	<i>Paragonimus westermani</i> infection manifesting as a pulmonary cavity and adrenal gland mass: A case report
P. westermani	Korea	Asia	1	2022	Ectopic peritoneal paragonimiasis mimicking tuberculous peritonitis: A care report
P. westermani	Korea	Asia	1	2023	The first case report of Paragonimus westermani infection diagnosed by transbronchial lung cryobiopsy
Paragonimus sp.	Korea	Asia	4	1962	Paragonimus meningitis. Review of literature and report of four cases
Paragonimus sp.	Korea	Asia	1	1987	Cerebral paragonimiasis treated with praziquantel: case report
Paragonimus sp.	Korea	Asia	35	1988	Tissue parasitic diseases in Korea
Paragonimus sp.	Korea	Asia	1	1991	A case of paragonimiasis in the abdominal subcutaneous tissue
Paragonimus sp.	Korea	Asia	1	1993	Pulmonary paragonimiasis simulating lung abscess in a 9-year-old: CT findings
Paragonimus sp.	Korea	Asia	20	1994	Cerebral paragonimiasis in early active stage: CT and MR features
Paragonimus sp.	Korea	Asia	1	1994	Paragonimiasis on lumbar epidural space: A case report
Paragonimus sp.	Korea	Asia	1	1996	Adrenal paragonimiasis simulating adrenal tumor: a case report
Paragonimus sp.	Korea	Asia	1	1996	Paragonimiasis Involving the Female Genital Tract and Cul De Sac: A case report
Paragonimus sp.	Korea	Asia	1	1998	Paragonimiasis mimicking urachal cyst
Paragonimus sp.	Korea	Asia	1	1999	Retroperitoneal paragonimiasis: a case of ectopic paragonimiasis presenting as periureteral masses
Paragonimus sp.	Korea	Asia	1	1999	Perirectal cystic paragonimiasis: Endorectal coil MRI
Paragonimus sp.	Korea	Asia	1	2001	Clinics in diagnostic imaging (58). Chronic cerebral paragonimiasis
Paragonimus sp.	Korea	Asia	1	2003	Paragonimiasis of the breast - Report of a case diagnosed by fine needle aspiration
Paragonimus sp.	Korea	Asia	1	2004	A case of paragonimiasis in the abdominal subcutaneous tissue with pleural effusion
Paragonimus sp.	Korea	Asia	1	2004	Simple partial status epilepticus localized by single-photon emission computed tomography subtraction in chronic cerebral paragonimiasis
Paragonimus sp.	Korea	Asia	1	2004	Imaging findings of hepatic paragonimiasis: A case report
Paragonimus sp.	Korea	Asia	2	2006	Two cases of pulmonary paragonimiasis on FDG-PET CT imaging
Paragonimus sp.	Korea	Asia	1	2007	Laparoscopic excision of intra-abdominal paragonimiasis
Paragonimus sp.	Korea	Asia	3	2009	Three cases of paragonimiasis in a family
Paragonimus sp.	Korea	Asia	1	2010	Paragonimus westermani found in the tip of a little finger
Paragonimus sp.	Korea	Asia	1	2011	A case of pulmonary paragonimiasis with involvement of the abdominal muscle in a 9-year-old girl
Paragonimus sp.	Korea	Asia	1	2011	Organizing pneumonia by paragonimiasis and coexistent aspergilloma manifested as a pulmonary irregular nodule
Paragonimus sp.	Korea	Asia	1	2012	The Return of an Old Worm: Cerebral Paragonimiasis Presenting with Intracerebral Hemorrhage
Paragonimus sp.	Korea	Asia	3	2012	Paragonimiasis in the Abdominal Cavity and Subcutaneous Tissue: Report of 3 Cases
Paragonimus sp.	Korea	Asia	1	2012	Consecutive extrapulmonary paragonimiasis involving liver and colon
Paragonimus sp.	Korea	Asia	2	2014	Pneumothorax induced by pulmonary paragonimiasis: two cases report
Paragonimus sp.	Korea	Asia	1	2014	A case of pleural paragonimiasis confused with tuberculous pleurisy
Paragonimus sp.	Korea	Asia	1	2015	A Case of Intra-abdominal Paragonimiasis Mimicking Metastasis of Lung Cancer Diagnosed by Endoscopic Ultrasound-guided Fine Needle Aspiration
Paragonimus sp.	Korea	Asia	1	2016	Cerebral Paragonimiasis Presenting with Sudden Death
Paragonimus sp.	Korea	Asia	1	2017	A case of ectopic peritoneal paragonimiasis mimicking diverticulitis or abdominal abscess
Paragonimus sp.	Korea	Asia	1	2017	Pulmonary paragonimiasis misdiagnosed with pulmonary tuberculosis
Paragonimus sp.	Korea	Asia	1	2019	Simultaneous Paragonimus infection involving the breast and lung: A case report
Paragonimus sp.	Korea	Asia	1	2019	A Paragonimiasis Mimicking Gastric Submucosal Tumor
Paragonimus sp.	Korea	Asia	1	2020	Massive pneumothorax resulting from paragonimiasis
Paragonimus sp.	Korea	Asia	1	2021	Laparoscopic excision for ectopic peritoneal paragonimiasis mimicking a gastric duplication cyst: A case report
Paragonimus sp.	Korea	Asia	1	2022	A case of paragonimiasis inducing bilateral pneumothorax with lung and liver involvement
Paragonimus sp.	Korea	Asia	1	2022	Cerebral Paragonimiasis Presenting with Dementia
Paragonimus sp.	Korea	Asia	1	2023	Case of Abdominal Colicky Pain Caused by Hepatic Paragonimiasis
Paragonimus sp.	Korea	Asia	1	2024	A rare occurrence of paragonimiasis accompanied by cryptococcal pneumonia
Paragonimus sp.	Korea	Asia	1	1966	Cerebral paragonimiasis. A case report
P. westermani	Laos	Asia	3	1982	Pulmonary paragonimiasis in Laotian refugee children
P. westermani	Laos	Asia	2	1982	Pulmonary paragonimiasis in Laotian refugees
P. westermani	Laos	Asia	1	2000	Pathologic quiz case -: Laotian man with persistent cough and hemoptysis -: Pulmonary infestation by <i>Paragonimus westermani</i>
Paragonimus sp.	Laos	Asia	1	1981	Pleural paragonimiasis in a Southeast Asia refugee
Paragonimus sp.	Laos	Asia	1	1983	Pulmonary paragonimiasis in an immigrant from Laos
Paragonimus sp.	Laos	Asia	1	1986	Differential diagnosis of paragonimiasis in relation to tuberculosis of the lung by transthoracic needle biopsy
Paragonimus sp.	Laos	Asia	1	1996	Pleural paragonimiasis in a Laotian child
Paragonimus sp.	Laos	Asia	12	2004	A village cluster of paragonimiasis in Vientiane Province, Lao PDR
Paragonimus sp.	Laos	Asia	1	2006	Cutaneous paragonimiasis with flare up after treatment: a clinical case from Laos
Paragonimus sp.	Laos	Asia	9	2009	Paragonimiasis: a common cause of persistent pleural effusion in Lao PDR
Paragonimus sp.	Laos	Asia	50	2010	Different chest radiographic findings of pulmonary paragonimiasis in two endemic countries
Paragonimus sp.	Malaysia	Asia	1	2020	First case report of paragonimiasis in a Malaysian man
Paragonimus sp.	Nepal	Asia	1	2016	Paragonimiasis: first autochthonous case report from Nepal
Paragonimus sp.	Nepal	Asia	1	2017	Unresolving pneumonia with pleural effusion: pulmonary paragonimiasis
Paragonimus sp.	Nepal	Asia	4	2017	Case series of paragonimiasis from Nepal
Paragonimus sp.	Nepal	Asia	1	2019	Case Report: Paragonimiasis Presenting with Pericardial Tamponade
Paragonimus sp.	Nepal	Asia	1	2020	Paragonimiasis: A missed diagnosis from Nepal
Paragonimus sp.	Nepal	Asia	1	2021	Paragonimus infection: Rare manifestation with pericardial effusion: A Case report and Literature review
Paragonimus sp.	Nepal	Asia	1	2021	Incidental diagnosis of paragonimiasis after histopathological examination of cholecystectomy specimen in Nepal: A case report
Paragonimus sp.	Nepal	Asia	1	2023	Pulmonary Tuberculosis Mimics in Children: A Case Report
P. westermani	Philippines	Asia	1	1980	a case of pulmonary paragonimiasis in Mindanao, Philippines
Paragonimus sp.	Philippines	Asia	4	2020	Identification of pulmonary paragonimiasis using Ziehl-Neelsen stain
Paragonimus sp.	Russia	Asia	1	1982	Paragonimiasis in a 3-year-old child
Paragonimus sp.	Russia	Asia	3	1987	New cases of paragonimiasis in the Far East
Paragonimus sp.	Russia	Asia	1	2018	Pulmonary larval paragonimiasis mimicking lung cancer
P. westermani	Saudi Arabia	Asia	1	1987	Pulmonary paragonimiasis presenting as a hemorrhagic pleural effusion
P. heterotremus	Thailand	Asia	1	1981	Pulmonary paragonimiasis with expectoration of worms: a case report
P. heterotremus	Thailand	Asia	1	1998	Paragonimiasis: a case report from Kanchanaburi Province, Thailand
P. westermani	Thailand	Asia	1	1979	A case of pulmonary distomiasis (author's transl)
P. westermani	Thailand	Asia	1	2005	Tuberculosis mimicry
P. westermani	Thailand	Asia	4	2009	A cluster of paragonimiasis westermani infections in Thai immigrants
P. westermani	Thailand	Asia	1	2019	The eggs of Paragonimiasis westermani in bronchial lavage fluid
Paragonimus sp.	Thailand	Asia	1	1966	The first case of human paragonimiasis caused by Paragonimus heterotremus Chen et Hsia, 1964
Paragonimus sp.	Thailand	Asia	1	1978	Paragonimiasis: a case report from Chiang Rai province, Northern Thailand
Paragonimus sp.	Thailand	Asia	1	1987	CT findings in pulmonary paragonimiasis
Paragonimus sp.	Thailand	Asia	2	1991	Paragonimiasis in Mae Hong Son Province northern Thailand: case report
Paragonimus sp.	Thailand	Asia	1	1993	Subcutaneous abscess of neck, a granulomatous reaction to eggs of Paragonimus: a case report from northern Thailand
Paragonimus sp.	Thailand	Asia	2	2005	Paragonimiasis in Nan Province, northern Thailand
Paragonimus sp.	Thailand	Asia	1	2006	Paragonimiasis presenting with unilateral pseudochylothorax: Case report and literature review
Paragonimus sp.	Thailand	Asia	1	2012	Molecular identification of a case of Paragonimus pseudoheterotremus infection in Thailand
Paragonimus sp.	Thailand	Asia	1	2014	A Case of Ovarian Paragonimiasis Mimicking Ovarian Carcinoma
Paragonimus sp.	Thailand	Asia	1	2016	Coinfection of Pulmonary Paragonimiasis and Pulmonary Tuberculosis in Thailand
Paragonimus sp.	Thailand	Asia	1	2020	Asymptomatic human paragonimiasis among the Karen people in Tak Province, Thailand: a case report
Paragonimus sp.	Thailand	Asia	6	2023	Case Report: Reemerging Paragonimiasis in Umphang District, Thailand
Paragonimus sp.	Vietnam	Asia	1	2022	Paragonimiasis diagnosed by CT-guided transthoracic lung biopsy: Literature review and case report
Paragonimus sp.	Denmark	Europe	1	1995	A case of cerebral paragonimiasis in Denmark. Case report
Paragonimus sp.	England	Europe	1	1966	Journal of neurology, neurosurgery, and psychiatry
Paragonimus sp.	England	Europe	1	1988	Heart block and paragonimiasis
Paragonimus sp.	England	Europe	1	1988	Computed tomography findings in disseminated paragonimiasis
Paragonimus sp.	France	Europe	1	1982	[Iconographic rubric: Pulmonary paragonimiasis in an 11-year-old child]
Paragonimus sp.	France	Europe	1	1984	A case of ocular paragonimiasis
Paragonimus sp.	France	Europe	1	1998	Paragonimiasis:: a rare infection in Europe
Paragonimus sp.	France	Europe	1	2019	Thoracic pain in a 32 year-old man
Paragonimus sp.	Spain	Europe	1	1981	Paragonimiasis. Report of a case
Paragonimus sp.	Spain	Europe	1	2008	An African-born man with chronic recurrent hemoptysis
Paragonimus sp.	Switzerland	Europe	1	1969	Biliary cirrhosis secondary to extrapulmonary paragonimiasis
Paragonimus sp.	Australia	Oceania	1	1992	Pleuropulmonary paragonimiasis in a Laotian immigrant to Australia
Paragonimus sp.	New Zealand	Oceania	1	2009	Pleuropulmonary paragonimiasis
Paragonimus sp.	Brazil	the Americas	1	2007	Paragonimiasis: first case reported in Brazil
Paragonimus sp.	Colombia	the Americas	1	2011	Pulmonary, neurological and hepatic compromise in paragonimiasis: case report
Paragonimus sp.	Colombia	the Americas	1	2013	A 40-Year-Old Woman From a Native Indian Community With Non-Hodgkin Lymphoma and Hemoptysis
Paragonimus sp.	Colombia	the Americas	1	2022	Pulmonary, liver and cerebral paragonimiasis: An unusual clinical case in Colombia
P. mexicanus	Costa Rica	the Americas	2	1995	Paragonimus mexicanus pericarditis: report of two cases and review of the literature
Paragonimus sp.	Ecuador	the Americas	3	1966	Anatomo-pathological aspects of pulmonary paragonimiasis
Paragonimus sp.	Ecuador	the Americas	1	2008	Pulmonary paragonimiasis: Case report
Paragonimus sp.	Ecuador	the Americas	1	2011	Paragonimiasis pulmonar
Paragonimus sp.	Ecuador	the Americas	1	2016	Paragonimiasis, reporte de un caso
Paragonimus sp.	Ecuador	the Americas	1	2017	Case Report: Severe Pleuropulmonary Paragonimiasis Caused by Paragonimus mexicanus Treated as Tuberculosis in Ecuador
Paragonimus sp.	Ecuador	the Americas	1	2021	Pleural effusion due to pulmonary paragonimiasis in the Amazon Region of Ecuador
Paragonimus sp.	Ecuador	the Americas	1	2022	Derrame pleural por paragonimiasis pulmonar en la RegiÃ³n AmazÃ³nica del Ecuador
P. mexicanus	Mexico	the Americas	3	1982	Cerebral hemorrhagic lesions produced by Paragonimus mexicanus. Report of three cases in Costa Rica
Paragonimus sp.	Mexico	the Americas	2	1987	Pulmonary paragonimiasis. Report of 2 cases in children
Paragonimus sp.	Mexico	the Americas	1	1987	Pulmonary paragonimiasis. A case report
Paragonimus sp.	Mexico	the Americas	1	1990	Paragonimiasis: an infrequent but treatable cause of hemoptysis in systemic lupus erythematosus
Paragonimus sp.	Peru	the Americas	1	2004	Casos de paragonimiasis (paragonimiosis) en el Hospital Nacional Sergio
Paragonimus sp.	Peru	the Americas	1	2009	A case report of paragonimiasis misdiagnosed as tuberculosis
Paragonimus sp.	Peru	the Americas	1	2015	A 55-Year-Old Peruvian Woman With Unresponsive Pulmonary Tuberculosis
Paragonimus sp.	Peru	the Americas	1	2019	Paragonimiasis pulmonar. Reporte de caso pediátrico
Paragonimus sp.	Peru	the Americas	1	2019	Pulmonary paragonimiasis. Pediatric case report
Paragonimus sp.	Peru	the Americas	1	2023	Paragonimiasis Misdiagnosed as Pulmonary Tuberculosis: A Case Report
P. westermani	USA	the Americas	1	1977	The identification of Paragonimus westermanii in bronchial washings. Case report
P. westermani	USA	the Americas	1	1980	Pulmonary paragonimiasis in childhood. A cause of persistent pneumonia and hemoptysis
P. westermani	USA	the Americas	1	1980	Pulmonary paragonimiasis in a recent refugee from Southeast Asia
P. westermani	USA	the Americas	1	1982	Relapse of Paragonimus westermani lung infection after bithionol therapy
P. westermani	USA	the Americas	1	1989	The man who loved drunken crabs. A case of pulmonary paragonimiasis
P. westermani	USA	the Americas	4	2011	Pleuropulmonary Infection by <i>Paragonimus westermani</i> in the United States: A Rare Cause of Eosinophilic Pneumonia After Ingestion of Live Crabs
P. westermani	USA	the Americas	1	2011	Chylothorax Caused by <i>Paragonimus westermani</i> in a Native Californian
P. westermani	USA	the Americas	1	2015	Cerebral Paragonimiasis: An Unusual Manifestation of a Rare Parasitic Infection
P. westermani	USA	the Americas	1	2017	Electromagnetic Navigational Bronchoscopy Spares a Drunken Crab From the Surgeon's Knife
P. mexicanus	USA	the Americas	1	2008	Pulmonary paragonimiasis diagnosed by fine-needle aspiration biopsy
P.kellicotti	USA	the Americas	1	1986	A human infection with Paragonimus kellicotti (lung fluke) in the United States
P.kellicotti	USA	the Americas	1	2000	North American paragonimiasis. A case report
P.kellicotti	USA	the Americas	1	2002	North American paragonimiasis: case report of a severe clinical infection
P.kellicotti	USA	the Americas	1	2003	Cavitary mass lesion and recurrent pneumothoraces due to <i>Paragonimus kellicotti</i> infection -: North American paragonimiasis
P.kellicotti	USA	the Americas	1	2007	Autochthonous human paragonimiasis in north America
P.kellicotti	USA	the Americas	9	2012	Paragonimus kellicotti flukes in Missouri, USA
P.kellicotti	USA	the Americas	1	2016	Paragonimus kellicotti Presenting With Hemoptysis and a Left Upper Lobe Mass
P.kellicotti	USA	the Americas	2	2017	Eosinophilic Meningitis Due to Infection With <i>Paragonimus kellicotti</i>
P.kellicotti	USA	the Americas	1	2023	A case of spontaneous pneumothorax due to paragonimiasis in North America with literature review
Paragonimus sp.	USA	the Americas	1	1975	Paragonimiasis of the lungs in an 11-year-old boy
Paragonimus sp.	USA	the Americas	1	1981	Pulmonary paragonimiasis: a case report
Paragonimus sp.	USA	the Americas	2	1982	Paragonimiasis. Atypical appearances in two adolescent Asian refugees
Paragonimus sp.	USA	the Americas	1	1984	American paragonimiasis treated with praziquantel
Paragonimus sp.	USA	the Americas	4	1992	Pulmonary paragonimiasis in Southeast Asians living in the central San Joaquin Valley
Paragonimus sp.	USA	the Americas	1	1994	Paragonimiasis in a cystic breast mass: case report and implications for examination of aspirated cyst fluids
Paragonimus sp.	USA	the Americas	1	2002	Severe pleuropulmonary paragonimiasis 8 years after emigration from a region of endemicity
Paragonimus sp.	USA	the Americas	1	2006	Central hepatic involvement in paragonimiasis: appearance on CT and MRI
Paragonimus sp.	USA	the Americas	3	2009	Human Paragonimiasis in North America following Ingestion of Raw Crayfish
Paragonimus sp.	USA	the Americas	9	2010	Human paragonimiasis after eating raw or undercooked crayfish --- Missouri, July 2006-September 2010
Paragonimus sp.	USA	the Americas	1	2021	Paragonimiasis presenting as an acute hemorrhagic stroke
Paragonimus sp.	Venezuela	the Americas	1	1985	Pathological and parasitological aspects of the first autochthonous case of human paragonimiasis in Venezuela
