# Supplementary material for: The global distribution of Paragonimus species
Source: Infect Dis Poverty. 2026 Feb 27;15:27. doi: 10.1186/s40249-026-01428-7 (PMC12947493; doi:10.1186/s40249-026-01428-7)
Supplement: Supplementary file 4 — Supplementary Material 4. The list of second intermediate hosts of Paragonimus [file 40249_2026_1428_MOESM4_ESM.xlsx]

## Sheet: Sheet1
Continent	Country	Family	Genus	Species	no. of species
Asia	China	Potamonidae	Aparapotamon	A. gracilipedum, A. grahami	62
			Longpotamon	L. yangtsekiense, L. chekiangense, L. fukienense, L. honanense, L. yangtsekiense shanxianense, L. denticulatum, L. pinheensis, L. zhangzhouense, L. shensiense, L. cladopodum, L. teritisum, L. jianglense, L. depressum, L. xingshanense, L. decrescentum, L. xiushuiense, L. wanzaiense, L. rongshuiense, L. acutum, L. nanum, L. chengkuense, L. pingshanense, L. wuyiensis
			Sinopotamon	S. davidi, S. kwanhsiense, S. yaanense
			Indochinamon	I. chinghungense, I. flexum, I. xinpingense, I. hispidum, I. tannanti
			Bottapotamon	B. youxiense, B. fukienense, B. yonganense
			Tenuilapotamon	T. joshuiense, T. latilum
			Acartiapotamon	A. inflatum
			Huananpotamon	H. angulatum, H. tangi, H. lini, H. sheni, H. lichuanense, H. changzhium
			Nanhaipotamon	N. formosanum, N. fujianense, N. huaanense, N. pingyuanense, N. wupingensis
			Apotamonautes	A. hainanensis
			Neilupotamon	N. sinense, N. papilionaceum, N. physalisum
			Potamiscus	P. loshingensis, P. rongjingensis
			Parvuspotamon	P. yuxiense
			Tenuipotamon	T. huaningense
			Vadosapotamon	V. sheni
			Parapotamon	P. hsingyiense
			Sinolapotamon	S. patellifer
			Candidiopotamon	C. rathbuni
		Gecarcinucidae	Somanniathelphusa	S. sinensis
		Cambaroididae	Cambaroides	C. schrenckii, C. dauricus
		Varunidae	Helice	H. tientsinensis
			Eriocheir	E. japonica, E. sinensis
		Sesarmidae	Orisarma	O. dehaani, O. sinensis
	Japan	Potamonidae	Geothelphusa	G. dehaani	6
		Sesarmidae	Orisarma	O. dehaani, O. intermedium
			Chiromantes	C. haematocheir
		Varunidae	Eriocheir	E. japonica
		Cambaridae	Procambarus	P. clarkii
	Korea	Varunidae	Eriocheir	E. japonica	7
			Helice	H. tridens
		Cambaroididae	Cambaroides	C. similis
		Potamonidae	Geothelphusa	G. dehaani
		Palaemonidae	Macrobrachium	M. nipponense
		Sesarmidae	Orisarma	O. dehaani, O. intermedium
	Russia	Cambaroididae	Cambaroides	C. dauricus	1
	India	Potamonidae	Indochinamon	I. manipurense	4
		Gecarcinucidae	Maydelliathelphusa	M. lugubris, M. masoniana
			Sartoriana	S. spinigera
	Sri Lanka	Gecarcinucidae	Oziotelphusa	O. ceylonensis	3
				Paratelphusa rugosa*
				Paratelphusa enodis*
	Lao PDR	Potamonidae	Indochinamon	I. ou, I. lipkei	4
			Pudaengon	P. arnamicai
		Gecarcinucidae	Mekhongthelphusa	M. brandti
	Thailand	Potamonidae	Larnaudia	L. larnaudii, L. beusekomae	6
				Potamon smithianus*
		Gecarcinucidae	Phricotelphusa	P. aedes
			Sayamia	S. germaini
		Potamonidae		Ranguna smalleyi*
	Vietnam	Potamonidae	Indochinamon	I. tannanti, I. mieni, I. kimboiense	6
			Vietopotamon	V. aluoiense
			Donopotamon	D. haii
			Iomon	I. luangprabangense
	Malaysia	Gecarcinucidae	Parathelphusa	P. maculata, P. malaysiana	6
			Irmengardia	I. pilosimana
		Potamonidae	Johora	J. tahanensis, J. johorensis
			Stoliczia	S. cognata
	Philippines	Gecarcinucidae	Sundathelphusa	S. philippina	3
				Parathelphusa (Barythelphusa) grapsoides*
				Parathelphusa (Barythelphusa) mistio*
Americas	USA	Cambaroididae	Faxonius	F. propinquus, F. luteus, F. punctimanus, F. virilis, F. rusticus	6
			Cambarus	C. robustus
	Mexico	Pseudothelphusidae	Raddaus	R. tuberculatus	9
			Pseudothelphusa	P. seiferti, P. dilatata, P. belliana, P. terrestris, P. nayaritae
			Tehuana	T. poglayenora, T. guerreroensis
			Odontothelphusa	O. maxillipes
	Guatemala	Pseudothelphusidae	Raddaus	R. bocourti	2
			Pseudothelphusa	P. propinqua
	Costa Rica	Pseudothelphusidae	Ptychophallus	P. tristani, P. tumimanus, P. costaricensis	5
			Potamocarcinus	P. magnus, P. richmondi
	Panama	Pseudothelphusidae	Potamocarcinus	P. richmondi	1
	Colombia	Pseudothelphusidae	Hypolobocera	H. emberarum, H. bouvieri monticola, H. bouvieri	8
			Strengeriana	S. fuhrmanni, S. bolivarensis
			Neostrengeria	N. macropa
		Cambaridae	Procambarus	P. clarkii
		Trichodactylidae	Moreirocarcinus	M. emarginata
	Ecuador	Pseudothelphusidae	Hypolobocera	H. aequatorialis, H. guayaquilensis	4
		Trichodactylidae	Trichodactylus	T. faxoni
		not sure		Zilchiopsis ecuadoriensis*
	Venezuela			Eudaniela garmani*	1
	Peru	Pseudothelphusidae	Lindacatalina	L. gracilignatha	2
				Hypolobocera chilensis eigenmanni*
Africa	Cameroon	Potamonautidae	Sudanonautes	S. africanus, S. granulatus, S. floweri, S. aubryi	5
				Potamonautes sp.
	Cote d'Ivoire	Potamonautidae	Liberonautes	L. latidactylus	2
				Potamonautes sp.
	Gabon	Potamonautidae	Sudanonautes	S. africanus, S. floweri	2
	Liberia	Potamonautidae	Liberonautes	L. latidactylus, L. nanoides, L. chaperi	3
	Nigeria	Potamonautidae	Sudanonautes	S. africanus, S. floweri	4
		Portunidae	Callinectes	C. marginatus, C. amnicola
*The systematic status of this species is not sure.
