# Supplementary material for: The global distribution of Paragonimus species
Source: Infect Dis Poverty. 2026 Feb 27;15:27. doi: 10.1186/s40249-026-01428-7 (PMC12947493; doi:10.1186/s40249-026-01428-7)
Supplement: Supplementary file 5 — Supplementary Material 5. Coordinates of OPSs for the maps [file 40249_2026_1428_MOESM5_ESM.xlsx]

## Sheet: Total
paragonimus_species	longitude	latitude	pub_year
Paragonimus kellicotti	-93.6978	37.613	2023
P. sp.	-63.1279	10.4489	1985
P. kellicotti	-91.3063	37.2217	1985
Paragonimus mexicanus	-90.7606	15.8379	2003
Paragonimus mexicanus	-90.2386	14.4182	2003
P. mexicanus	-78.1697	-7.53975	1983
P. mexicanus	-83.6867	9.33459	1975
P. mexicanus	-84.5051	9.78943	1975
P. mexicanus	-83.4849	8.6987	1975
P. mexicanus	-103.887	19.0783	1983
P. kellicotti	-114.102	50.9744	2011
P. kellicotti	-91.2254	38.0318	2022
P. kellicotti	-91.2028	38.0073	2022
P. kellicotti	-83.681	42.2725	1970
P. kellicotti	-95.28	35.6778	2003
P. mexicanus	-75.4	-0.928193	2014
P. mexicanus	-84.4325	9.93351	1988
P. peruvianus	-84.2397	9.84558	1988
P. peruvianus	-75.5084	-12.0395	1985
P. mexicanus	-92.3163	15.0945	2013
P. mexicanus	-103.835	19.168	2013
P. mexicanus	-103.872	19.0895	2013
P. mexicanus	-95.2151	18.4395	2013
P. mexicanus	-95.2017	18.4426	2013
P. mexicanus	-97.8915	16.922	2014
P. kellicotti	-122.707	45.5561	2020
P. kellicotti	-83.7188	42.2682	1966
P. kellicotti	-81.4351	37.0946	1992
P. kellicotti	-94.5284	36.583	2017
P. sp.	-97.0532	18.8458	2018
P. sp.	-77.0626	5.65887	2000
P. sp.	-76.1415	5.90231	2000
P. sp.	-76.8767	6.58852	2000
P. sp.	-76.8223	6.97664	2000
P. sp.	-76.1278	6.31796	2000
P. kellicotti	-88.8305	37.5818	2014
P. mexicanus	-78.1483	-7.50395	1987
P. mexicanus	-103.73	19.2269	1987
P. kellicotti	-84.4366	33.7319	1976
P. kellicotti	-97.3337	35.3322	2004
P. kellicotti	-84.0746	43.3612	1972
P. kellicotti	-89.9193	37.9402	1996
P. kellicotti	-90.3387	38.343	1996
P. kellicotti	-89.3444	38.2914	1996
P. kellicotti	-89.3005	37.7278	1996
P. kellicotti	-95.1171	44.5452	1944
P. kellicotti	-89.101	37.1061	1987
P. kellicotti	-88.5621	37.0607	1987
P. kellicotti	-87.9676	36.7813	1987
P. kellicotti	-88.1593	37.0941	1987
P. mexicanus	-80.0422	0.081443	2018
P. kellicotti	-93.6793	34.4482	1991
P. mexicanus	-103.705	19.2583	2009
P. amazonicu	-75.9996	-9.32374	1974
P. kellicotti	-92.0178	37.2575	2011
P. kellicotti	-90.8467	37.4428	2011
P. kellicotti	-90.8467	37.4428	2011
P. kellicotti	-91.1981	37.9592	2011
P. kellicotti	-91.1981	37.9592	2011
P. kellicotti	-91.1981	37.9592	2011
P. caliensis	-75.6108	6.28556	2018
P. caliensis	-76.6167	3.43392	2018
P. mexicanus	−83.1909	9.9258	2016
P. mexicanus	−83.37071	9.2821	2016
P. mexicanus	−82.8555	9.5586	2016
P. caliensis	−83.1909	9.9258	2016
P. caliensis	−85.0562	10.7262	2016
P. sp.	-76.1392	6.30567	2003
P. sp.	-76.1264	6.3183	2003
P. sp.	-62.826	10.6309	1990
P. mexicanus	-78.4618	-0.307978	1995
P. mexicanus	-78.5189	-0.222714	1995
P. sp.	-62.7023	10.6142	1991
P. kellicotti	-89.8859	43.3366	1992
P. kellicotti	-84.5453	31.4687	1958
P. kellicotti	-84.3341	31.4918	1958
P. peruvianus	-78.4949	-7.13372	1972
P. caliensis	-78.4864	-7.18788	1972
P. kellicotti	-80.7949	41.6571	1966
P. kellicotti	-81.9923	39.2906	1966
P. kellicotti	-81.1846	40.6472	1966
P. kellicotti	-80.6995	40.7978	1966
P. kellicotti	-81.0944	41.5143	1966
P. kellicotti	-81.8839	41.0617	1966
P. kellicotti	-81.1934	41.1777	1966
P. kellicotti	-81.5511	41.1646	1966
P. kellicotti	-80.6702	41.3251	1966
P. kellicotti	-81.8603	40.9045	1966
P. peruvianus	-84.0828	9.94998	1974
P. peruvianus	-83.9593	9.90603	1974
P. peruvianus	-80.0157	9.22304	1972
P. kellicotti	-92.238	42.426	1963
P. kellicotti	-93.5255	41.7695	1963
P. sp.	-90.9205	38.2845	2009
P. mexicanus	-78.0396	-7.62153	2000
P. mexicanus	-78.0632	-7.52438	2000
P. rudis	-80.0292	9.22022	1967
P. kellicotti	-93.5697	45.5554	1971
P. kellicotti	-91.5597	37.0612	2013
P. kellicotti	-90.8208	36.5359	2013
P. kellicotti	-91.1717	37.8798	2013
P. kellicotti	-90.4661	38.6309	2013
P. kellicotti	-81.4536	43.6074	1975
P. kellicotti	-81.24	44.5638	1975
P. mexicanus	-84.3537	9.95917	1965
P. mexicanus	-82.9497	9.65467	1986
P. mexicanus	-82.9868	9.68107	1986
P. sp.	-62.8314	10.5718	1985
P. kellicotti	-82.8951	40.1227	1978
P. kellicotti	-82.9633	40.1323	1978
P. sp.	-73.8677	4.99483	2018
P. sp.	-74.0192	4.89354	2018
P. peruvianus	-78.0866	-7.51449	1978
P. kellicotti	-83.702	42.254	1951
P. sp.	-78.8354	1.27208	2022
P. sp.	-85.6213	32.3512	2019
P. sp.	-75.4	4.39346	2004
P. mexicanus	-75.4453	4.48452	2014
P. mexicanus	-78.1325	-7.56726	2012
P. sp.	-83.5378	9.28667	2007
P. mexicanus	-83.19	9.91578	2016
P. caliensis	-83.125	9.86217	2016
P. mexicanus	-83.6613	10.2276	2016
P. mexicanus	-84.0248	10.4388	2016
P. mexicanus	-83.2467	9.62697	2016
P. mexicanus	-85.0015	10.8946	2016
P. caliensis	-85.0279	10.8905	2016
P. mexicanus	-84.3243	9.51639	2016
P. caliensis	-84.3592	9.5975	2016
P. mexicanus	-83.324	9.16811	2016
P. mexicanus	-82.8729	8.94026	2016
P. sp.	-76.0319	6.75848	2008
P. sp.	-75.6422	5.54853	2008
P. sp.	-76.0255	5.85008	2008
P. sp.	-75.5785	6.15411	2008
P. sp.	-75.6696	5.92895	2008
P. sp.	-75.4543	6.37943	2008
P. sp.	-75.9028	5.79835	2008
P. sp.	-75.5428	6.24078	2008
P. sp.	-74.9909	6.04446	2008
P. sp.	-75.8753	5.66018	2000
P. mexicanus	-75.6081	6.27696	2008
P. mexicanus	-103.866	19.0881	1986
P. sp.	-77.0063	-0.469274	1989
P. mexicanus	-96.1523	19.1543	1985
P. mexicanus	-78.0902	-7.52216	2002
P. mexicanus	-101.437	19.371	1981
P. mexicanus	-96.1829	19.1985	1981
P. mexicanus	-78.0831	-7.52982	2001
P. sp.	-78.1198	-7.59687	1997
P. peruvianus	-78.0426	-7.56079	1974
P. mexicanus	-103.73	19.2262	2010
P. mexicanus	-84.2241	9.85388	1985
P. mexicanus	-92.7807	17.4555	1984
P. mexicanus	-93.5965	17.1079	1984
P. mexicanus	-92.39	15.3018	1984
P. mexicanus	-100.378	19.5012	1984
P. mexicanus	-78.0499	-7.61846	2000
P. mexicanus	-78.0886	-7.46106	2000
P. sp.	-74.045	3.37966	1981
P. sp.	-79.792	-0.676493	2008
P. mexicanus	-64.1608	10.4675	2011
P. mexicanus	-64.0284	10.3091	2011
P. sp.	-75.6211	6.10725	2011
P. sp.	-75.6205	6.05046	2011
P. peruvianus	-78.1603	-7.61065	1974
P. peruvianus	-78.5144	-6.98145	1974
P. peruvianus	-78.9936	-6.98466	1974
P. mexicanus	-64.155	10.46	2010
P. mexicanus	-63.8884	10.1239	2010
P. mexicanus	-62.843	10.6068	2010
P. peruvianus	-78.2857	-5.16254	2004
P. mexicanus	-103.751	19.2275	1995
P. mexicanus	-100.378	19.5015	1995
P. mexicanus	-105.13	21.5468	1995
P. mexicanus	-105.118	21.5418	1995
P. mexicanus	-92.7499	17.3778	1995
P. mexicanus	-92.6631	15.4127	1995
P. mexicanus	-103.725	19.2989	1985
P. mexicanus	-103.73	19.192	1985
P. sp.	-83.6539	42.2743	1931
P. sp.	-76.0169	6.73556	2008
P. sp.	-75.6042	5.57139	2008
P. sp.	-76.0344	5.86972	2008
P. sp.	-75.5511	6.17667	2008
P. sp.	-75.7353	5.90167	2008
P. sp.	-75.4525	6.36694	2008
P. sp.	-75.8853	5.80167	2008
P. sp.	-75.6025	6.26722	2008
P. sp.	-74.7528	5.91917	2008
P. mexicanus	-103.866	19.0891	1981
P. mexicanus	-103.75	19.3028	1981
P. mexicanus	-103.86	19.1732	1981
P. mexicanus	-103.89	19.0859	1983
P. mexicanus	-76.1388	6.31412	2009
P. kellicotti	-80.8272	40.8072	1964
P. kellicotti	-81.9951	41.1471	1964
P. kellicotti	-81.1451	41.1867	1964
P. kellicotti	-81.8596	40.9071	1964
P. kellicotti	-89.868	43.3246	1990
P. mexicanus	-90.2749	14.1914	2021
P. kellicotti	-83.7137	42.2641	1962
P. sp.	-75.5145	-9.04366	1972
P. mexicanus	-83.191	9.92585	2017
P. sp.	-76.9825	-0.447823	1998
P. peruvianus	-78.4932	-7.2893	1983
P. peruvianus	-78.4985	-7.30096	1983
P. mexicanus	-79.4771	0.316113	1992
P. mexicanus	-80.0198	0.613613	1992
P. mexicanus	-79.6166	0.973552	1992
P. mexicanus	-79.8387	-2.18926	1992
P. mexicanus	-103.748	19.321	1980
P. mexicanus	-103.867	19.1725	1980
P. mexicanus	-103.864	19.0885	1980
P. mexicanus	-90.5224	14.4489	1980
P. mexicanus	-90.5179	14.4474	1980
P. mexicanus	-90.7468	14.2886	1980
P. mexicanus	-91.0069	14.3806	1980
P. sp.	-103.787	19.3164	1965
P. kellicotti	-83.2625	31.6857	1959
P. sp.	-66.8396	10.4474	1973
P. sp.	-71.424	46.8169	1968
P. sp.	-74.0214	4.68724	2022
P. peruvianus	-78.0865	-7.458	1971
P. peruvianus	-78.1356	-7.8122	1980
P. kellicotti	-83.7888	42.2509	1964
P. kellicotti	-84.1819	40.8123	1970
P. kellicotti	-83.9109	40.183	1970
P. kellicotti	-83.9851	39.702	1970
P. kellicotti	-83.0617	40.6506	1970
P. kellicotti	-83.3662	40.3212	1970
P. kellicotti	-82.8888	40.4668	1970
P. peruvianus	-79.1536	-7.03226	1992
P. peruvianus	-79.1196	-7.17571	1992
P. mexicanus	-79.4183	0.576072	1999
P. mexicanus	-78.1542	-7.55024	2000
P. sp.	-89.3939	36.3539	1941
P. mexicanus	-104.618	21.6754	1995
P. mexicanus	-104.645	21.8233	1995
P. sp.	-63.849	10.2423	2010
P. sp.	-85.3137	44.2842	1931
P. sp.	-86.3361	44.2493	1931
P. sp.	-86.3307	43.2378	1931
P. mexicanus	-103.721	19.2805	1968
P. peruvianus	-78.5001	-7.14207	1969
P. amazoniens	-76.0008	-9.29386	1973
P. inca	-76.0017	-9.30204	1975
P. westermani	127.341	34.5715	1964
P. westermani	127.341	34.5715	1964
P. westermani	127.341	34.5715	1964
P. westermani	127.341	34.5715	1964
P. pseudoheterotremus	98.9304	14.6045	2007
P. skrjabini miyazakii	135.81	35.1739	2022
P. westermani	130.966	32.0765	2009
P. westermani	94.119	24.9084	2015
P. heterotremus	94.3513	25.0901	2015
P. westermani	101.898	3.1743	1978
P. westermani	101.606	3.24571	1978
P. westermani	101.721	3.25122	1978
P. westermani	80.5593	7.34089	2008
P. westermani	80.8696	7.91727	2008
P. westermani	80.6036	7.26508	2008
P. heterotremus	98.1974	17.3989	2020
P. heterotremus	98.9843	15.7424	2023
P. westermani	131.584	33.1585	1985
P. westermani	130.154	32.3845	1985
P. westermani	128.193	37.831	1985
P. miyazakii	132.014	34.1776	1985
P. ohirai	134.802	35.6343	1985
P. iloktsuenensis	130.244	31.8114	1985
P. sadoensis	138.419	37.9804	1985
P. proliferus	106.158	17.5401	2012
P. harinasutai	106.215	17.5148	2012
P. proliferus	105.824	17.7398	2012
P. harinasutai	105.815	17.6547	2012
P. westermani	106.933	16.5253	2012
P. bangkokensis	106.707	16.7332	2012
P. westermani	107.265	16.4737	2012
P. bangkokensis	107.214	16.3451	2012
P. westermani	106.827	16.6571	2009
P. westermani	140.15	35.3157	2016
P. westermani	136.299	34.364	2016
P. miyazakii	138.07	35.0454	2013
P. vietnamensis	104.564	22.1216	2007
P. vietnamensis	104.605	22.1293	2007
P. vietnamensis	104.591	22.0697	2007
P. vietnamensis	104.693	22.0862	2007
P. vietnamensis	106.73	21.0711	2007
P. heterotremus	104.608	22.1738	2015
P. heterotremus	105.374	20.2425	2015
P. proliferus	103.257	22.3527	2007
P. vietnamensis	105.676	20.1685	2012
P. heterotremus	105.445	20.3508	2012
P. bangkokensis	105.571	20.2941	2012
P. skrjabini	105.711	20.0666	2012
P. heterotremus	101.109	14.8506	1992
P. miyazakii	132.164	34.0848	1992
P. ohirai	134.825	35.6312	1992
P. westermani	131.319	33.4234	1992
P. heterotremus	101.333	14.2908	2017
P. westermani	128.394	35.9852	1976
P. westermani	128.445	36.2792	1980
P. westermani	128.537	35.8909	1985
P. westermani	93.544	24.2319	2020
P. heterotremus	934714562	24.4159	2020
P. heterotremus	93.6154	24.4496	2011
P. westermani	94.3036	24.2506	2014
P. heterotremus	104.608	22.1759	2016
P. westermani	106.674	16.8101	2016
P. proliferus	106.474	16.7641	2016
P. miyazakii	141.807	39.294	2019
P. westermani	106.015	17.8495	2013
P. bangkokensis	106.242	17.4578	2013
P. harinasutai	106.155	17.5478	2013
P. proliferus	106.355	17.2944	2013
P. heterotremus	100.408	16.8893	2003
P. heterotremus	101.108	14.5429	2003
P. siamensis	101.323	14.1706	2003
P. harinasutai	100.994	14.5954	2003
P. bangkokensis	100.748	14.4666	2003
P. westermani	100.467	14.5479	2003
P. miyazakii	135.55	33.8956	1985
P. westermani	134.687	35.257	1997
P. westermani	131.55	33.1573	1997
P. westermani	140.071	35.6249	1997
P. westermani	136.033	33.9002	1997
P. westermani	124.741	10.929	1997
P. westermani	102.219	2.76338	1997
P. westermani	101.619	3.08996	1997
P. westermani	129.381	34.5049	1997
P. westermani	130.105	32.2952	1997
P. westermani	126.531	34.1442	1997
P. ohirai	131.007	30.6623	1997
P. miyazakii	131.368	31.7968	1997
P. heterotremus	103.256	22.3693	2012
P. heterotremus	104.752	22.0189	2012
P. sp.	122.499	7.89283	2020
P. sp.	122.671	7.99251	2020
P. sp.	123.636	8.01307	2020
P. heterotremus	102.351	18.6384	2008
P. westermani	80.9052	8.04029	2003
P. westermani	80.5627	7.34085	2003
P. siamensis	79.9373	7.95813	2003
P. harinasutai	102.469	20.6287	2009
P. westermani	126.568	34.5723	2009
P. westermani	131.517	32.7105	2008
P. westermani	126.516	34.1612	1999
P. westermani	135.714	34.9803	2017
P. westermani	35.8585	128.704	1986
P. westermani	140.192	35.5665	2016
P. westermani	131.826	33.2314	2016
P. westermani	130.298	32.4321	2016
P. westermani	129.328	34.5976	2016
P. westermani	133.801	33.6943	2016
P. westermani	131.421	31.7901	2016
P. westermani	139.344	35.4625	2016
P. westermani	139.439	35.7778	2016
P. ohirai	135.234	35.1044	2016
P. ohirai	136.941	35.077	2016
P. ohirai	129.394	28.2929	2016
P. westermani	135.974	34.3903	1983
P. westermani	128.439	35.7166	1982
P. heterotremus	104.76	22.0196	2013
P. heterotremus	105.392	20.2477	2013
P. heterotremus	104.506	22.1738	2016
P. heterotremus	104.584	22.1151	2016
P. vietnamensis	104.481	22.2037	2016
P. vietnamensis	104.588	22.1704	2016
P. westermani	104.607	22.1655	2016
P. westermani	106.714	16.7082	2016
P. westermani	106.714	16.7082	2016
P. bangkokensis	104.627	22.1503	2016
P. bangkokensis	106.762	16.5135	2016
P. proliferus	106.662	16.7819	2016
P. pseudoheterotremus	101.755	17.1817	2012
P. proliferus	106.716	16.8141	2020
P. westermani	106.9	16.6171	2016
P. skrjabini	107.026	16.5802	2016
P. heterotremus	106.889	16.6441	2016
P. heterotremus	101.266	16.3755	2013
P. heterotremus	101.167	14.5096	2013
P. heterotremus	99.3373	9.17164	2013
P. heterotremus	98.4953	16.6907	2013
P. westermani	91.3596	25.7213	2010
P. westermani	94.5576	28.5528	2010
P. macrorchis	105.741	17.1797	2015
P. harinasutai	102.373	18.6406	2007
P. bangkokensis	102.086	18.6	2007
P. heterotremus	102.486	18.5919	2007
P. westermani	102.344	18.4399	2007
P. westermani	34.6476	126.638	2002
P. westermani	34.7551	126.495	2002
P. westermani	130.862	31.5299	2015
P. ohirai	138.463	37.9821	1969
P. heterotremus	105.229	20.7508	2006
P. heterotremus	104.21	21.8534	2006
P. heterotremus	104.228	21.2596	2006
P. heterotremus	104.717	22.0902	2020
P. heterotremus	94.3142	25.5716	2009
P. ohirai	139.541	35.9207	2004
P. harinasutai	102.253	18.7441	2013
P. heterotremus	102.401	18.6609	2013
P. paishuihoensis	102.395	18.5932	2013
P. bangkokensis	102.362	18.8169	2013
P. siamensis	80.4441	7.24869	1969
P. siamensis	81.3379	6.67812	1969
P. westermani	99.0809	10.6559	1961
P. westermani	130.549	30.3941	2006
P. ohirai	130.504	30.2803	2006
P. westermani	101.373	3.52757	1978
P. westermani	102.291	2.52975	1978
P. harinasutai	106.006	17.5512	2013
P. bangkokensis	106.622	17.2	2013
P. harinasutai	101.3	14.3191	1968
P. bangkokensis	101.349	14.3352	1968
P. sp.	76.6717	12.3291	2019
P. westermani	136.293	34.3388	1989
P. westermani	96.2117	27.4792	2012
P. westermani	126.656	34.1495	2003
P. westermani	126.483	34.4582	2003
P. westermani	126.572	34.7952	2003
P. heterotremus	96.7786	27.4198	2007
P. westermani	80.4636	8.7197	1962
P. westermani	80.749	8.02327	1962
P. westermani	80.5973	8.03773	1962
P. westermani	81.1314	7.90694	1962
P. westermani	81.0918	8.82122	1962
P. westermani	80.9405	8.67717	1962
P. westermani	124.032	12.7005	2020
Paragonimus heterotremus	94.3708	26.1995	2012
P. westermani	95.401	28.0857	2013
P. westermani	92.8165	26.7743	2013
P. siamensis	91.2208	26.0857	2013
P. westermani	80.6337	7.23958	2009
P. westermani	126.566	34.209	2015
P. westermani	126.674	34.5104	2015
P. sp.	102.273	20.6286	2008
P. westermani	131.226	32.1239	2022
P. miyazakii	131.259	32.3075	2022
P. ohirai (P. iloktsuenensis)	127.748	35.0811	1972
P. ohirai (P. iloktsuenensis)	127.856	35.2746	1972
P. ohirai (P. iloktsuenensis)	127.599	35.0858	1972
P. ohirai (P. iloktsuenensis)	127.753	35.083	1972
P. skrjabini	93.9044	25.0049	2006
P. miyazakii	136.42	34.4093	2015
P. westermani	126.691	34.3693	2002
P. westermani	130.906	32.735	2001
P. heterotremus	100.487	16.9773	1990
P. westermani	126.578	34.1879	2009
P. macrorchis	105.411	17.7692	2013
P. siamensis	105.469	17.6828	2013
P. harinasutai	104.977	17.6331	2013
P. harinasutai	101.119	14.487	2013
P. bangkokensis	100.869	14.6159	2013
P. westermani	101.012	14.4404	2013
P. heterotremus	101.081	14.5867	2013
P. ohirai	134.828	35.6367	1985
P. ohirai	131.626	32.6643	1985
P. ohirai	134.819	35.638	1988
P. ohirai	131.737	32.7163	1988
P. ohirai	136.523	34.922	1988
P. westermani	126.578	34.1879	1990
P. heterotremus	96.2512	27.4296	2007
P. westermani	93.5922	24.976	1986
P. macrorchis	93.7241	24.9362	1998
P. heterotremus	93.5922	24.986	1998
P. ohirai	134.799	35.9532	1985
P. miyazakii	132.162	34.1044	1983
P. ohirai	134.815	36.0023	1983
P. westermani	138.794	34.7299	1967
P. ohirai	138.949	34.6865	1967
P. miyazakii	132.113	34.2344	1967
P. miyazakii	135.018	35.0672	1967
P. ohirai	134.871	35.1516	1976
P. ohirai	140.439	35.5534	1988
P. westermani	129.341	34.4443	1993
P. westermani	96.2206	27.4839	2007
P. westermani	96.5973	27.5319	2014
P. westermani	128.076	37.5204	1982
P. westermani	134.014	33.4368	1996
P. westermani	134.83	35.5345	1985
P. sp.	93.6879	25.1899	1998
P. sp.	127.768	34.9718	2011
P. westermani	127.711	35.0874	2008
P. ohirai	134.782	35.6052	1975
P. miyazakii	129.863	32.6611	1975
P. miyazakii	132.074	34.2696	1975
P. westermani	129.219	34.142	1992
P. miyazakii	132.103	34.027	1992
P. ohirai	135.003	34.8861	1992
P. iloktsuenensis	129.414	28.3282	1992
P. sp.	122.405	7.78468	2016
P. sp.	122.376	7.63717	2016
P. iloktsuenensis	129.517	28.3884	1970
P. bangkokensis	98.6514	8.728	2006
P. westermani	140.39	39.751	1982
P. miyazakii	132.17	34.125	1982
P. westermani	126.887	34.7676	1992
P. westermani	134.557	35.5815	1985
P. miyazakii	134.873	35.2547	1985
P. ohirai	135.243	34.9829	1985
P. miyazakii	134.49	34.0473	1988
P. westermani	136.78	34.4478	1987
P. siamensis	101.472	14.198	1997
P. bangkokensis	98.7502	9.08548	1997
P. westermani	101.372	14.8921	1997
P. heterotremus	100.975	14.7288	1997
P. sp.	100.964	19.5213	2005
P. sp.	101.247	19.5114	2005
P. westermani	126.842	34.345	1993
P. westermani	136.417	34.5881	1987
P. westermani	126.691	34.3786	1994
P. miyazakii	131.507	34.4923	1995
P. ohirai	139.917	35.9682	1996
P. westermani	126.687	34.392	2005
P. westermani	126.726	34.2937	1996
P. sp.	101.244	14.0737	2016
P. ohirai	138.909	34.7451	1971
P. sadoensis	138.548	38.0481	1969
P. ohirai	138.907	34.7547	1969
P. westermani	131.85	32.8734	1987
P. pulmonalis	129.73	32.9125	1987
P. miyazakii	132.166	34.0543	1987
P. ohirai and P. iloktsuenensis	130.532	31.2298	1987
P. westermani	140.68	39.8171	1979
P. ohirai	134.696	34.802	1976
P. ohirai	134.817	35.5682	1976
P. westermani	126.609	33.4004	1971
P. westermani	126.493	34.6241	2006
P. westermani	138.986	35.0923	1950
P. westermani	138.384	35.1238	1950
P. westermani	102.258	2.84293	1993
P. westermani	101.831	3.12862	1993
P. westermani	100.512	5.6967	1993
P. westermani	110.345	1.56104	1993
P. westermani	101.61	3.08615	1993
P. westermani	101.541	3.1331	1993
P. westermani	101.605	3.04113	1993
P. westermani	126.905	34.3765	1997
P. heterotremus	100.54	17.077	2020
P. miyazakii	132.731	33.5915	1991
P. miyazakii	132.794	33.5989	1991
P. westermani	134.831	35.5301	1993
P. westermani	126.715	34.3729	1997
P. pulmonalis	126.437	37.6267	1998
P. heterotremus	101.01	14.743	1992
P. miyazakii	132.172	34.1038	1992
P. ohirai	134.878	35.5887	1992
P. westermani	131.652	33.1441	1992
P. miyazakii	133.026	33.2637	1981
P. westermani	126.499	37.7249	1985
P. iloktsuenensis	130.363	31.9769	1981
P. ohirai	135.246	35.1145	1981
P. sadoensis	138.515	38.0323	1981
P. westermani	93.7473	24.2243	2020
P. heterotremus	93.4424	24.4921	2020
P. miyazakii	131.773	34.2316	2015
P. ohirai	131.341	31.9493	2015
P. harinasutai	106.127	17.724	2008
P. ohirai	134.782	35.6406	1985
P. iloktsuenensis	129.521	28.3401	1985
P. westermani	126.545	34.1754	2002
P. heterotremus	100.853	16.7143	1992
P. westermani	129.373	34.4947	1981
P. miyazakii	132.177	34.1271	1979
P. westermani	126.502	37.7259	1993
P. westermani (diploid type)	134.783	35.4533	1985
P. westermani (tiploid type)	132.867	33.4357	1985
P. westermani (tiploid type)	129.415	34.5348	1981
P. westermani (tiploid type)	130.387	32.4563	1981
P. miyazakii	132.895	33.652	1986
P. ohirai	130.635	32.7147	1965
P. ohirai	134.797	5.42665	1965
P. westermani	126.502	37.7259	1994
P. miyazakii	132.12	34.0959	1970
P. ohirai	134.883	35.6045	1989
P. ohirai	134.729	35.5222	1986
P. ohirai	140.454	35.5439	1985
P. ohirai	134.767	35.6465	1985
P. ohirai	131.471	32.5996	1985
P. ohirai	130.807	31.7106	1985
P. iloktsuenensis	129.681	28.5007	1985
P. sadoensis	138.371	38.1469	1985
P. westermani	102.203	2.69754	1996
P. westermani	102.57	4.5208	1996
P. miyazakii	138.27	35.229	1997
P. westermani	134.52	35.1134	1997
P. ohirai	136.324	34.2184	1997
P. ohirai	134.784	35.4152	1980
P. iloktsuenensis	127.761	35.1277	2001
P. miyazakii	138.113	35.0816	1987
P. ohirai	140.39	35.5279	1987
P. westermani	128.594	38.0672	1987
P. miyazakii	131.84	34.5966	1992
P. miyazakii	132.528	35.1248	1992
P. miyazakii	132.55	34.9584	1992
P. ohirai	140.432	35.5749	1989
P. westermani	126.732	34.5606	2017
P. westermani	138.987	35.0934	1961
P. westermani (tiploid type)	129.416	34.6296	1983
P. westermani filipinus	124.77	11.1821	1983
P. philippinensis	124.068	12.9722	1979
P. philippinensis	124.998	10.6078	1979
P. sp.	93.9568	24.612	2014
P. westermani	126.634	34.6585	2007
P. ohirai	139.918	35.9672	1997
P. ohirai	131.028	30.6044	1997
P. ohirai	130.441	30.3651	1997
P. iloktsuenensis	129.68	28.4776	1997
P. sadoensis	138.373	38.1231	1997
P. heterotremus	93.9173	24.8612	2003
P. heterotremus	94.0194	25.2633	2003
P. heterotremus	104.91	21.9706	2007
P. sp.	104.185	21.8228	2007
P. ohirai	134.814	35.6073	1991
P. westermani	98.6373	8.78605	2007
P. ohirai	136.574	35.1357	1989
P. hueit’ungensis	93.7132	24.3758	2002
P. macrorchis	80.5938	7.26686	1969
P. macrorchis	80.5701	7.17862	1969
P. macrorchis	101.466	14.314	1968
P. heterotremus	93.9083	24.855	2003
P. heterotremus	94.1533	25.0004	2003
P. miyazakii	137.331	35.2019	1992
P. miyazakii	137.639	35.0085	1992
P. miyazakii	138.844	34.8017	1992
P. miyazakii	137.84	34.7027	1992
P. miyazakii	137.8	35.1359	1992
P. miyazakii	138.176	35.3815	1992
P. miyazakii	137.669	34.8493	1992
P. westermani	137.548	34.8036	1992
P. iloktsuenensis	129.416	28.3485	1969
P. iloktsuenensis	127.513	35.1634	1971
P. miyazakii	132.735	33.2154	1978
P. miyazakii	132.464	33.1611	1978
P. miyazakii	132.67	32.8075	1978
P. miyazakii	132.622	33.3632	1978
P. heterotremus	101.119	14.5282	2008
P. heterotremus	101.151	14.8364	2008
P. ohirai	134.611	35.3051	1994
P. westermani	99.6456	2.98471	1968
P. westermani	98.3873	3.86492	1968
P. westermani (diploid type)	140.221	35.7671	1987
P. westermani (tiploid type)	130.295	31.966	2021
P. westermani (tiploid type)	130.211	32.0817	2021
P. westermani (diploid type)	140.236	35.218	1986
P. heterotremus	101.025	14.6313	1995
P. westermani	80.9051	8.03982	1969
P. westermani	81.5453	6.90585	1969
P. westermani	101.805	3.09609	1968
P. westermani	96.1838	27.4972	2011
P. miyazakii	132.047	34.2037	1967
P. sp.	123.31	13.645	1946
P. westermani	126.781	34.4016	1996
P. westermani	129.285	34.2703	1995
P. sp.	102.652	17.9565	2009
P. westermani	124.835	11.1661	1992
P. heterotremus	101.116	14.8749	2008
P. pseudoheterotremus	98.826	15.1301	2008
P. miyazakii	132.654	33.271	1979
P. westermani	127.289	35.0217	2007
P. westermani	126.584	34.2069	1993
P. westermani	126.859	33.3465	1981
P. ohirai	135.113	34.9402	1985
P. westermani	129.382	34.4891	1989
P. westermani	137.808	35.0929	1953
P. westermani	133.38	33.8793	1953
P. westermani	132.714	33.2242	1953
P. westermani	132.479	33.5578	1953
P. westermani	132.877	33.5435	1953
P. westermani	132.576	33.1258	1953
P. westermani	138.321	35.1949	1953
P. iloktsuenensis	135.431	34.7002	1953
P. westermani	138.983	35.0993	1952
P. westermani (diploid type)	134.489	35.5694	1986
P. westermani (diploid type)	134.615	35.4241	1986
P. westermani (diploid type)	134.714	35.6375	1986
P. siamensis	101.231	14.3014	1977
P. siamensis	101.415	14.3307	1977
P. westermani (diploid type)	102.225	2.81207	2001
P. westermani (diploid type)	124.808	11.1145	2001
P. miyazakii	138.059	35.164	1989
P. iloktsuenensis	135.398	34.6677	1960
P. miyazakii	140.013	37.6343	1994
P. siamensis	100.926	14.0458	1994
P. heterotremus	100.721	16.4478	2001
P. heterotremus	100.686	16.5636	2001
P. sp.	138.924	35.006	1953
P. westermani	134.899	35.4877	1991
P. westermani	138.95	35.0863	1962
Paragonimus pulmonalis	129.361	34.4638	1981
P. heterotremus	100.678	14.6261	2013
P. ohirai	134.421	35.1224	1996
P. ohirai	134.745	35.4904	1985
P. iloktsuenensis	129.677	28.4222	1985
P. sadoensis	138.371	37.8612	1985
P. westermani	126.45	37.7627	1979
P. westermani	126.824	33.4326	1969
P. westermani	126.709	34.5483	1983
P. westermani	127.369	34.7459	1989
P. westermani	126.664	34.1219	1991
P. westermani	126.585	34.2165	1992
P. heterotremus	101.176	14.1065	1988
P. westermani	140.161	35.2554	1985
P. ohirai (P. iloktsuenensis)	136.699	35.0403	1995
P. ohirai (P. iloktsuenensis)	136.84	35.4817	1995
P. ohirai (P. iloktsuenensis)	137.248	35.4635	1995
P. iloktsuenensis	127.7	35.1212	1989
P. iloktsuenensis	127.968	35.182	1990
P. westermani	126.45	37.6032	1975
P. iloktsuenensis	127.748	34.9627	1989
P. westermani	128.421	35.8015	1969
P. westermani	128.728	38.0042	1989
P. westermani	131.697	32.9381	1974
P. ohirai	135.119	34.7654	2012
P. westermani	140.289	35.1769	2018
P. sp.	123.28	8.4136	2014
P. sp.	123.189	8.5187	2014
P. westermani	126.568	37.7028	1982
P. westermani	126.345	37.6699	1983
P. westermani	128.413	38.0987	1986
P. iloktsuenensis	127.783	35.2115	1976
P. sp.	100.872	20.8746	2011
P. westermani	128.407	38.0014	1985
P. westermani	106.741	16.8121	2016
P. heterotremus	104.877	21.805	2006
P. sp.	104.586	21.4705	2006
P. westermani	126.657	34.1464	1990
P. westermani	126.738	34.7926	2002
P. westermani	124.083	12.6857	1982
P. iloktsuenensis	127.855	35.0987	1989
P. heterotremus	101.259	14.4073	1966
P. westermani	121.014	24.7165	1916
P. westermani	120.927	24.7727	1916
P. iloktsuenensis	127.683	35.1874	1995
P. sp.	126.424	33.2678	1974
P. paishuihoensis	102.223	12.5395	2011
P. siamensis	100.649	13.6348	2012
P. westermani	121.608	25.2787	1969
P. westermani	120.967	24.8798	1919
P. westermani	121.624	24.9934	1962
P. harinasutai	101.266	14.4387	1968
P. compactus	82.7991	17.9974	1979
P. westermani	134.158	44.8899	1983
P. westermani	134.083	44.9156	2023
Paragonimus heterotremus	103.32	22.4262	2000
P. sp.	103.499	22.0531	1993
Paragonimus heterotremus	100.399	17.1847	1991
Paragonimus heterotremus	94.9548	26.1325	2007
P. westermani	124.803	11.1957	1973
P. siamensis	124.815	11.1253	1973
P. sp.	100.948	14.3148	1959
P. miyazakii	132.067	34.011	1961
P. sp.	123.997	12.8666	1950
P. siamensis	102.721	17.5196	1965
P. westermani	133.503	33.7413	1969
P. sadoensis	138.298	38.1145	1968
P. philippinensis	125.139	10.4162	1978
P. westermani	124.059	12.9265	1957
P. miyazakii	133.127	33.3781	1974
P. miyazakii	133.8	34.0495	1974
P. westermani	128.24	26.7287	1986
P. westermani	124.775	11.1576	1977
P. miyazakii	140.506	38.9388	1980
P. westermani	136.219	35.4492	1981
P. miyazakii	135.97	34.7052	1977
P. miyazakii	131.533	32.3562	1977
P. ohirai	130.42	30.2701	1974
P. ohirai	130.431	30.3105	1974
P. westermani	130.604	30.3716	1982
P. westermani	130.549	30.2548	1982
P. iloktsuenensis	129.466	28.3401	1969
P. westermani	134.653	35.3423	1984
P. westermani	134.879	35.1931	1984
P. miyazakii	134.81	35.3081	1984
P. ohirai	138.141	35.2246	1958
P. miyazakii	132.159	34.2734	1978
P. sp.	101.293	14.4297	1998
P. iloktsuenensis	127.762	35.0086	1977
P. westermani	126.397	37.6061	1990
P. miyazakii	132.112	34.1605	1964
P. miyazakii	132.616	33.2638	1978
P. westermani	133.352	35.3037	1959
P. sadoensis	138.427	38.1529	1970
P. sp.	138.251	38.0546	1968
P. westermani	130.576	30.2578	1967
P. westermani	130.565	30.4166	1967
P. miyazakii	130.671	33.8082	1965
P. miyazakii	131.402	33.0716	1965
P. westermani	134.489	34.061	1958
P. westermani	134.136	33.4013	1958
P. miyazakii	134.616	35.0617	1965
P. ohirai	136.95	37.4036	1975
P. sadoensis	137.015	37.2122	1975
P. westermani	101.832	3.09979	1965
P. westermani	130.981	33.6163	1963
P. miyazakii	135.142	35.2888	1964
P. miyazakii	134.657	34.8072	1965
P.sp.	133.946	34.7016	1934
P.sp.	133.816	34.7908	1934
P. miyazakii	135.201	35.2296	1964
P. westermani	138.848	34.6671	1967
P. westermani	100.844	5.68125	1969
P. miyazakii	138.132	35.1109	1979
P. miyazakii	137.971	34.9098	1978
P. miyazakii	137.789	35.136	1978
P. iloktsuenensis	135.455	34.6284	1964
P. westermani	131.022	33.5774	1963
P. westermani	133.879	35.1518	2004
P. heterotremus	103.416	22.1886	1995
P. westermani	131.577	32.4977	1976
P. miyazakii	137.482	34.9697	1992
P. westermani	137.546	34.8031	1992
P. miyazakii	130.983	32.5207	1998
P. miyazakii	130.543	31.7918	1998
P. miyazakii	134.025	34.1549	1998
P. miyazakii	136.222	34.7282	1992
P. miyazakii	129.975	33.3968	1998
P. miyazakii	129.916	32.7836	1998
P. miyazakii	131.892	34.0712	1998
P. miyazakii	131.504	34.3564	1998
P. miyazakii	131.835	34.0733	1998
P. miyazakii	131.861	34.0907	1998
P. miyazakii	131.636	34.1638	1998
P. miyazakii	131.635	34.0695	1998
P. miyazakii	131.626	34.2901	1998
P. miyazakii	131.414	34.1859	1998
P. iloktsuenensis	127.918	35.0743	1975
P. miyazakii	131.57	34.513	1995
P. miyazakii	131.505	34.348	1995
P. miyazakii	131.738	34.2679	1995
P. miyazakii	131.161	34.3112	1995
P. miyazakii	131.262	34.1654	1995
P. miyazakii	131.294	34.1066	1995
P. miyazakii	131.165	34.0521	1995
P. miyazakii	130.984	33.99	1995
P. miyazakii	131.449	34.1773	1993
P. miyazakii	131.449	34.0435	1993
P. miyazakii	132.007	33.9773	1993
P. miyazakii	132.15	34.1384	1993
P. miyazakii	132.474	34.3675	1993
P. miyazakii	131.597	34.3995	1993
P. miyazakii	132.101	34.0871	1993
P. miyazakii	132.041	34.2389	1993
P. miyazakii	133.268	33.5846	1992
P. sp.	97.7836	18.3851	1991
P. westermani	134.232	35.4969	1992
P. westermani	129.607	49.5535	1981
P. sp.	99.8938	19.9358	1978
P. sp.	103.232	22.3716	1997
P. westermani	121.568	25.2237	1962
P. iloktsuenensis	121.347	25.1256	1962
P. westermani	121.549	24.8458	1965
P. westermani	133.323	44.421	1979
P.sp.	121.299	29.3794	2006
P. skrjabini	111.496	33.7623	1982
P. skrjabini	111.315	34.0805	1982
P. skrjabini	111.724	111.724	1982
P.sp.	119.588	27.9624	2006
P.sp.	119.452	27.5594	2006
P.sp.	107.731	31.3487	2015
P.sp.	107.882	31.0448	2015
P.sp.	103.86	31.0738	2015
P.sp.	103.032	29.9974	2015
P. skrjabini	107.874	31.081	2013
P. skrjabini	107.815	31.2031	2013
P. skrjabini	108.037	31.1429	2013
P. westermani	116.513	26.3055	2014
P. westermani	118.091	29.9109	2017
P. skrjabini	112.152	35.1773	2018
P. skrjabini	112.289	33.3289	2018
P. skrjabini	112.285	35.1574	2018
P. sp.	121.37	29.2965	2017
P. skrjabini	108.043	31.3144	2015
P. skrjabini	107.958	31.1137	2015
P. sp.	120.621	28.283	2015
P. skrjabini	114.138	27.3549	1966
P. westermani	114.381	27.4971	1966
P. westermani	118.393	30.3042	1979
P. westermani	119.085	30.425	1979
P. westermani	117.499	30.2166	1973
P. westermani	118.711	30.678	1980
P. westermani	119.505	30.8121	1980
P. westermani	117.823	30.488	1980
P. westermani	117.637	30.4367	1980
P. westermani	118.031	30.1469	1980
P. westermani	118.945	30.5061	1980
P. westermani	118.892	30.5967	1980
P. westermani	118.446	30.2663	1980
P. westermani	118.486	30.4601	1980
P. westermani	118.334	29.9995	1980
P. westermani	118.267	29.9139	1980
P. westermani	118.231	29.6107	1980
P. westermani	117.727	29.6606	1980
P. westermani	117.678	29.869	1980
P. westermani	117.994	30.0124	1980
P. westermani	118.291	29.8467	1976
P. westermani	118.091	31.1135	1980
P. westermani	118.139	30.4593	1981
P. westermani	118.169	29.5585	2021
P. westermani	117.387	30.1006	2019
P. westermani (P. asymmetricus)	117.793	29.7103	1985
Euparagonimus cenocopiosus	117.799	29.7089	1985
P. microchis	101.577	21.4816	2002
P. paishuihoensis	101.58	21.4954	2002
P. sp.	132.073	46.2159	1988
P. divergens	102.936	29.8467	1980
P. skrjabini	102.899	30.4702	1980
P. westermani	117.272	24.4867	1998
Euparagonimus cenocopiosus	117.272	24.4867	1998
P. westermani	117.227	24.2612	2010
Euparagonimus cenocopiosus	117.227	24.2612	2010
P. skrjabini	118.372	26.1835	2010
P. westermani	118.15	27.9834	1999
P. westermani	118.886	26.2187	1999
P. skrjabini	118.156	26.9715	1999
P. heterotremus	104.465	22.9839	2002
P. westermani	127	43.0657	2009
P. westermani	124.766	40.8289	2009
P. westermani	120.553	27.9426	1983
P. westermani	118.646	29.1601	1991
P. skrjabini	107.517	31.2293	1987
P. skrjabini	107.86	32.1447	1987
P. skrjabini	111.506	32.6452	2010
P. skrjabini	110.67	32.8656	2010
P. skrjabini	110.834	32.6006	2010
P. skrjabini	110.888	32.4103	2011
P. westermani	121.211	28.9584	1986
P. westermani	121.049	28.381	1986
P. westermani	119.215	28.4073	1986
Euparagonimus cenocopiosus	119.435	28.6731	1986
P. westermani	119.014	30.1163	1986
P. westermani	119.508	29.0066	2011
P. westermani	119.659	28.8348	2011
P. westermani	119.85	29.517	2011
P. westermani	124.959	40.807	1985
P. westermani	126.678	42.9142	1985
P. westermani	128.914	47.7733	1985
P. westermani	130.742	45.2042	1985
P. westermani	117.674	26.2101	2006
Euparagonimus cenocopiosus	117.466	26.1396	2006
P. skrjabini	117.629	26.0816	2006
P. skrjabini	110.883	32.6254	1998
P. skrjabini	109.625	109.625	1998
P. skrjabini	110.389	32.3231	1998
P. skrjabini	111.224	32.4785	1998
P. skrjabini	110.981	32.5338	2016
P. skrjabini	109.821	32.3217	2009
P. skrjabini	110.005	32.2893	2009
P. skrjabini	110.981	32.5338	2009
P. skrjabini	110.842	31.8469	2009
P. skrjabini	110.762	32.6259	2009
P. skrjabini	109.141	29.9085	1990
P. skrjabini	109.023	30.3532	1990
P. skrjabini	110.303	29.8322	1990
P. skrjabini	108.533	29.8148	1990
P. skrjabini	109.948	30.3561	1990
P. skrjabini	110.312	31.2041	1990
P. skrjabini	109.392	29.3581	1990
P. skrjabini	109.415	30.3816	1990
P. westermani	117.674	26.2101	2012
P. westermani	118.092	31.1191	1979
P. westermani	119.651	31.1704	1988
P. westermani	117.464	27.404	1994
P. westermani	118.318	26.9092	1994
P. westermani	117.853	26.7449	1994
P. westermani	119.192	26.1869	1994
P. westermani	118.693	26.33	1994
P. westermani	119.235	26.7683	1994
P. westermani	119.656	27.5497	1994
P. sp.	120.74	28.2242	2013
P. skrjabini	110.682	31.3757	1980
P. skrjabini	111.134	30.6284	1980
P. skrjabini	110.92	32.6978	1980
P. skrjabini	111.024	30.2565	1980
P. westermani	119.79	28.1869	1983
P. westermani	119.164	30.0417	1983
P. westermani	119.523	27.4774	2009
P. skrjabini	118.627	27.4497	2009
P. skrjabini	105.923	32.767	1987
P. westermani	119.628	31.176	1983
P. jiangsuensis	119.604	31.1814	1983
P. proliferus	100.883	22.2461	2000
P. microchis	100.992	22.047	2000
P. sp.	121.264	29.7332	1995
P. sp.	121.122	29.5952	1995
P. skrjabini	118.411	27.0074	2020
P. skrjabini	118.496	27.0847	2020
P. skrjabini	117.667	26.1359	2020
P. skrjabini	118.988	27.4759	2020
P. skrjabini	118.569	27.4598	2020
P. skrjabini	118.228	27.5344	2020
P. skrjabini	118.575	27.4587	2010
P. westermani	118.521	27.1108	1980
P. skrjabini	118.471	26.9509	1980
P. westermani	117.296	26.515	1983
Euparagonimus cenocopiosus	118.519	26.953	1983
P. westermani	117.466	26.681	1999
P. westermani	118.981	25.8286	1999
P. westermani	118.308	25.4956	1999
P. westermani	117.311	24.5151	1999
P. westermani	120.001	26.909	1999
P. westermani	119.572	26.5113	1999
P. westermani	116.351	25.8636	1999
P. westermani	116.797	25.7101	1999
P. westermani	119.369	27.0814	1999
P. westermani	119.861	27.2156	1999
P. minqinensis	119.366	25.7111	1999
Euparagonimus cenocopiosus	108.75	24.1653	2017
P. westermani	117.535	24.3577	2018
P. westermani	119.129	26.1533	1994
P. skrjabini	119.088	26.5185	1994
Euparagonimus cenocopiosus	119.349	26.5699	1994
P. westermani	118.864	26.2216	1984
P. skrjabini	118.765	26.0003	1984
P. minqinensis	118.9	26.3765	1984
P. westermani	117.287	24.4812	2003
Euparagonimus cenocopiosus	117.593	24.283	2003
P. skrjabini	119.164	26.8671	2021
P. westermani	119.394	27.4896	1988
P. skrjabini	118.553	25.7672	2009
P. skrjabini	118.84	27.6078	2002
P. skrjabini	118.879	27.5876	2002
P. westermani	118.257	26.51	2003
P. westermani	118.503	26.0478	2021
P. skrjabini	118.388	26.1956	2021
P. westermani	118.418	26.1235	2004
Euparagonimus cenocopiosus	118.25	26.4086	2004
P. westermani	117.293	24.0228	2013
P. skrjabini	117.401	23.851	2013
Euparagonimus cenocopiosus	117.378	24.0169	2013
P. westermani	119.059	27.438	2016
P. skrjabini	119.098	27.4618	2016
P. westermani	119.642	27.5484	2005
P. westermani	117.303	24.557	1993
P. skrjabini	117.389	24.8845	1993
Euparagonimus cenocopiosus	117.325	24.0095	1993
P. skrjabini	118.64	27.4628	2017
P. skrjabini	117.389	24.8845	2017
P. westermani	118.095	26.7099	2008
P. skrjabini	118.02	26.5957	2008
P. westermani	117.64	26.253	2008
P. skrjabini	117.674	26.2501	2008
P. westermani	117.223	28.384	1991
P. westermani	117.467	28.4808	1991
P. westermani	117.041	29.2516	1991
P. westermani	115.433	25.1268	1991
P. westermani	114.647	25.7994	1991
Euparagonimus cenocopiosus	117.236	28.2573	1991
P. skrjabini	117.275	28.2568	1991
Euparagonimus cenocopiosus	114.455	24.5178	1998
P. skrjabini	104.854	27.1331	1991
P. skrjabini	111.852	31.7634	1991
P. westermani	117.374	27.5887	2001
Euparagonimus cenocopiosus	117.487	27.5966	2001
P. skrjabini	114.015	23.8168	2011
P. westermani	113.699	23.6949	2013
P. westermani	113.861	23.648	2013
P. westermani	113.225	25.0926	2013
P. westermani	115.851	24.8622	2013
P. westermani	113.872	23.6604	2015
P. skrjabini	113.897	23.6724	2015
P. westermani	113.713	23.6955	2017
P. skrjabini	113.952	23.8161	2017
Euparagonimus cenocopiosus	114.366	25.1735	2017
P. skrjabini	109.202	24.8997	1999
P. skrjabini	109.462	25.6326	1999
P. skrjabini	109.996	25.8087	1999
P. skrjabini	110.225	25.2299	1999
P. skrjabini	110.994	25.8782	1999
P. skrjabini	110.675	24.7406	1999
P. skrjabini	111.143	25.4699	1999
P. skrjabini	106.221	24.2304	1999
P. skrjabini	105.531	23.5616	1999
P. heterotremus	105.946	23.6634	1999
P. macrorchis	109.124	25.1056	1999
P. paishuihoensis	106.372	24.3195	1999
P. paishuihoensis	106.699	24.8242	1999
P. heterotremus	105.773	23.45	1983
P. westermani	116.795	24.6514	1984
Euparagonimus cenocopiosus	116.463	24.1878	1984
P. skrjabini	109.092	25.6931	2004
P. skrjabini	110.772	26.144	1979
P. westermani	113.722	23.7131	2011
P. westermani	113.722	23.7131	2011
P. skrjabini	113.929	23.8136	2011
P. westermani	113.793	23.6614	2010
P. westermani	113.763	23.7543	2009
P. westermani	113.794	23.4973	2014
P. skrjabini	114.116	24.0095	2013
P. skrjabini	106.788	26.9943	1984
P. skrjabini	109.305	27.6027	1984
P. skrjabini	108.693	27.6485	1984
P. skrjabini	107.906	27.3071	2002
P. westermani	128.393	44.9562	1978
P. skrjabini	109.07	34.0744	1983
P. bangkokensis	110.367	18.8132	1983
P. szechuanensis	109.549	19.239	1983
P. szechuanensis	108.945	32.6433	1987
P. szechuanensis	108.945	32.6433	1987
P. szechuanensis	108.313	32.839	1987
P. szechuanensis	109.245	32.9516	1987
P. szechuanensis	108.75	32.5414	1987
P. szechuanensis	108.871	33.6204	1987
P. skrjabini	106.196	28.8201	2009
P. skrjabini	105.313	28.2124	2009
P. skrjabini	105.248	27.6689	2009
P. skrjabini	105.698	28.5292	2009
P. skrjabini	111.519	34.328	1980
P. skrjabini	111.655	34.3903	1980
P. skrjabini	111.008	33.9855	1980
P. skrjabini	111.034	34.0177	1980
P. skrjabini	111.588	33.8565	1980
P. skrjabini	112.65	33.8992	1980
P. skrjabini	112.93	34.3619	1980
P. westermani	113.803	35.4947	1955
P. skrjabini	112.185	35.2523	2013
P. skrjabini	112.188	34.5954	2020
P. skrjabini	111.639	34.3995	2020
P. skrjabini	112.1	34.7054	2020
P. skrjabini	112.031	34.1828	2020
P. skrjabini	111.655	33.7702	2020
P. skrjabini	111.783	33.5422	1999
P. skrjabini	112.087	33.5669	1999
P. westermani	127.34	49.8929	1988
P. westermani	127.26	45.2447	1984
P. westermani	131.067	44.3593	1985
P. westermani	124.96	40.8057	1985
P. westermani	127.62	44.4565	1989
P. skrjabini	110.362	29.8996	1978
P. skrjabini	110.804	31.8443	2008
P. skrjabini	112.877	31.3637	1988
P. skrjabini	113.09	31.4938	1988
P. skrjabini	111.657	30.8837	1989
P. skrjabini	109.4	30.3841	1985
P. skrjabini	110.862	31.2697	1978
P. skrjabini	111.321	30.7741	1978
P. skrjabini	110.471	29.8887	1976
P. skrjabini	112.871	31.3679	1985
P. skrjabini	110.678	30.1269	1980
P. skrjabini	110.736	31.3811	1986
P. skrjabini	111.039	30.1191	1984
P. skrjabini	110.896	32.3806	2012
P. skrjabini	110.086	31.9748	2012
P. skrjabini	109.955	32.1198	2012
P. skrjabini	110.685	30.1907	1983
P. skrjabini	110.444	30.0564	1983
P. skrjabini	111.054	31.2256	1983
P. skrjabini	109.951	32.1237	2002
P. westermani	114.101	28.4987	2001
P. westermani	113.396	26.9934	1989
P. westermani	113.514	26.7975	1989
P. westermani	113.67	26.4521	1989
P. westermani	113.168	29.1847	1989
P. westermani	113.677	28.1562	1989
P. westermani	113.29	27.8458	1989
P. skrjabini	109.904	28.6185	1989
P. skrjabini	109.789	27.4644	1989
P. skrjabini	111.242	28.3307	1989
P. skrjabini	113.4	26.9715	1989
P. skrjabini	113.505	26.8145	1989
P. skrjabini	113.649	26.5488	1989
P. skrjabini	111.362	29.5813	1989
P. skrjabini	111.222	27.5999	1991
P. skrjabini	111.443	27.6772	1991
P. skrjabini	111.735	27.7296	1991
P. skrjabini	112.275	27.4055	1991
P. skrjabini	111.19	27.6378	1986
P. skrjabini	111.022	26.6259	1982
P. hueitungensis	110.839	29.6272	1986
P. westermani	127.133	42.9611	1986
P. westermani	128.327	42.8676	1989
P. westermani	126.674	126.674	1983
P. westermani	125.742	41.6338	1983
P. westermani	126.136	41.1341	1983
P. skrjabini	110.695	32.6471	1983
P. westermani	127.198	42.8085	1991
P. westermani	127.192	42.9446	1991
P. westermani	127.022	43.0307	1991
P. westermani	126.8	43.1607	1991
P. westermani	127.106	43.1554	1991
P. westermani	127.161	43.1489	1979
P. westermani	127.166	42.9293	1987
P. westermani	126.162	42.4418	1988
P. westermani	127.341	43.3122	2000
P. westermani	128.289	43.3973	1962
P. westermani	127.346	43.7768	1962
P. westermani	126.845	42.3974	1982
P. westermani	128.289	43.3973	1962
P. westermani	124.039	40.5395	1962
P. westermani	126.578	43.7946	1985
P. skrjabini	112.431	35.2188	2020
P. westermani	118.322	27.0483	2008
P. skrjabini	118.46	26.9495	2008
P. veocularis	118.206	27.0573	2008
P. westermani	114.529	27.328	2000
P. skrjabini	114.422	27.5168	2000
P. westermani	115.93	29.4938	1963
P. westermani	114.577	27.4309	1963
P. skrjabini	114.678	27.3431	1963
P. skrjabini	114.065	27.452	1963
P. westermani	114.734	27.6513	1981
P. skrjabini	114.434	27.3513	1981
P. westermani	116.703	27.5747	1991
P. westermani	116.139	25.9746	1991
P. westermani	117.052	27.7166	1991
P. westermani	116.307	26.8974	1991
P. westermani	117.908	29.2601	1991
P. westermani	117.236	29.5581	1991
P. westermani	114.999	25.3894	1991
P. westermani	114.838	24.9293	1991
P. westermani	115.645	24.9469	1991
P. westermani	113.97	26.6969	1991
P. westermani	114.269	26.9809	1991
P. westermani	114.236	26.7491	1991
P. westermani	114.584	26.3123	1991
P. westermani	114.027	27.6092	1991
P. westermani	114.597	29.0413	1991
P. westermani	115.094	29.2368	1991
P. westermani	115.705	29.6734	1991
P. westermani	114.929	26.7442	1991
P. westermani	114.946	27.0708	1991
P. westermani	115.819	27.4396	1991
P. westermani	114.889	27.8481	1991
P. westermani	114.875	27.8058	1991
P. westermani	115.478	27.3125	1991
P. westermani	115.369	26.3685	1991
P. westermani	116.034	27.7523	1991
P. westermani	116.745	29.0173	1991
P. westermani	115.739	28.7019	1991
P. westermani	115.977	29.3948	1991
P. skrjabini	116.597	27.5604	1991
P. skrjabini	114.754	24.9105	1991
P. skrjabini	115.667	24.9815	1991
P. skrjabini	114.082	27.6968	1991
Euparagonimus cenocopiosus	116.132	25.8579	1991
Euparagonimus cenocopiosus	115.678	24.96	1991
P. sp.	115.301	28.653	2010
P. westermani	115.239	29.0626	2002
P. westermani	118.069	28.1483	1986
P. westermani	117.985	28.8911	1986
P. westermani	117.658	28.8424	1986
Euparagonimus cenocopiosus	118.059	28.1411	1986
P. westermani	115.238	29.0667	2004
P. westermani	114.581	28.5426	2004
P. westermani	118.158	28.9166	2004
P. westermani	114.464	28.5722	1980
P. westermani	119.465	28.8571	1987
Euparagonimus cenocopiosus	119.468	28.8631	1987
P. skrjabini (P. veocularis)	119.337	26.1428	2003
P. microchis	101.003	21.8623	2009
P. skrjabini	109.138	25.7187	1993
P. macrorchis	109.132	25.694	1993
P. westermani	128.155	128.155	1992
P. westermani	113.231	25.0885	2010
P. westermani (P. asymmetricus)	118.541	29.8191	1985
Euparagonimus cenocopiosus	118.583	29.827	1985
P. westermani	124.426	40.9448	1992
P. westermani	124.112	40.4908	1990
P. westermani	125.234	41.0001	1985
P. westermani	124.003	40.6802	1990
P. westermani	125.292	41.6806	1995
P. ohirai (P. iloktsuenensis)	122.147	40.8077	1985
P. ohirai (P. iloktsuenensis)	122.217	40.76	1985
P. ohirai (P. iloktsuenensis)	122.119	40.7921	1985
P. ohirai (P. iloktsuenensis)	122.145	40.78	1980
P. westermani	114.104	28.5042	1980
P. westermani	117.495	27.544	1979
P. westermani	119.177	28.0927	1983
Euparagonimus cenocopiosus	119.582	28.0152	1983
P. westermani	117.52	25.7437	1993
Euparagonimus cenocopiosus	117.818	25.2275	1993
P. westermani	115.857	24.864	2002
P. veocularis	115.858	24.8697	2002
Euparagonimus cenocopiosus	115.435	24.6225	2002
Euparagonimus cenocopiosus	116.794	24.6482	2002
P. skrjabini	105.906	32.4899	1986
P. skrjabini	105.188	31.6778	1986
P. skrjabini	105.272	32.5269	1986
P. skrjabini	104.546	31.4673	1986
P. skrjabini	104.26	31.9807	1986
P. skrjabini	105.576	32.333	1986
P. skrjabini	106.263	32.2309	1986
P. skrjabini	104.566	32.3888	1986
P. skrjabini	104.805	31.8459	1986
P. skrjabini	117.921	26.7955	2008
P. skrjabini	118.788	27.4122	2008
P. minqinensis	118.911	26.3821	1987
P. skrjabini	116.85	25.1176	2016
P. minqinensis	118.815	26.3238	2002
P. westermani	116.055	24.8808	2003
Euparagonimus cenocopiosus	116.044	24.4357	2003
P. skrjabini	111.467	32.5039	2007
P. skrjabini	117.694	26.1229	2007
P. sp.	121.298	29.3762	2016
P. westermani	120.743	28.5272	1989
P. skrjabini (P. veocularis)	118.354	27.0434	2000
P. westermani	121.378	29.2902	1996
P. skrjabini	121.365	29.2798	1996
P. harinasutai	121.282	29.3284	1996
P. westermani	118.956	25.8318	2015
P. veocularis	118.983	25.8509	2015
P. westermani	117.284	24.4803	2001
P. skrjabini	117.281	24.488	2001
Euparagonimus cenocopiosus	117.743	24.3219	2001
P. westermani	120.122	27.5949	1995
P. westermani	115.881	24.8538	1986
P. skrjabini	115.877	24.8619	1986
Euparagonimus cenocopiosus	115.358	24.6544	1986
P. skrjabini	107.579	26.4363	1996
P. skrjabini	109.408	26.8962	1996
P. skrjabini	108.442	26.7769	1996
P. skrjabini	108.225	27.0496	1996
P. skrjabini	108.053	26.4458	1996
P. skrjabini	108.54	27.0301	1996
P. skrjabini	108.867	27.2385	1996
P. skrjabini	108.014	27.0313	1996
P. skrjabini	108.984	25.7234	1996
P. skrjabini	108.533	25.8623	1996
P. skrjabini	108.018	26.6645	1996
P. westermani	117.708	26.2343	2006
P. skrjabini (P. veocularis)	117.754	26.3349	2006
Euparagonimus cenocopiosus	117.68	26.3571	2006
Euparagonimus cenocopiosus	117.497	25.1982	2005
P. westermani	117.335	25.2686	2005
P. westermani (P. asymmetricus)	117.52	25.6796	1980
Euparagonimus cenocopiosus	117.535	25.2568	1980
P. westermani	118.158	29.7674	1987
Euparagonimus cenocopiosus	118.204	29.3539	1987
P. westermani	117.453	27.3239	1994
Euparagonimus cenocopiosus	117.241	27.4398	1994
P. westermani	118.733	28.4511	1993
Euparagonimus cenocopiosus	118.922	28.3821	1993
P. westermani	118.825	28.3821	2003
P. skrjabini	117.488	25.214	2003
Euparagonimus cenocopiosus	117.492	25.1966	2003
Euparagonimus cenocopiosus	117.361	24.3959	2003
P. westermani	117.449	27.3272	1981
Euparagonimus cenocopiosus	117.245	27.5166	1981
P. sp.	110.966	30.8319	2010
P. sp.	111.062	30.8672	2010
P. sp.	111.175	30.824	2010
P. skrjabini	109.422	30.9914	2002
P. skrjabini	110.765	31.3473	2009
P.sp.	110.3	29.4352	2007
P. skrjabini	108.815	34.0284	1985
P. skrjabini	110.4	34.6043	1985
P. skrjabini	108.614	34.1639	1985
P. skrjabini	110.299	34.4665	1980
P.sp.	109.893	33.9508	2000
P.sp.	118.535	29.8568	2017
P. skrjabini	110.601	31.6205	2012
P. westermani	118.197	27.9384	1983
Euparagonimus cenocopiosus	118.172	27.9026	1983
P. sheni	118.187	27.932	1983
P.sp.	120.899	29.5693	2020
P. skrjabini	110.003	28.6834	1990
P. skrjabini	110.678	32.6441	2012
P. skrjabini	110.85	32.7398	1997
P. westermani	117.675	30.4629	1979
P. skrjabini	110.792	31.299	1983
P. skrjabini	111.098	30.1857	1983
P. skrjabini	110.769	31.1493	1991
P. skrjabini	111.206	30.2366	1991
P. skrjabini	110.733	30.4297	1991
P. skrjabini	110.945	31.2719	1982
P. skrjabini	109.285	27.7214	1982
P. skrjabini	118.189	26.9955	1982
Euparagonimus cenocopiosus	117.243	24.2718	2008
P. skrjabini	118.363	26.1743	2008
P. skrjabini	118.603	27.6251	2008
P. skrjabini	117.559	27.1794	2008
P. skrjabini	118.506	26.965	2009
P. skrjabini	112.209	23.7138	1984
P. skrjabini	118.457	26.9492	2008
P. skrjabini	117.378	24.8813	2008
P. skrjabini	105.313	28.2091	2011
P. skrjabini	118.938	25.9196	2013
P. skrjabini	118.805	26.2243	2013
P. skrjabini	118.246	26.1389	2013
P. skrjabini	118.77	27.5484	2013
P. skrjabini	118.936	27.3578	2013
P. skrjabini	118.98	26.1532	1982
P. skrjabini	110.035	28.6289	1985
P. skrjabini	105.26	32.7588	1986
P. skrjabini	110.826	31.4391	1988
P. skrjabini	109.642	32.2758	2002
P. skrjabini	110.155	32.1809	2002
P. skrjabini	111.535	32.4776	2002
P. skrjabini	110.75	32.624	2002
P. skrjabini	110.423	32.3515	1983
P. skrjabini	104.229	31.6482	1987
P. skrjabini	105.329	32.604	1987
P. skrjabini	105.902	32.465	1987
P. skrjabini	104.798	31.8426	1987
P. skrjabini	109.02	30.3193	1985
P. skrjabini	105.76	32.4665	2008
P. skrjabini	105.522	32.2517	2008
P. skrjabini	107.513	31.239	2008
P. skrjabini	104.562	28.3802	2008
P. skrjabini	106.85	32.3018	2008
P. skrjabini	105.239	32.6429	2008
P. skrjabini	104.722	31.82	2008
P. skrjabini	108.026	32.0613	2008
P. skrjabini	107.238	30.6601	2008
P. skrjabini	106.861	31.7836	2008
P. skrjabini	107.223	31.8352	2008
P. skrjabini	105.218	31.6445	2008
P. skrjabini	104.343	31.9467	2008
P. skrjabini	104.509	32.4254	2008
P. skrjabini	107.579	31.3051	1990
P. skrjabini	108.082	32.1271	1990
P. skrjabini	107.176	30.7441	1990
P. skrjabini	106.748	31.8032	1990
P. skrjabini	107.262	31.9035	1990
P. skrjabini	108.641	31.9901	1990
P. skrjabini	106.834	32.3369	1990
P. skrjabini	103.969	31.1163	2015
P. skrjabini	107.889	31.0572	2015
P. skrjabini	103.772	31.0581	2015
P. skrjabini	107.754	31.3676	2015
P. skrjabini	105.062	28.8005	2015
P. skrjabini	104.35	28.9102	2015
P. sp.	103.793	31.2467	2012
P. skrjabini	104.481	28.4603	1991
P. skrjabini	105.152	28.2834	1991
P. skrjabini	104.347	28.9158	1991
P. skrjabini	104.442	28.1587	1991
P. skrjabini	105.498	28.2214	1991
P. westermani	131.066	44.3598	1980
P. westermani	130.867	44.0379	1980
P. skrjabini	113.002	31.4633	1986
P. westermani	119.183	28.4212	1980
Euparagonimus cenocopiosus	119.067	28.5007	1980
P. westermani	118.956	30.5184	1996
P. westermani	118.391	30.3068	1996
P. westermani	117.417	30.1836	1996
P. westermani	118.275	29.5364	1996
P. westermani	118.573	30.2511	1983
P. westermani	118.087	31.1199	1981
P. westermani	118.393	30.3056	1981
P. sp.	104.35	28.9102	2021
P. sp.	118.506	29.6857	2021
P. sp.	118.145	29.8625	2021
P. westermani	117.802	29.7097	2000
P. sp.	118.844	30.0417	2005
P. sp.	118.12	29.9836	2005
P. sp.	118.636	30.0256	1951
P. westermani	119.127	27.4379	1992
P. westermani	118.889	27.3097	1995
P. westermani	115.441	28.9071	1997
P. skrjabini	113.553	24.6343	1997
P. westermani	120.943	28.1167	1995
P. westermani	120.743	28.1896	1995
P. westermani	119.836	28.4443	1987
P. westermani	120.345	28.0818	1987
P. westermani	119.129	28.0071	1987
P. westermani	119.608	28.1796	1987
P. westermani	119.687	27.8999	1987
P. westermani	119.563	28.9851	1987
P. westermani	119.38	28.6035	1987
P. westermani	119.429	28.4017	1987
P. westermani	121.154	28.7825	1987
Euparagonimus cenocopiosus	119.963	28.4001	1987
Euparagonimus cenocopiosus	120.479	28.146	1987
Euparagonimus cenocopiosus	119.206	28.0076	1987
Euparagonimus cenocopiosus	119.696	28.1541	1987
Euparagonimus cenocopiosus	119.621	27.88	1987
Euparagonimus cenocopiosus	119.57	29.0265	1987
Euparagonimus cenocopiosus	119.295	28.5858	1987
Euparagonimus cenocopiosus	119.544	28.3793	1987
Euparagonimus cenocopiosus	120.837	28.2665	1987
P. westermani	114.753	28.3922	1988
P. westermani	126.864	43.0265	1988
P. westermani	124.924	40.8354	1988
P. westermani	118.434	26.4361	2016
P. sp.	119.693	27.5468	2016
P. westermani	117.064	27.159	1981
P. westermani	117.121	27.0487	1981
P. westermani	117.011	27.02	2021
P. westermani	116.816	26.6105	2021
P. westermani	117.123	27.1924	2021
Euparagonimus cenocopiosus	117.017	27.0178	2021
Euparagonimus cenocopiosus	116.875	26.7198	2021
Euparagonimus cenocopiosus	117.061	27.1379	2021
Euparagonimus cenocopiosus	117.506	27.5253	2021
Euparagonimus cenocopiosus	117.299	26.5251	2021
P. skrjabini	117.899	26.8516	2021
P. westermani	117.705	27.7719	1985
Euparagonimus cenocopiosus	117.692	27.7489	1985
P. skrjabini	109.053	34.0825	1985
P. skrjabini	110.371	25.6216	1987
P. westermani	119.242	26.1443	2000
P. westermani	119.118	26.182	2000
P. westermani	118.304	27.0701	1979
P. westermani	117.503	30.2057	1979
P. westermani	116.349	31.4407	1979
P. westermani	117.599	30.7093	1979
P. skrjabini	118.303	26.9579	1979
P. skrjabini	119.401	26.1651	2004
P. skrjabini	118.243	27.0017	1979
P. skrjabini	111.095	30.1181	1983
P. skrjabini	118.467	26.9471	1983
P. sp.	121.009	28.6589	2009
P. sp.	103.629	31.0215	2019
P. westermani	119.267	28.4245	2014
P. westermani ichunensis	128.823	47.7539	1986
P. westermani ichunensis	129.493	47.3562	1986
P. westermani ichunensis	129.438	46.8979	1986
P. westermani	114.343	28.3544	1993
P. westermani	115.424	28.8377	1993
P. westermani	114.374	28.4557	1993
P. westermani	115.681	28.1226	1993
P. westermani	114.506	27.8163	1993
P. westermani	115.473	28.4413	1993
P. westermani	115.552	28.0219	1993
P. westermani	114.563	28.4823	1992
P. heterorchis	111.059	30.1519	1986
P. heterorchis	111.257	30.2226	1982
P. heterotremus	105.785	23.0798	1995
P. heterotremus	105.831	23.0816	1995
P. heterotremus	105.875	23.0707	1996
P. skrjabini	118.518	25.7362	2010
P. westermani	120.712	28.3609	2013
P. westermani	118.942	25.8306	2017
P. westermani	118.129	26.101	2004
Euparagonimus cenocopiosus	118.059	26.1653	2004
P. westermani	121.259	30.0636	2008
P. skrjabini	102.724	24.4337	1996
P. skrjabini	103.119	24.2238	1996
P. skrjabini	102.074	23.6962	1996
P. skrjabini	102.032	24.7232	1996
P. skrjabini	101.697	24.1717	1996
P. skrjabini	102.387	24.1458	1996
P. skrjabini	102.454	24.4318	2000
Euparagonimus cenocopiosus	114.352	25.2116	2009
P. westermani	113.232	25.1401	2012
Euparagonimus cenocopiosus	114.392	25.2426	2012
Euparagonimus cenocopiosus	113.847	24.5887	2012
Euparagonimus cenocopiosus	113.836	24.7113	2012
P. westermani	115.83	24.8998	2010
P. skrjabini	115.952	24.5929	2010
Euparagonimus cenocopiosus	116.044	24.7228	2010
P. proliferus	100.911	21.8364	2001
P. microchis	100.95	21.8627	2001
P. skrjabini	103.048	22.8009	2002
P. skrjabini	104.825	27.8448	2012
P. proliferus	101.18	21.9063	2015
P. microchis	101.379	21.3869	2015
P. sp.	101.043	22.0502	2015
P. proliferus	102.171	23.041	2007
P. bangkokensis	101.501	101.501	2011
P. skrjabini	99.538	24.486	2000
P. cheni	100.823	25.9509	2013
P. cheni	100.981	25.9608	2013
P. skrjabini	102.036	24.7405	2000
P. westermani	117.459	27.5454	1980
Euparagonimus cenocopiosus	117.661	27.3505	1980
P. skrjabini	102.635	29.8011	1992
P. westermani	121.356	29.6239	1994
P. sp.	121.304	29.3819	2009
P. westermani	121.328	29.3159	2006
P. westermani	120.52	29.8953	2004
P. westermani	119.447	30.3582	2004
P. westermani	119.821	29.8352	2004
P. westermani	121.24	30.0597	2004
P. westermani	121.338	29.5961	2004
P. westermani	121.488	29.3784	2004
P. westermani	121.324	29.1058	2004
P. westermani	121.351	28.3415	2004
P. westermani	120.718	28.1598	2004
P. westermani	119.329	28.2831	2004
P. westermani	120.009	27.4719	2007
P. westermani	119.352	28.3041	1986
Euparagonimus cenocopiosus	119.368	28.2826	1986
P. westermani	119.283	28.3748	2013
Euparagonimus cenocopiosus	119.236	28.3716	2013
P. westermani	120.708	120.708	2003
P. westermani	120.84	28.1597	1983
P. westermani	120.744	29.4744	1986
P. westermani	119.228	28.434	1986
P. westermani	119.284	28.3748	1986
P. westermani	119.786	28.1581	1986
P. westermani	119.853	28.2618	1986
P. westermani	119.352	28.066	1986
P. westermani	119.471	28.1435	1986
P. westermani	119.323	27.8616	1986
P. westermani	119.506	29.0061	1986
P. westermani	120.936	28.9138	1986
P. westermani	119.648	27.7171	1986
P. westermani	120.741	28.4678	1986
P. westermani	120.983	28.2903	1986
Euparagonimus cenocopiosus	119.185	28.3979	1986
Euparagonimus cenocopiosus	119.294	28.3814	1986
Euparagonimus cenocopiosus	119.8	28.2223	1986
Euparagonimus cenocopiosus	119.857	28.2574	1986
Euparagonimus cenocopiosus	119.356	28.0749	1986
Euparagonimus cenocopiosus	119.44	28.1455	1986
Euparagonimus cenocopiosus	119.316	27.8568	1986
Euparagonimus cenocopiosus	119.526	29.0425	1986
P. westermani	119.899	30.7469	1986
P. westermani	120.877	29.6538	1984
P. westermani	121.591	30.0263	1984
P.sp.	113.461	34.6889	1996
P. westermani	119.155	27.1824	2017
P. skrjabini	118.638	27.4759	2017
P. skrjabini	110.015	28.6979	1990
P. skrjabini	109.954	28.6865	1987
P. skrjabini	111.405	27.5699	1977
P. skrjabini	110.011	110.011	2006
P. skrjabini	109.441	30.9582	2006
P. skrjabini	106.714	29.6757	2006
P. skrjabini	106.272	29.2412	2006
P. skrjabini	110.716	26.1266	1983
P. skrjabini	110.767	26.1486	1982
P. ohirai	121.588	31.5499	1954
P. westermani	129.187	47.6404	1979
P. westermani	129.941	46.7211	1979
P. westermani	129.527	46.3527	1979
P. westermani	130.548	46.2618	1979
P. westermani	129.661	44.5408	1979
P. westermani	129.448	44.529	1979
P. hueitungensis	109.983	26.9207	1975
P. hueitungensis	110.226	27.0806	1975
P. skrjabini	112.732	27.259	1982
P. skrjabini	110.565	29.8906	1982
P. skrjabini	109.917	28.6287	1982
P. westermani	113.856	26.4821	1982
P. westermani	113.213	29.3214	1982
P. westermani	113.609	26.7624	1982
P. westermani	128.169	43.766	1957
P. westermani	127.342	127.342	1957
P. westermani	127.351	42.3821	1957
P. westermani	126.026	43.3188	1957
P. westermani	127.302	41.8629	1957
P. skrjabini	110.059	28.2629	1985
P. proliferus	100.701	21.5985	1989
P. microchis	100.994	21.8557	1989
P. heterotremus	100.943	21.8613	1989
P. ohirai	121.235	31.1718	1980
P. ohirai	121.289	30.9718	1980
P. ohirai	121.318	31.3935	1980
P. sp.	120.444	29.8352	1954
P. sp.	120.582	29.8003	1954
P. szechuanensis	103.139	30.0763	1962
P. szechuanensis	103.062	29.9702	1962
P. szechuanensis	103.838	30.683	1962
P. szechuanensis	103.916	30.9903	1962
P. szechuanensis	103.662	30.9462	1962
P. westermani	125.36	41.6042	1965
P. szechuanensis	103.041	29.9582	1963
P. westermani	102.95	30.0116	1963
P. cheni	103.952	22.6503	2015
P. heterotremus	100.915	22.7514	2015
P. westermani	118.439	26.3469	2020
P. westermani	119.078	25.8692	2020
P. skrjabini	121.364	29.4247	1982
P. heterotremus	104.379	22.9897	1964
P. cheni	100.776	22.0643	1964
P. proliferus	100.734	21.9704	1964
P. iloktsuenensis	113.294	23.0973	1940
P. harinasutai	121.428	29.2593	2005
P. skrjabini	109.918	31.0911	2012
P. skrjabini	109.468	31.0198	2012
P. skrjabini	105.88	105.88	2012
P. skrjabini	105.307	28.2075	2012
P. skrjabini	107.398	29.7598	2012
P. microchis	103.044	22.8006	2020
P. heterotremus	103.055	22.815	2020
P. proliferus	103.054	22.7854	2020
P. skrjabini	103.065	22.8205	2020
P. westermani	118.719	26.5016	1987
P. westermani	119.53	26.1748	1987
P. westermani	116.836	26.1662	1987
P. westermani	118.348	25.3484	1987
P. westermani	118.662	25.362	1987
P. skrjabini	112.854	35.3418	2010
P. skrjabini	112.599	35.6168	2010
P. skrjabini	112.32	35.4036	2010
P. westermani	105.002	24.8835	1975
P. skrjabini	108.261	24.7901	1984
P. paishuihoensis	107.155	24.9999	1984
P. skrjabini	110.352	25.4161	1965
P. heterotremus	110.353	25.4679	1965
P. yunnanensis	103.968	22.5827	1959
P. yunnanensis	103.943	22.6208	1965
P. westermani	103.97	22.5432	1965
P. proliferus	103.774	103.774	1965
P. menglaensis	101.61	21.6552	2003
P. skrjabini	112.835	35.3296	2007
Euparagonimus hongzesiensis	119.038	33.4082	1990
P. westermani	121.591	25.2806	1964
P. westermani	121.661	25.1369	1964
P. westermani	121.652	25.2239	1964
P. westermani	121.778	25.146	1964
P. westermani	121.693	25.076	1964
P. westermani	121.624	25.0027	1964
P. westermani	121.666	24.9947	1964
P. westermani	121.706	24.9742	1964
P. westermani	121.762	24.9225	1964
P. westermani	121.759	24.8691	1964
P. westermani	121.52	24.9594	1964
P. westermani	121.912	25.0179	1964
P. westermani	121.361	24.8351	1964
P. westermani	121.121	24.9726	1964
P. westermani	121.004	24.876	1964
P. westermani	121.084	24.8248	1964
P. westermani	121.114	24.7354	1964
P. westermani	121.232	24.7152	1964
P. westermani	121.22	24.6691	1964
P. westermani	120.782	24.5626	1964
P. westermani	120.863	24.5826	1964
P. westermani	120.913	24.6888	1964
P. westermani	120.965	24.6599	1964
P. iloktsuenensis	121.642	25.1839	1964
P. paishuihoensis	103.896	31.3639	1965
P. xiangshanensis	121.866	29.515	1995
P. sp.	108.518	32.0116	1990
P. westermani	115.054	30.0436	1985
P. westermani	124.826	40.7622	1990
P. skrjabini	106.749	32.0891	1991
P. westermani	115.956	24.5919	1986
P. westermani	116.594	24.3571	1986
Euparagonimus cenocopiosus	115.793	24.5319	1986
Euparagonimus cenocopiosus	116.703	24.4235	1986
P. westermani	119.971	28.5012	1981
P. westermani	119.581	28.1638	1981
P. westermani	119.3	28.7075	1981
P. westermani	119.235	28.1096	1981
P. westermani	120.105	28.7053	1981
P. westermani	103.854	30.7231	1957
P. skrjabini	110.4	25.4354	1982
P. heterotremus	110.264	25.298	1982
P. skrjabini	111.52	29.6381	1982
P. westermani	118.117	29.9088	2023
P.sp.	104.093	23.0137	2022
Paragonimus sp.	-5.67971	5.84941	2008
Paragonimus sp.	-5.67971	5.84941	2008
Paragonimus sp.	30.7965	-30.2067	2011
P. gondwanensis	9.90798	5.66517	2014
P. gondwanensis	9.4469	4.6363	2014
P. gondwanensis	9.607	4.773	2014
P. gondwanensis	11.2833	2.98333	2014
P. kerberti	9.90798	5.66517	2015
P. kerberti	9.616	4.808	2015
P. kerberti	9.607	4.773	2015
P. kerberti	11.2833	2.98333	2015
Paragonimus sp.	29.6224	-4.69095	2012
P. africanus	8.3636	5.6512	2015
P. africanus	9.78582	4.82605	2014
P. africanus	9.45537	4.60642	2003
P. africanus	9.54695	4.72217	2003
P. africanus	9.5167	4.68702	2003
P. africanus	9.6025	4.78389	2009
Paragonimus sp.	11.2833	2.98333	1995
Paragonimus sp.	11.2833	2.98333	1995
Paragonimus sp.	11.4833	3.23333	1995
Paragonimus sp.	11.3667	3.06667	1995
Paragonimus sp.	11.2333	3.06667	1995
P. africanus	11.2721	2.72305	1981
P. africanus	11.3167	2.66667	1981
P. africanus	11.3167	2.66667	1981
P. africanus	13.6164	7.09907	1981
P. uterobilateralis	-10.4333	6.83611	1989
P. uterobilateralis	-10.4337	6.84949	1990
P. uterobilateralis	-10.4339	6.85051	1990
P. uterobilateralis	-8.97667	6.81528	1991
P. uterobilateralis	10.2149	-0.612836	1983
P. uterobilateralis	10.2149	-0.612836	1983
Paragonimus sp.	10.2167	-0.61667	1983
P. uterobilateralis	-10.4269	6.85404	1986
P. uterobilateralis	7.807	5.424	1987
P. uterobilateralis	7.80838	5.42486	1987
P. uterobilateralis	-10.1859	6.66558	1973
P. uterobilateralis	-10.355	6.907	1973
P. uterobilateralis	-10.05	6.083	1973
P. uterobilateralis	-8.6149	7.6033	1973
P. uterobilateralis	-10.1859	6.66558	1973
P. uterobilateralis	-10.1859	6.66558	1973
P. uterobilateralis	-8.1179	5.6697	1973
P. uterobilateralis	-10.355	6.907	1973
P. uterobilateralis	-10.1009	5.9587	1973
P. uterobilateralis	7.378	5.7	1973
P. uterobilateralis	7.3539	5.7486	1973
P. uterobilateralis	7.3539	5.7486	1973
P. uterobilateralis	7.415	5.561	1973
P. africanus	9.607	4.773	1977
P. uterobilateralis	9.607	4.773	1977
P. africanus	9.152	5.585	1977
P. africanus	9.338	5.081	1977
P. africanus	9.372	5.143	1977
P. africanus	9.375	4.601	1977
P. africanus	9.383	5.088	1977
P. uterobilateralis	9.383	5.088	1977
P. africanus	9.417	4.826	1977
P. africanus	9.466	4.563	1977
P. africanus	9.466	4.648	1977
P. africanus	9.476	4.771	1977
P. africanus	9.495	4.926	1977
P. africanus	9.523	4.722	1977
P. africanus	9.547	4.59	1977
P. africanus	9.584	4.776	1977
P. africanus	9.592	4.788	1977
P. africanus	9.612	4.791	1977
P. africanus	9.616	4.808	1977
P. africanus	9.627	4.713	1977
P. africanus	9.654	4.859	1977
P. africanus	9.668	4.814	1977
P. africanus	9.685	4.826	1977
P. uterobilateralis	8.892	5.782	1977
P. africanus	9.61	4.777	1977
P. uterobilateralis	9.61	4.777	1977
P. uterobilateralis	8.892	5.825	1977
P. uterobilateralis	9.1	5.753	1977
P. uterobilateralis	9.16	5.717	1977
P. uterobilateralis	9.176	5.636	1977
P. uterobilateralis	9.2	5.585	1977
P. uterobilateralis	9.216	5.721	1977
P. africanus	9.227	5.634	1977
P. uterobilateralis	9.227	5.634	1977
P. uterobilateralis	9.259	5.712	1977
P. uterobilateralis	9.434	5.094	1977
P. uterobilateralis	9.438	5.347	1977
P. uterobilateralis	9.472	5.496	1977
P. uterobilateralis	9.483	5.602	1977
P. uterobilateralis	9.705	5.596	1977
P. uterobilateralis	7.43	5.691	1977
P. uterobilateralis	7.439	5.627	1977
P. uterobilateralis	7.444	5.609	1977
P. uterobilateralis	7.45	5.625	1977
P. uterobilateralis	7.46	5.614	1977
P. uterobilateralis	7.938	5.355	1977
P. uterobilateralis	8.049	5.375	1977
P. uterobilateralis	7.252	5.869	1977
P. uterobilateralis	7.257	5.865	1977
P. uterobilateralis	7.271	5.782	1977
P. uterobilateralis	7.286	5.863	1977
P. uterobilateralis	7.287	5.798	1977
P. uterobilateralis	7.289	5.791	1977
P. uterobilateralis	7.318	5.872	1977
P. uterobilateralis	7.322	5.802	1977
P. uterobilateralis	7.322	5.807	1977
P. uterobilateralis	7.322	5.856	1977
P. uterobilateralis	7.33	5.838	1977
P. uterobilateralis	7.348	5.751	1977
P. uterobilateralis	7.352	5.765	1977
P. uterobilateralis	7.353	5.742	1977
P. uterobilateralis	7.358	5.771	1977
P. uterobilateralis	7.362	5.755	1977
P. uterobilateralis	7.364	5.749	1977
P. uterobilateralis	7.364	5.764	1977
P. uterobilateralis	7.381	5.718	1977
P. uterobilateralis	7.396	5.712	1977
P. uterobilateralis	9.4021	4.6624	1977
P. uterobilateralis	7.36431	6.26553	1977
P. africanus	9.6	4.85	1977
P. africanus	9.6	4.85	1977
P. africanus	9.7	4.8	1977
P. africanus	9.7	4.8	1977
P. uterobilateralis	10.2167	-0.616667	1985
P. uterobilateralis	10.2167	-0.616667	1985
P. africanus	9.48405	4.64506	1965
P. africanus	9.67671	4.82825	1965
P. africanus	9.67671	4.82825	1965
Paragonimus sp.	9.48405	4.64506	1965
Paragonimus sp.	9.48405	4.64506	1965
P. uterobilateralis	9.67671	4.82825	1965
P. uterobilateralis	9.67671	4.82825	1965
Paragonimus sp.	9.616	4.808	1983
Paragonimus sp.	9.654	4.859	1983
Paragonimus sp.	9.6025	4.78389	1983
Paragonimus sp.	9.60618	4.72105	1983
Paragonimus sp.	9.602	4.755	1983
P. uterobilateralis	-10.3965	6.87957	1985
P. uterobilateralis	-10.395	6.94865	1985
P. uterobilateralis	-10.3714	6.89181	1985
P. uterobilateralis	-10.2665	6.99921	1985
Paragonimus sp.	2.88101	6.42414	1999
Paragonimus sp.	2.88101	6.42414	1999
Paragonimus sp.	-5.67971	5.84941	2018
Paragonimus sp.	-5.67971	5.84941	2018
Paragonimus sp.	-5.67971	5.84941	2018
Paragonimus sp.	31.0134	-29.8641	1974
Paragonimus sp.	31.4123	-29.158	1987
P. uterobilateralis	8.36763	5.35375	2009
Paragonimus sp.	8.85962	9.76732	2013
Paragonimus sp.	-0.253692	8.77892	1999
P. uterobilateralis	8.17119	5.73213	1999
P. uterobilateralis	8.22666	5.86609	1999
P. uterobilateralis	7.14273	4.89028	2013
Paragonimus sp.	30.7286	-29.1423	1928
P. uterobilateralis	7.57262	5.76858	2018
P. uterobilateralis	6.18784	6.25391	2018
Paragonimus sp.	8.39002	6.15658	2003
Paragonimus sp.	8.55269	5.22385	2003
Paragonimus sp.	8.71954	5.96622	2003
Paragonimus sp.	8.79913	6.65531	2003
Paragonimus sp.	8.32718	6.08983	2003
Paragonimus sp.	8.07766	5.80835	2003
Paragonimus sp.	8.71696	6.80108	2003
P. uterobilateralis	7.37275	6.84377	1978
Paragonimus sp.	7.41036	6.44395	1978
Paragonimus sp.	7.31893	5.25402	1978
P. uterobilateralis	-10.2665	6.99921	1985
P. uterobilateralis	-10.4333	6.85043	1985
P. uterobilateralis	-10.3965	6.87957	1985
P. uterobilateralis	-10.2667	6.83333	1985
P. uterobilateralis	-10.3542	6.4476	1985
P. uterobilateralis	-9.19964	6.61728	1985
Paragonimus sp.	8.5323	4.87564	2018
Paragonimus sp.	8.32205	4.91333	2018
P. uterobilateralis	29.6224	-4.69095	1996
Paragonimus sp.	-5.77791	6.03755	1984
Paragonimus sp.	-5.7781	6.03139	1984
P. sp.	6.98326	4.80015	2020

## Sheet: before 1995
paragonimus_species	longitude	latitude	pub_year
P. amazonicu	-75.9996	-9.32374	1974
P. caliensis	-78.4864	-7.18788	1972
P. rudis	-80.0292	9.22022	1967
P. amazoniens	-76.0008	-9.29386	1973
P. inca	-76.0017	-9.30204	1975
P. ohirai	134.802	35.6343	1985
P. iloktsuenensis	130.244	31.8114	1985
P. sadoensis	138.419	37.9804	1985
P. ohirai	134.825	35.6312	1992
P. ohirai	138.463	37.9821	1969
P. siamensis	80.4441	7.24869	1969
P. siamensis	81.3379	6.67812	1969
P. harinasutai	101.3	14.3191	1968
P. bangkokensis	101.349	14.3352	1968
P. ohirai (P. iloktsuenensis)	127.748	35.0811	1972
P. ohirai (P. iloktsuenensis)	127.856	35.2746	1972
P. ohirai (P. iloktsuenensis)	127.599	35.0858	1972
P. ohirai (P. iloktsuenensis)	127.753	35.083	1972
P. ohirai	134.828	35.6367	1985
P. ohirai	131.626	32.6643	1985
P. ohirai	134.819	35.638	1988
P. ohirai	131.737	32.7163	1988
P. ohirai	136.523	34.922	1988
P. ohirai	134.799	35.9532	1985
P. ohirai	134.815	36.0023	1983
P. ohirai	138.949	34.6865	1967
P. ohirai	134.871	35.1516	1976
P. ohirai	140.439	35.5534	1988
P. ohirai	134.782	35.6052	1975
P. ohirai	135.003	34.8861	1992
P. iloktsuenensis	129.414	28.3282	1992
P. iloktsuenensis	129.517	28.3884	1970
P. ohirai	135.243	34.9829	1985
P. ohirai	138.909	34.7451	1971
P. sadoensis	138.548	38.0481	1969
P. ohirai	138.907	34.7547	1969
P. ohirai and P. iloktsuenensis	130.532	31.2298	1987
P. ohirai	134.696	34.802	1976
P. ohirai	134.817	35.5682	1976
P. ohirai	134.878	35.5887	1992
P. iloktsuenensis	130.363	31.9769	1981
P. ohirai	135.246	35.1145	1981
P. sadoensis	138.515	38.0323	1981
P. ohirai	134.782	35.6406	1985
P. iloktsuenensis	129.521	28.3401	1985
P. ohirai	130.635	32.7147	1965
P. ohirai	134.797	5.42665	1965
P. ohirai	134.883	35.6045	1989
P. ohirai	134.729	35.5222	1986
P. ohirai	140.454	35.5439	1985
P. ohirai	134.767	35.6465	1985
P. ohirai	131.471	32.5996	1985
P. ohirai	130.807	31.7106	1985
P. iloktsuenensis	129.681	28.5007	1985
P. sadoensis	138.371	38.1469	1985
P. ohirai	134.784	35.4152	1980
P. ohirai	140.39	35.5279	1987
P. ohirai	140.432	35.5749	1989
P. ohirai	134.814	35.6073	1991
P. ohirai	136.574	35.1357	1989
P. macrorchis	80.5938	7.26686	1969
P. macrorchis	80.5701	7.17862	1969
P. macrorchis	101.466	14.314	1968
P. iloktsuenensis	129.416	28.3485	1969
P. iloktsuenensis	127.513	35.1634	1971
P. ohirai	134.611	35.3051	1994
P. ohirai	135.113	34.9402	1985
P. iloktsuenensis	135.431	34.7002	1953
P. siamensis	101.231	14.3014	1977
P. siamensis	101.415	14.3307	1977
P. iloktsuenensis	135.398	34.6677	1960
P. siamensis	100.926	14.0458	1994
P. ohirai	134.745	35.4904	1985
P. iloktsuenensis	129.677	28.4222	1985
P. sadoensis	138.371	37.8612	1985
P. ohirai (P. iloktsuenensis)	136.699	35.0403	1995
P. ohirai (P. iloktsuenensis)	136.84	35.4817	1995
P. ohirai (P. iloktsuenensis)	137.248	35.4635	1995
P. iloktsuenensis	127.7	35.1212	1989
P. iloktsuenensis	127.968	35.182	1990
P. iloktsuenensis	127.748	34.9627	1989
P. iloktsuenensis	127.783	35.2115	1976
P. iloktsuenensis	127.855	35.0987	1989
P. iloktsuenensis	127.683	35.1874	1995
P. harinasutai	101.266	14.4387	1968
P. compactus	82.7991	17.9974	1979
P. siamensis	124.815	11.1253	1973
P. siamensis	102.721	17.5196	1965
P. sadoensis	138.298	38.1145	1968
P. ohirai	130.42	30.2701	1974
P. ohirai	130.431	30.3105	1974
P. iloktsuenensis	129.466	28.3401	1969
P. ohirai	138.141	35.2246	1958
P. iloktsuenensis	127.762	35.0086	1977
P. sadoensis	138.427	38.1529	1970
P. ohirai	136.95	37.4036	1975
P. sadoensis	137.015	37.2122	1975
P. iloktsuenensis	135.455	34.6284	1964
P. iloktsuenensis	127.918	35.0743	1975
P. iloktsuenensis	121.347	25.1256	1962
Euparagonimus cenocopiosus	117.799	29.7089	1985
P. divergens	102.936	29.8467	1980
Euparagonimus cenocopiosus	119.435	28.6731	1986
P. jiangsuensis	119.604	31.1814	1983
Euparagonimus cenocopiosus	118.519	26.953	1983
Euparagonimus cenocopiosus	119.349	26.5699	1994
P. minqinensis	118.9	26.3765	1984
Euparagonimus cenocopiosus	117.325	24.0095	1993
Euparagonimus cenocopiosus	117.236	28.2573	1991
Euparagonimus cenocopiosus	116.463	24.1878	1984
P. bangkokensis	110.367	18.8132	1983
Euparagonimus cenocopiosus	116.132	25.8579	1991
Euparagonimus cenocopiosus	115.678	24.96	1991
Euparagonimus cenocopiosus	118.059	28.1411	1986
Euparagonimus cenocopiosus	119.468	28.8631	1987
P. macrorchis	109.132	25.694	1993
Euparagonimus cenocopiosus	118.583	29.827	1985
P. ohirai (P. iloktsuenensis)	122.147	40.8077	1985
P. ohirai (P. iloktsuenensis)	122.217	40.76	1985
P. ohirai (P. iloktsuenensis)	122.119	40.7921	1985
P. ohirai (P. iloktsuenensis)	122.145	40.78	1980
Euparagonimus cenocopiosus	119.582	28.0152	1983
Euparagonimus cenocopiosus	117.818	25.2275	1993
P. minqinensis	118.911	26.3821	1987
Euparagonimus cenocopiosus	115.358	24.6544	1986
Euparagonimus cenocopiosus	117.535	25.2568	1980
Euparagonimus cenocopiosus	118.204	29.3539	1987
Euparagonimus cenocopiosus	117.241	27.4398	1994
Euparagonimus cenocopiosus	118.922	28.3821	1993
Euparagonimus cenocopiosus	117.245	27.5166	1981
Euparagonimus cenocopiosus	118.172	27.9026	1983
P. sheni	118.187	27.932	1983
Euparagonimus cenocopiosus	119.067	28.5007	1980
Euparagonimus cenocopiosus	119.963	28.4001	1987
Euparagonimus cenocopiosus	120.479	28.146	1987
Euparagonimus cenocopiosus	119.206	28.0076	1987
Euparagonimus cenocopiosus	119.696	28.1541	1987
Euparagonimus cenocopiosus	119.621	27.88	1987
Euparagonimus cenocopiosus	119.57	29.0265	1987
Euparagonimus cenocopiosus	119.295	28.5858	1987
Euparagonimus cenocopiosus	119.544	28.3793	1987
Euparagonimus cenocopiosus	120.837	28.2665	1987
Euparagonimus cenocopiosus	117.692	27.7489	1985
P. heterorchis	111.059	30.1519	1986
P. heterorchis	111.257	30.2226	1982
Euparagonimus cenocopiosus	117.661	27.3505	1980
Euparagonimus cenocopiosus	119.368	28.2826	1986
Euparagonimus cenocopiosus	119.185	28.3979	1986
Euparagonimus cenocopiosus	119.294	28.3814	1986
Euparagonimus cenocopiosus	119.8	28.2223	1986
Euparagonimus cenocopiosus	119.857	28.2574	1986
Euparagonimus cenocopiosus	119.356	28.0749	1986
Euparagonimus cenocopiosus	119.44	28.1455	1986
Euparagonimus cenocopiosus	119.316	27.8568	1986
Euparagonimus cenocopiosus	119.526	29.0425	1986
P. ohirai	121.588	31.5499	1954
P. proliferus	100.701	21.5985	1989
P. microchis	100.994	21.8557	1989
P. ohirai	121.235	31.1718	1980
P. ohirai	121.289	30.9718	1980
P. ohirai	121.318	31.3935	1980
P. cheni	100.776	22.0643	1964
P. proliferus	100.734	21.9704	1964
P. iloktsuenensis	113.294	23.0973	1940
P. paishuihoensis	107.155	24.9999	1984
P. yunnanensis	103.968	22.5827	1959
P. yunnanensis	103.943	22.6208	1965
P. proliferus	103.774	103.774	1965
Euparagonimus hongzesiensis	119.038	33.4082	1990
P. iloktsuenensis	121.642	25.1839	1964
P. paishuihoensis	103.896	31.3639	1965
P. xiangshanensis	121.866	29.515	1995
Euparagonimus cenocopiosus	115.793	24.5319	1986
Euparagonimus cenocopiosus	116.703	24.4235	1986

## Sheet: 1996-2005
paragonimus_species	longitude	latitude	pub_year
Paragonimus mexicanus	-90.7606	15.8379	2003
Paragonimus mexicanus	-90.2386	14.4182	2003
P. kellicotti	-95.28	35.6778	2003
P. sp.	-77.0626	5.65887	2000
P. sp.	-76.1415	5.90231	2000
P. sp.	-76.8767	6.58852	2000
P. sp.	-76.8223	6.97664	2000
P. sp.	-76.1278	6.31796	2000
P. kellicotti	-97.3337	35.3322	2004
P. kellicotti	-89.9193	37.9402	1996
P. kellicotti	-90.3387	38.343	1996
P. kellicotti	-89.3444	38.2914	1996
P. kellicotti	-89.3005	37.7278	1996
P. sp.	-76.1392	6.30567	2003
P. sp.	-76.1264	6.3183	2003
P. mexicanus	-78.0396	-7.62153	2000
P. mexicanus	-78.0632	-7.52438	2000
P. sp.	-75.4	4.39346	2004
P. sp.	-75.8753	5.66018	2000
P. mexicanus	-78.0902	-7.52216	2002
P. mexicanus	-78.0831	-7.52982	2001
P. sp.	-78.1198	-7.59687	1997
P. mexicanus	-78.0499	-7.61846	2000
P. mexicanus	-78.0886	-7.46106	2000
P. peruvianus	-78.2857	-5.16254	2004
P. sp.	-76.9825	-0.447823	1998
P. mexicanus	-79.4183	0.576072	1999
P. mexicanus	-78.1542	-7.55024	2000
P. heterotremus	100.408	16.8893	2003
P. heterotremus	101.108	14.5429	2003
P. siamensis	101.323	14.1706	2003
P. harinasutai	100.994	14.5954	2003
P. bangkokensis	100.748	14.4666	2003
P. westermani	100.467	14.5479	2003
P. westermani	134.687	35.257	1997
P. westermani	131.55	33.1573	1997
P. westermani	140.071	35.6249	1997
P. westermani	136.033	33.9002	1997
P. westermani	124.741	10.929	1997
P. westermani	102.219	2.76338	1997
P. westermani	101.619	3.08996	1997
P. westermani	129.381	34.5049	1997
P. westermani	130.105	32.2952	1997
P. westermani	126.531	34.1442	1997
P. ohirai	131.007	30.6623	1997
P. miyazakii	131.368	31.7968	1997
P. westermani	80.9052	8.04029	2003
P. westermani	80.5627	7.34085	2003
P. siamensis	79.9373	7.95813	2003
P. westermani	126.516	34.1612	1999
P. westermani	34.6476	126.638	2002
P. westermani	34.7551	126.495	2002
P. ohirai	139.541	35.9207	2004
P. westermani	126.656	34.1495	2003
P. westermani	126.483	34.4582	2003
P. westermani	126.572	34.7952	2003
P. westermani	126.691	34.3693	2002
P. westermani	130.906	32.735	2001
P. macrorchis	93.7241	24.9362	1998
P. heterotremus	93.5922	24.986	1998
P. westermani	134.014	33.4368	1996
P. sp.	93.6879	25.1899	1998
P. siamensis	101.472	14.198	1997
P. bangkokensis	98.7502	9.08548	1997
P. westermani	101.372	14.8921	1997
P. heterotremus	100.975	14.7288	1997
P. sp.	100.964	19.5213	2005
P. sp.	101.247	19.5114	2005
P. ohirai	139.917	35.9682	1996
P. westermani	126.687	34.392	2005
P. westermani	126.726	34.2937	1996
P. westermani	126.905	34.3765	1997
P. westermani	126.715	34.3729	1997
P. pulmonalis	126.437	37.6267	1998
P. westermani	126.545	34.1754	2002
P. westermani	102.203	2.69754	1996
P. westermani	102.57	4.5208	1996
P. miyazakii	138.27	35.229	1997
P. westermani	134.52	35.1134	1997
P. ohirai	136.324	34.2184	1997
P. iloktsuenensis	127.761	35.1277	2001
P. ohirai	139.918	35.9672	1997
P. ohirai	131.028	30.6044	1997
P. ohirai	130.441	30.3651	1997
P. iloktsuenensis	129.68	28.4776	1997
P. sadoensis	138.373	38.1231	1997
P. heterotremus	93.9173	24.8612	2003
P. heterotremus	94.0194	25.2633	2003
P. hueit’ungensis	93.7132	24.3758	2002
P. heterotremus	93.9083	24.855	2003
P. heterotremus	94.1533	25.0004	2003
P. westermani	126.781	34.4016	1996
P. westermani (diploid type)	102.225	2.81207	2001
P. westermani (diploid type)	124.808	11.1145	2001
P. heterotremus	100.721	16.4478	2001
P. heterotremus	100.686	16.5636	2001
P. ohirai	134.421	35.1224	1996
P. westermani	126.738	34.7926	2002
Paragonimus heterotremus	103.32	22.4262	2000
P. sp.	101.293	14.4297	1998
P. westermani	133.879	35.1518	2004
P. miyazakii	130.983	32.5207	1998
P. miyazakii	130.543	31.7918	1998
P. miyazakii	134.025	34.1549	1998
P. miyazakii	129.975	33.3968	1998
P. miyazakii	129.916	32.7836	1998
P. miyazakii	131.892	34.0712	1998
P. miyazakii	131.504	34.3564	1998
P. miyazakii	131.835	34.0733	1998
P. miyazakii	131.861	34.0907	1998
P. miyazakii	131.636	34.1638	1998
P. miyazakii	131.635	34.0695	1998
P. miyazakii	131.626	34.2901	1998
P. miyazakii	131.414	34.1859	1998
P. sp.	103.232	22.3716	1997
P. microchis	101.577	21.4816	2002
P. paishuihoensis	101.58	21.4954	2002
P. westermani	117.272	24.4867	1998
Euparagonimus cenocopiosus	117.272	24.4867	1998
P. westermani	118.15	27.9834	1999
P. westermani	118.886	26.2187	1999
P. skrjabini	118.156	26.9715	1999
P. heterotremus	104.465	22.9839	2002
P. skrjabini	110.883	32.6254	1998
P. skrjabini	109.625	109.625	1998
P. skrjabini	110.389	32.3231	1998
P. skrjabini	111.224	32.4785	1998
P. proliferus	100.883	22.2461	2000
P. microchis	100.992	22.047	2000
P. westermani	117.466	26.681	1999
P. westermani	118.981	25.8286	1999
P. westermani	118.308	25.4956	1999
P. westermani	117.311	24.5151	1999
P. westermani	120.001	26.909	1999
P. westermani	119.572	26.5113	1999
P. westermani	116.351	25.8636	1999
P. westermani	116.797	25.7101	1999
P. westermani	119.369	27.0814	1999
P. westermani	119.861	27.2156	1999
P. minqinensis	119.366	25.7111	1999
P. westermani	117.287	24.4812	2003
Euparagonimus cenocopiosus	117.593	24.283	2003
P. skrjabini	118.84	27.6078	2002
P. skrjabini	118.879	27.5876	2002
P. westermani	118.257	26.51	2003
P. westermani	118.418	26.1235	2004
Euparagonimus cenocopiosus	118.25	26.4086	2004
P. westermani	119.642	27.5484	2005
Euparagonimus cenocopiosus	114.455	24.5178	1998
P. westermani	117.374	27.5887	2001
Euparagonimus cenocopiosus	117.487	27.5966	2001
P. skrjabini	109.202	24.8997	1999
P. skrjabini	109.462	25.6326	1999
P. skrjabini	109.996	25.8087	1999
P. skrjabini	110.225	25.2299	1999
P. skrjabini	110.994	25.8782	1999
P. skrjabini	110.675	24.7406	1999
P. skrjabini	111.143	25.4699	1999
P. skrjabini	106.221	24.2304	1999
P. skrjabini	105.531	23.5616	1999
P. heterotremus	105.946	23.6634	1999
P. macrorchis	109.124	25.1056	1999
P. paishuihoensis	106.372	24.3195	1999
P. paishuihoensis	106.699	24.8242	1999
P. skrjabini	109.092	25.6931	2004
P. skrjabini	107.906	27.3071	2002
P. skrjabini	111.783	33.5422	1999
P. skrjabini	112.087	33.5669	1999
P. skrjabini	109.951	32.1237	2002
P. westermani	114.101	28.4987	2001
P. westermani	127.341	43.3122	2000
P. westermani	114.529	27.328	2000
P. skrjabini	114.422	27.5168	2000
P. westermani	115.239	29.0626	2002
P. westermani	115.238	29.0667	2004
P. westermani	114.581	28.5426	2004
P. westermani	118.158	28.9166	2004
P. skrjabini (P. veocularis)	119.337	26.1428	2003
P. westermani	115.857	24.864	2002
P. veocularis	115.858	24.8697	2002
Euparagonimus cenocopiosus	115.435	24.6225	2002
Euparagonimus cenocopiosus	116.794	24.6482	2002
P. minqinensis	118.815	26.3238	2002
P. westermani	116.055	24.8808	2003
Euparagonimus cenocopiosus	116.044	24.4357	2003
P. skrjabini (P. veocularis)	118.354	27.0434	2000
P. westermani	121.378	29.2902	1996
P. skrjabini	121.365	29.2798	1996
P. harinasutai	121.282	29.3284	1996
P. westermani	117.284	24.4803	2001
P. skrjabini	117.281	24.488	2001
Euparagonimus cenocopiosus	117.743	24.3219	2001
P. skrjabini	107.579	26.4363	1996
P. skrjabini	109.408	26.8962	1996
P. skrjabini	108.442	26.7769	1996
P. skrjabini	108.225	27.0496	1996
P. skrjabini	108.053	26.4458	1996
P. skrjabini	108.54	27.0301	1996
P. skrjabini	108.867	27.2385	1996
P. skrjabini	108.014	27.0313	1996
P. skrjabini	108.984	25.7234	1996
P. skrjabini	108.533	25.8623	1996
P. skrjabini	108.018	26.6645	1996
Euparagonimus cenocopiosus	117.497	25.1982	2005
P. westermani	117.335	25.2686	2005
P. westermani	118.825	28.3821	2003
P. skrjabini	117.488	25.214	2003
Euparagonimus cenocopiosus	117.492	25.1966	2003
Euparagonimus cenocopiosus	117.361	24.3959	2003
P. skrjabini	109.422	30.9914	2002
P.sp.	109.893	33.9508	2000
P. skrjabini	110.85	32.7398	1997
P. skrjabini	109.642	32.2758	2002
P. skrjabini	110.155	32.1809	2002
P. skrjabini	111.535	32.4776	2002
P. skrjabini	110.75	32.624	2002
P. westermani	118.956	30.5184	1996
P. westermani	118.391	30.3068	1996
P. westermani	117.417	30.1836	1996
P. westermani	118.275	29.5364	1996
P. westermani	117.802	29.7097	2000
P. sp.	118.844	30.0417	2005
P. sp.	118.12	29.9836	2005
P. westermani	115.441	28.9071	1997
P. skrjabini	113.553	24.6343	1997
P. westermani	119.242	26.1443	2000
P. westermani	119.118	26.182	2000
P. skrjabini	119.401	26.1651	2004
P. heterotremus	105.875	23.0707	1996
P. westermani	118.129	26.101	2004
Euparagonimus cenocopiosus	118.059	26.1653	2004
P. skrjabini	102.724	24.4337	1996
P. skrjabini	103.119	24.2238	1996
P. skrjabini	102.074	23.6962	1996
P. skrjabini	102.032	24.7232	1996
P. skrjabini	101.697	24.1717	1996
P. skrjabini	102.387	24.1458	1996
P. skrjabini	102.454	24.4318	2000
P. proliferus	100.911	21.8364	2001
P. microchis	100.95	21.8627	2001
P. skrjabini	103.048	22.8009	2002
P. skrjabini	99.538	24.486	2000
P. skrjabini	102.036	24.7405	2000
P. westermani	120.52	29.8953	2004
P. westermani	119.447	30.3582	2004
P. westermani	119.821	29.8352	2004
P. westermani	121.24	30.0597	2004
P. westermani	121.338	29.5961	2004
P. westermani	121.488	29.3784	2004
P. westermani	121.324	29.1058	2004
P. westermani	121.351	28.3415	2004
P. westermani	120.718	28.1598	2004
P. westermani	119.329	28.2831	2004
P. westermani	120.708	120.708	2003
P.sp.	113.461	34.6889	1996
P. harinasutai	121.428	29.2593	2005
P. menglaensis	101.61	21.6552	2003
P. africanus	9.45537	4.60642	2003
P. africanus	9.54695	4.72217	2003
P. africanus	9.5167	4.68702	2003
Paragonimus sp.	2.88101	6.42414	1999
Paragonimus sp.	2.88101	6.42414	1999
Paragonimus sp.	-0.253692	8.77892	1999
P. uterobilateralis	8.17119	5.73213	1999
P. uterobilateralis	8.22666	5.86609	1999
Paragonimus sp.	8.39002	6.15658	2003
Paragonimus sp.	8.55269	5.22385	2003
Paragonimus sp.	8.71954	5.96622	2003
Paragonimus sp.	8.79913	6.65531	2003
Paragonimus sp.	8.32718	6.08983	2003
Paragonimus sp.	8.07766	5.80835	2003
Paragonimus sp.	8.71696	6.80108	2003
P. uterobilateralis	29.6224	-4.69095	1996

## Sheet: 2006-2015
paragonimus_species	longitude	latitude	pub_year
P. kellicotti	-114.102	50.9744	2011
P. mexicanus	-75.4	-0.928193	2014
P. mexicanus	-92.3163	15.0945	2013
P. mexicanus	-103.835	19.168	2013
P. mexicanus	-103.872	19.0895	2013
P. mexicanus	-95.2151	18.4395	2013
P. mexicanus	-95.2017	18.4426	2013
P. mexicanus	-97.8915	16.922	2014
P. kellicotti	-88.8305	37.5818	2014
P. mexicanus	-103.705	19.2583	2009
P. kellicotti	-92.0178	37.2575	2011
P. kellicotti	-90.8467	37.4428	2011
P. kellicotti	-90.8467	37.4428	2011
P. kellicotti	-91.1981	37.9592	2011
P. kellicotti	-91.1981	37.9592	2011
P. kellicotti	-91.1981	37.9592	2011
P. sp.	-90.9205	38.2845	2009
P. kellicotti	-91.5597	37.0612	2013
P. kellicotti	-90.8208	36.5359	2013
P. kellicotti	-91.1717	37.8798	2013
P. kellicotti	-90.4661	38.6309	2013
P. mexicanus	-75.4453	4.48452	2014
P. mexicanus	-78.1325	-7.56726	2012
P. sp.	-83.5378	9.28667	2007
P. sp.	-76.0319	6.75848	2008
P. sp.	-75.6422	5.54853	2008
P. sp.	-76.0255	5.85008	2008
P. sp.	-75.5785	6.15411	2008
P. sp.	-75.6696	5.92895	2008
P. sp.	-75.4543	6.37943	2008
P. sp.	-75.9028	5.79835	2008
P. sp.	-75.5428	6.24078	2008
P. sp.	-74.9909	6.04446	2008
P. mexicanus	-75.6081	6.27696	2008
P. mexicanus	-103.73	19.2262	2010
P. sp.	-79.792	-0.676493	2008
P. mexicanus	-64.1608	10.4675	2011
P. mexicanus	-64.0284	10.3091	2011
P. sp.	-75.6211	6.10725	2011
P. sp.	-75.6205	6.05046	2011
P. mexicanus	-64.155	10.46	2010
P. mexicanus	-63.8884	10.1239	2010
P. mexicanus	-62.843	10.6068	2010
P. sp.	-76.0169	6.73556	2008
P. sp.	-75.6042	5.57139	2008
P. sp.	-76.0344	5.86972	2008
P. sp.	-75.5511	6.17667	2008
P. sp.	-75.7353	5.90167	2008
P. sp.	-75.4525	6.36694	2008
P. sp.	-75.8853	5.80167	2008
P. sp.	-75.6025	6.26722	2008
P. sp.	-74.7528	5.91917	2008
P. mexicanus	-76.1388	6.31412	2009
P. sp.	-63.849	10.2423	2010
P. pseudoheterotremus	98.9304	14.6045	2007
P. westermani	130.966	32.0765	2009
P. westermani	94.119	24.9084	2015
P. heterotremus	94.3513	25.0901	2015
P. westermani	80.5593	7.34089	2008
P. westermani	80.8696	7.91727	2008
P. westermani	80.6036	7.26508	2008
P. proliferus	106.158	17.5401	2012
P. harinasutai	106.215	17.5148	2012
P. proliferus	105.824	17.7398	2012
P. harinasutai	105.815	17.6547	2012
P. westermani	106.933	16.5253	2012
P. bangkokensis	106.707	16.7332	2012
P. westermani	107.265	16.4737	2012
P. bangkokensis	107.214	16.3451	2012
P. westermani	106.827	16.6571	2009
P. miyazakii	138.07	35.0454	2013
P. vietnamensis	104.564	22.1216	2007
P. vietnamensis	104.605	22.1293	2007
P. vietnamensis	104.591	22.0697	2007
P. vietnamensis	104.693	22.0862	2007
P. vietnamensis	106.73	21.0711	2007
P. heterotremus	104.608	22.1738	2015
P. heterotremus	105.374	20.2425	2015
P. proliferus	103.257	22.3527	2007
P. vietnamensis	105.676	20.1685	2012
P. heterotremus	105.445	20.3508	2012
P. bangkokensis	105.571	20.2941	2012
P. skrjabini	105.711	20.0666	2012
P. heterotremus	93.6154	24.4496	2011
P. westermani	94.3036	24.2506	2014
P. westermani	106.015	17.8495	2013
P. bangkokensis	106.242	17.4578	2013
P. harinasutai	106.155	17.5478	2013
P. proliferus	106.355	17.2944	2013
P. heterotremus	103.256	22.3693	2012
P. heterotremus	104.752	22.0189	2012
P. heterotremus	102.351	18.6384	2008
P. harinasutai	102.469	20.6287	2009
P. westermani	126.568	34.5723	2009
P. westermani	131.517	32.7105	2008
P. heterotremus	104.76	22.0196	2013
P. heterotremus	105.392	20.2477	2013
P. pseudoheterotremus	101.755	17.1817	2012
P. heterotremus	101.266	16.3755	2013
P. heterotremus	101.167	14.5096	2013
P. heterotremus	99.3373	9.17164	2013
P. heterotremus	98.4953	16.6907	2013
P. westermani	91.3596	25.7213	2010
P. westermani	94.5576	28.5528	2010
P. macrorchis	105.741	17.1797	2015
P. harinasutai	102.373	18.6406	2007
P. bangkokensis	102.086	18.6	2007
P. heterotremus	102.486	18.5919	2007
P. westermani	102.344	18.4399	2007
P. westermani	130.862	31.5299	2015
P. heterotremus	105.229	20.7508	2006
P. heterotremus	104.21	21.8534	2006
P. heterotremus	104.228	21.2596	2006
P. heterotremus	94.3142	25.5716	2009
P. harinasutai	102.253	18.7441	2013
P. heterotremus	102.401	18.6609	2013
P. paishuihoensis	102.395	18.5932	2013
P. bangkokensis	102.362	18.8169	2013
P. westermani	130.549	30.3941	2006
P. ohirai	130.504	30.2803	2006
P. harinasutai	106.006	17.5512	2013
P. bangkokensis	106.622	17.2	2013
P. westermani	96.2117	27.4792	2012
P. heterotremus	96.7786	27.4198	2007
Paragonimus heterotremus	94.3708	26.1995	2012
P. westermani	95.401	28.0857	2013
P. westermani	92.8165	26.7743	2013
P. siamensis	91.2208	26.0857	2013
P. westermani	80.6337	7.23958	2009
P. westermani	126.566	34.209	2015
P. westermani	126.674	34.5104	2015
P. sp.	102.273	20.6286	2008
P. skrjabini	93.9044	25.0049	2006
P. miyazakii	136.42	34.4093	2015
P. westermani	126.578	34.1879	2009
P. macrorchis	105.411	17.7692	2013
P. siamensis	105.469	17.6828	2013
P. harinasutai	104.977	17.6331	2013
P. harinasutai	101.119	14.487	2013
P. bangkokensis	100.869	14.6159	2013
P. westermani	101.012	14.4404	2013
P. heterotremus	101.081	14.5867	2013
P. heterotremus	96.2512	27.4296	2007
P. westermani	96.2206	27.4839	2007
P. westermani	96.5973	27.5319	2014
P. sp.	127.768	34.9718	2011
P. westermani	127.711	35.0874	2008
P. bangkokensis	98.6514	8.728	2006
P. westermani	126.493	34.6241	2006
P. miyazakii	131.773	34.2316	2015
P. ohirai	131.341	31.9493	2015
P. harinasutai	106.127	17.724	2008
P. sp.	93.9568	24.612	2014
P. westermani	126.634	34.6585	2007
P. heterotremus	104.91	21.9706	2007
P. sp.	104.185	21.8228	2007
P. westermani	98.6373	8.78605	2007
P. heterotremus	101.119	14.5282	2008
P. heterotremus	101.151	14.8364	2008
P. westermani	96.1838	27.4972	2011
P. sp.	102.652	17.9565	2009
P. heterotremus	101.116	14.8749	2008
P. pseudoheterotremus	98.826	15.1301	2008
P. westermani	127.289	35.0217	2007
P. heterotremus	100.678	14.6261	2013
P. ohirai	135.119	34.7654	2012
P. sp.	123.28	8.4136	2014
P. sp.	123.189	8.5187	2014
P. sp.	100.872	20.8746	2011
P. heterotremus	104.877	21.805	2006
P. sp.	104.586	21.4705	2006
P. paishuihoensis	102.223	12.5395	2011
P. siamensis	100.649	13.6348	2012
Paragonimus heterotremus	94.9548	26.1325	2007
P.sp.	121.299	29.3794	2006
P.sp.	119.588	27.9624	2006
P.sp.	119.452	27.5594	2006
P.sp.	107.731	31.3487	2015
P.sp.	107.882	31.0448	2015
P.sp.	103.86	31.0738	2015
P.sp.	103.032	29.9974	2015
P. skrjabini	107.874	31.081	2013
P. skrjabini	107.815	31.2031	2013
P. skrjabini	108.037	31.1429	2013
P. westermani	116.513	26.3055	2014
P. skrjabini	108.043	31.3144	2015
P. skrjabini	107.958	31.1137	2015
P. sp.	120.621	28.283	2015
P. westermani	117.227	24.2612	2010
Euparagonimus cenocopiosus	117.227	24.2612	2010
P. skrjabini	118.372	26.1835	2010
P. westermani	127	43.0657	2009
P. westermani	124.766	40.8289	2009
P. skrjabini	111.506	32.6452	2010
P. skrjabini	110.67	32.8656	2010
P. skrjabini	110.834	32.6006	2010
P. skrjabini	110.888	32.4103	2011
P. westermani	119.508	29.0066	2011
P. westermani	119.659	28.8348	2011
P. westermani	119.85	29.517	2011
P. westermani	117.674	26.2101	2006
Euparagonimus cenocopiosus	117.466	26.1396	2006
P. skrjabini	117.629	26.0816	2006
P. skrjabini	109.821	32.3217	2009
P. skrjabini	110.005	32.2893	2009
P. skrjabini	110.981	32.5338	2009
P. skrjabini	110.842	31.8469	2009
P. skrjabini	110.762	32.6259	2009
P. westermani	117.674	26.2101	2012
P. sp.	120.74	28.2242	2013
P. westermani	119.523	27.4774	2009
P. skrjabini	118.627	27.4497	2009
P. skrjabini	118.575	27.4587	2010
P. skrjabini	118.553	25.7672	2009
P. westermani	117.293	24.0228	2013
P. skrjabini	117.401	23.851	2013
Euparagonimus cenocopiosus	117.378	24.0169	2013
P. westermani	118.095	26.7099	2008
P. skrjabini	118.02	26.5957	2008
P. westermani	117.64	26.253	2008
P. skrjabini	117.674	26.2501	2008
P. skrjabini	114.015	23.8168	2011
P. westermani	113.699	23.6949	2013
P. westermani	113.861	23.648	2013
P. westermani	113.225	25.0926	2013
P. westermani	115.851	24.8622	2013
P. westermani	113.872	23.6604	2015
P. skrjabini	113.897	23.6724	2015
P. westermani	113.722	23.7131	2011
P. westermani	113.722	23.7131	2011
P. skrjabini	113.929	23.8136	2011
P. westermani	113.793	23.6614	2010
P. westermani	113.763	23.7543	2009
P. westermani	113.794	23.4973	2014
P. skrjabini	114.116	24.0095	2013
P. skrjabini	106.196	28.8201	2009
P. skrjabini	105.313	28.2124	2009
P. skrjabini	105.248	27.6689	2009
P. skrjabini	105.698	28.5292	2009
P. skrjabini	112.185	35.2523	2013
P. skrjabini	110.804	31.8443	2008
P. skrjabini	110.896	32.3806	2012
P. skrjabini	110.086	31.9748	2012
P. skrjabini	109.955	32.1198	2012
P. westermani	118.322	27.0483	2008
P. skrjabini	118.46	26.9495	2008
P. veocularis	118.206	27.0573	2008
P. sp.	115.301	28.653	2010
P. microchis	101.003	21.8623	2009
P. westermani	113.231	25.0885	2010
P. skrjabini	117.921	26.7955	2008
P. skrjabini	118.788	27.4122	2008
P. skrjabini	111.467	32.5039	2007
P. skrjabini	117.694	26.1229	2007
P. westermani	118.956	25.8318	2015
P. veocularis	118.983	25.8509	2015
P. westermani	117.708	26.2343	2006
P. skrjabini (P. veocularis)	117.754	26.3349	2006
Euparagonimus cenocopiosus	117.68	26.3571	2006
P. sp.	110.966	30.8319	2010
P. sp.	111.062	30.8672	2010
P. sp.	111.175	30.824	2010
P. skrjabini	110.765	31.3473	2009
P.sp.	110.3	29.4352	2007
P. skrjabini	110.601	31.6205	2012
P. skrjabini	110.678	32.6441	2012
Euparagonimus cenocopiosus	117.243	24.2718	2008
P. skrjabini	118.363	26.1743	2008
P. skrjabini	118.603	27.6251	2008
P. skrjabini	117.559	27.1794	2008
P. skrjabini	118.506	26.965	2009
P. skrjabini	118.457	26.9492	2008
P. skrjabini	117.378	24.8813	2008
P. skrjabini	105.313	28.2091	2011
P. skrjabini	118.938	25.9196	2013
P. skrjabini	118.805	26.2243	2013
P. skrjabini	118.246	26.1389	2013
P. skrjabini	118.77	27.5484	2013
P. skrjabini	118.936	27.3578	2013
P. skrjabini	105.76	32.4665	2008
P. skrjabini	105.522	32.2517	2008
P. skrjabini	107.513	31.239	2008
P. skrjabini	104.562	28.3802	2008
P. skrjabini	106.85	32.3018	2008
P. skrjabini	105.239	32.6429	2008
P. skrjabini	104.722	31.82	2008
P. skrjabini	108.026	32.0613	2008
P. skrjabini	107.238	30.6601	2008
P. skrjabini	106.861	31.7836	2008
P. skrjabini	107.223	31.8352	2008
P. skrjabini	105.218	31.6445	2008
P. skrjabini	104.343	31.9467	2008
P. skrjabini	104.509	32.4254	2008
P. skrjabini	103.969	31.1163	2015
P. skrjabini	107.889	31.0572	2015
P. skrjabini	103.772	31.0581	2015
P. skrjabini	107.754	31.3676	2015
P. skrjabini	105.062	28.8005	2015
P. skrjabini	104.35	28.9102	2015
P. sp.	103.793	31.2467	2012
P. sp.	121.009	28.6589	2009
P. westermani	119.267	28.4245	2014
P. skrjabini	118.518	25.7362	2010
P. westermani	120.712	28.3609	2013
P. westermani	121.259	30.0636	2008
Euparagonimus cenocopiosus	114.352	25.2116	2009
P. westermani	113.232	25.1401	2012
Euparagonimus cenocopiosus	114.392	25.2426	2012
Euparagonimus cenocopiosus	113.847	24.5887	2012
Euparagonimus cenocopiosus	113.836	24.7113	2012
P. westermani	115.83	24.8998	2010
P. skrjabini	115.952	24.5929	2010
Euparagonimus cenocopiosus	116.044	24.7228	2010
P. skrjabini	104.825	27.8448	2012
P. proliferus	101.18	21.9063	2015
P. microchis	101.379	21.3869	2015
P. sp.	101.043	22.0502	2015
P. proliferus	102.171	23.041	2007
P. bangkokensis	101.501	101.501	2011
P. cheni	100.823	25.9509	2013
P. cheni	100.981	25.9608	2013
P. sp.	121.304	29.3819	2009
P. westermani	121.328	29.3159	2006
P. westermani	120.009	27.4719	2007
P. westermani	119.283	28.3748	2013
Euparagonimus cenocopiosus	119.236	28.3716	2013
P. skrjabini	110.011	110.011	2006
P. skrjabini	109.441	30.9582	2006
P. skrjabini	106.714	29.6757	2006
P. skrjabini	106.272	29.2412	2006
P. cheni	103.952	22.6503	2015
P. heterotremus	100.915	22.7514	2015
P. skrjabini	109.918	31.0911	2012
P. skrjabini	109.468	31.0198	2012
P. skrjabini	105.88	105.88	2012
P. skrjabini	105.307	28.2075	2012
P. skrjabini	107.398	29.7598	2012
P. skrjabini	112.854	35.3418	2010
P. skrjabini	112.599	35.6168	2010
P. skrjabini	112.32	35.4036	2010
P. skrjabini	112.835	35.3296	2007
Paragonimus sp.	-5.67971	5.84941	2008
Paragonimus sp.	-5.67971	5.84941	2008
Paragonimus sp.	30.7965	-30.2067	2011
P. gondwanensis	9.90798	5.66517	2014
P. gondwanensis	9.4469	4.6363	2014
P. gondwanensis	9.607	4.773	2014
P. gondwanensis	11.2833	2.98333	2014
P. kerberti	9.90798	5.66517	2015
P. kerberti	9.616	4.808	2015
P. kerberti	9.607	4.773	2015
P. kerberti	11.2833	2.98333	2015
Paragonimus sp.	29.6224	-4.69095	2012
P. africanus	8.3636	5.6512	2015
P. africanus	9.78582	4.82605	2014
P. africanus	9.6025	4.78389	2009
P. uterobilateralis	8.36763	5.35375	2009
Paragonimus sp.	8.85962	9.76732	2013
P. uterobilateralis	7.14273	4.89028	2013

## Sheet: 2016-2023.6.30
paragonimus_species	longitude	latitude	pub_year
P. kellicotti	-93.6978	37.613	2023
P. kellicotti	-91.2254	38.0318	2022
P. kellicotti	-91.2028	38.0073	2022
P. kellicotti	-122.707	45.5561	2020
P. kellicotti	-94.5284	36.583	2017
P. sp.	-97.0532	18.8458	2018
P. mexicanus	-80.0422	0.081443	2018
P. caliensis	-75.6108	6.28556	2018
P. caliensis	-76.6167	3.43392	2018
P. mexicanus	−83.1909	9.9258	2016
P. mexicanus	−83.37071	9.2821	2016
P. mexicanus	−82.8555	9.5586	2016
P. caliensis	−83.1909	9.9258	2016
P. caliensis	−85.0562	10.7262	2016
P. sp.	-73.8677	4.99483	2018
P. sp.	-74.0192	4.89354	2018
P. sp.	-78.8354	1.27208	2022
P. sp.	-85.6213	32.3512	2019
P. mexicanus	-83.19	9.91578	2016
P. caliensis	-83.125	9.86217	2016
P. mexicanus	-83.6613	10.2276	2016
P. mexicanus	-84.0248	10.4388	2016
P. mexicanus	-83.2467	9.62697	2016
P. mexicanus	-85.0015	10.8946	2016
P. caliensis	-85.0279	10.8905	2016
P. mexicanus	-84.3243	9.51639	2016
P. caliensis	-84.3592	9.5975	2016
P. mexicanus	-83.324	9.16811	2016
P. mexicanus	-82.8729	8.94026	2016
P. mexicanus	-90.2749	14.1914	2021
P. mexicanus	-83.191	9.92585	2017
P. sp.	-74.0214	4.68724	2022
P. skrjabini miyazakii	135.81	35.1739	2022
P. heterotremus	98.1974	17.3989	2020
P. heterotremus	98.9843	15.7424	2023
P. westermani	140.15	35.3157	2016
P. westermani	136.299	34.364	2016
P. heterotremus	101.333	14.2908	2017
P. westermani	93.544	24.2319	2020
P. heterotremus	934714562	24.4159	2020
P. heterotremus	104.608	22.1759	2016
P. westermani	106.674	16.8101	2016
P. proliferus	106.474	16.7641	2016
P. miyazakii	141.807	39.294	2019
P. sp.	122.499	7.89283	2020
P. sp.	122.671	7.99251	2020
P. sp.	123.636	8.01307	2020
P. westermani	135.714	34.9803	2017
P. westermani	140.192	35.5665	2016
P. westermani	131.826	33.2314	2016
P. westermani	130.298	32.4321	2016
P. westermani	129.328	34.5976	2016
P. westermani	133.801	33.6943	2016
P. westermani	131.421	31.7901	2016
P. westermani	139.344	35.4625	2016
P. westermani	139.439	35.7778	2016
P. ohirai	135.234	35.1044	2016
P. ohirai	136.941	35.077	2016
P. ohirai	129.394	28.2929	2016
P. heterotremus	104.506	22.1738	2016
P. heterotremus	104.584	22.1151	2016
P. vietnamensis	104.481	22.2037	2016
P. vietnamensis	104.588	22.1704	2016
P. westermani	104.607	22.1655	2016
P. westermani	106.714	16.7082	2016
P. westermani	106.714	16.7082	2016
P. bangkokensis	104.627	22.1503	2016
P. bangkokensis	106.762	16.5135	2016
P. proliferus	106.662	16.7819	2016
P. proliferus	106.716	16.8141	2020
P. westermani	106.9	16.6171	2016
P. skrjabini	107.026	16.5802	2016
P. heterotremus	106.889	16.6441	2016
P. heterotremus	104.717	22.0902	2020
P. sp.	76.6717	12.3291	2019
P. westermani	124.032	12.7005	2020
P. westermani	131.226	32.1239	2022
P. miyazakii	131.259	32.3075	2022
P. sp.	122.405	7.78468	2016
P. sp.	122.376	7.63717	2016
P. sp.	101.244	14.0737	2016
P. heterotremus	100.54	17.077	2020
P. westermani	93.7473	24.2243	2020
P. heterotremus	93.4424	24.4921	2020
P. westermani	126.732	34.5606	2017
P. westermani (tiploid type)	130.295	31.966	2021
P. westermani (tiploid type)	130.211	32.0817	2021
P. westermani	140.289	35.1769	2018
P. westermani	106.741	16.8121	2016
P. westermani	134.083	44.9156	2023
P. westermani	118.091	29.9109	2017
P. skrjabini	112.152	35.1773	2018
P. skrjabini	112.289	33.3289	2018
P. skrjabini	112.285	35.1574	2018
P. sp.	121.37	29.2965	2017
P. westermani	118.169	29.5585	2021
P. westermani	117.387	30.1006	2019
P. skrjabini	110.981	32.5338	2016
P. skrjabini	118.411	27.0074	2020
P. skrjabini	118.496	27.0847	2020
P. skrjabini	117.667	26.1359	2020
P. skrjabini	118.988	27.4759	2020
P. skrjabini	118.569	27.4598	2020
P. skrjabini	118.228	27.5344	2020
Euparagonimus cenocopiosus	108.75	24.1653	2017
P. westermani	117.535	24.3577	2018
P. skrjabini	119.164	26.8671	2021
P. westermani	118.503	26.0478	2021
P. skrjabini	118.388	26.1956	2021
P. westermani	119.059	27.438	2016
P. skrjabini	119.098	27.4618	2016
P. skrjabini	118.64	27.4628	2017
P. skrjabini	117.389	24.8845	2017
P. westermani	113.713	23.6955	2017
P. skrjabini	113.952	23.8161	2017
Euparagonimus cenocopiosus	114.366	25.1735	2017
P. skrjabini	112.188	34.5954	2020
P. skrjabini	111.639	34.3995	2020
P. skrjabini	112.1	34.7054	2020
P. skrjabini	112.031	34.1828	2020
P. skrjabini	111.655	33.7702	2020
P. skrjabini	112.431	35.2188	2020
P. skrjabini	116.85	25.1176	2016
P. sp.	121.298	29.3762	2016
P.sp.	118.535	29.8568	2017
P.sp.	120.899	29.5693	2020
P. sp.	104.35	28.9102	2021
P. sp.	118.506	29.6857	2021
P. sp.	118.145	29.8625	2021
P. westermani	118.434	26.4361	2016
P. sp.	119.693	27.5468	2016
P. westermani	117.011	27.02	2021
P. westermani	116.816	26.6105	2021
P. westermani	117.123	27.1924	2021
Euparagonimus cenocopiosus	117.017	27.0178	2021
Euparagonimus cenocopiosus	116.875	26.7198	2021
Euparagonimus cenocopiosus	117.061	27.1379	2021
Euparagonimus cenocopiosus	117.506	27.5253	2021
Euparagonimus cenocopiosus	117.299	26.5251	2021
P. skrjabini	117.899	26.8516	2021
P. sp.	103.629	31.0215	2019
P. westermani	118.942	25.8306	2017
P. westermani	119.155	27.1824	2017
P. skrjabini	118.638	27.4759	2017
P. westermani	118.439	26.3469	2020
P. westermani	119.078	25.8692	2020
P. microchis	103.044	22.8006	2020
P. heterotremus	103.055	22.815	2020
P. proliferus	103.054	22.7854	2020
P. skrjabini	103.065	22.8205	2020
P. westermani	118.117	29.9088	2023
P.sp.	104.093	23.0137	2022
Paragonimus sp.	-5.67971	5.84941	2018
Paragonimus sp.	-5.67971	5.84941	2018
Paragonimus sp.	-5.67971	5.84941	2018
P. uterobilateralis	7.57262	5.76858	2018
P. uterobilateralis	6.18784	6.25391	2018
Paragonimus sp.	8.5323	4.87564	2018
Paragonimus sp.	8.32205	4.91333	2018
P. sp.	6.98326	4.80015	2020
