# Supplementary material for: The global distribution of Paragonimus species
Source: Infect Dis Poverty. 2026 Feb 27;15:27. doi: 10.1186/s40249-026-01428-7 (PMC12947493; doi:10.1186/s40249-026-01428-7)
Supplement: Supplementary file 6 — Supplementary Material 6. The number of studies by different languages [file 40249_2026_1428_MOESM6_ESM.xlsx]

## Sheet: Sheet1
Continent	Asia	the Americas	Africa	Total	Percent (Asia)	Percent (Americas)	Percent (Africas)	Percent (toal)
English	311	105	37	453	0.418011	0.75	0.7872	0.4866
Chinese	367	0	0	367	0.49328	0	0	0.3942
Japanese	39	1	0	40	0.0524194	0.007	0	0.043
Korean	21	0	0	21	0.0282258	0	0	0.0226
Spanish	0	33	0	33	0	0.236	0	0.0354
German	0	1	4	5	0	0.007	0.0851	0.0054
French	0	0	6	6	0	0	0.1277	0.0064
Other	6	0	0	6	0.00806452	0	0	0.0064
	744	140	47	931
	note: other language in Asia(Russia: 2, Thai: 2, Vietnamese: 2)
