# Supplementary material for: The global distribution of Paragonimus species
Source: Infect Dis Poverty. 2026 Feb 27;15:27. doi: 10.1186/s40249-026-01428-7 (PMC12947493; doi:10.1186/s40249-026-01428-7)
Supplement: Supplementary file 7 — Supplementary Material 7. The number of OPSs by decade [file 40249_2026_1428_MOESM7_ESM.xlsx]

## Sheet: Sheet1
Decade	1910s	1920s	1930s	1940s	1950s	1960s	1970s	1980s	1990s	2000s	2010s	2020s	Total
Asia	4	1	0	2	24	96	72	390	293	231	222	66	1401
Americas	0	0	4	2	6	27	35	47	31	49	56	7	264
Africa	0	1	0	0	0	7	90	36	14	16	19	2	185
Total	4	2	4	4	30	130	197	473	338	296	297	75	273

## Sheet: Sheet2
Decade
1910s
1920s
1930s
1940s
1950s
1960s
1970s
1980s
1990s
2000s
2010s
2020s
Total
